# Supplementary material for: The role of religious narratives and religious orientation towards concerns for the natural environment and animal welfare
Source: PLoS One. 2022 Aug 11;17(8):e0271515. doi: 10.1371/journal.pone.0271515 (PMC9371258; doi:10.1371/journal.pone.0271515)
Supplement: S7 File — (XLSX) [file pone.0271515.s007.xlsx]

## Sheet: RAW ORI N1007
							Nomor di kertas kuesioner	1-lingk	1-perempuan	1-ya	1 s/d 8	1 s/d 3	1-ya	1-urban	1 s/d 4	1-ya	1 s/d 10	1 s/d 6	1 s/d 6	1 s/d 5	1-ya	1 s/d 5	1 >> 4	1 >> 4	1 >> 4	1 >> 4	1 >> 4	1 >> 4	1 >> 4	1 >> 4	1 >> 4	1 >> 4
								2-manusia	2-laki	2-tidak			2-tidak	2-rural		2-tidak					2-tidak
								3-no narasi															ModJ	ModJ	ModJ	ModJ	ModJ	ModJ	ModJ	ModJ	ModJ	ModJ	ModB	ModB	ModB	ModB	ModB	ModB	ModB	ModB	ModB	ModB	ModB	ModB	ModB	ModB	ModB	ModB	ModB
Miss	Suggestion	misscase_location	decision			no	nosbj	priming_narrative	sex (jk)	afilR-group	education	8a-marriedstat	8b-child	9urban-rural	10home_type	11yard	12work	14a-income	14a-expenses	15-consumemeat	16a-pet	17zoovisit	TC01	TC02	TC03	TC04	TC05	TC06	TC07	TC08	TC09	TC10	ECCANTH01	ECCANTH02	ECCANTH03	ECCANTH04	ECCANTH05	ECCANTH06	ECCANTH07	ECCANTH08	ECCANTH09	ECCANTH10	ECCANTH11	ECCANTH12	ECCANTH13	ECCANTH14	ECCANTH15	ECCANTH16	ECCANTH17
0	KEEP	none	retain	1	1	TS001	101	1	1	1	6	2	999	2	3	1	3	6	6	4	2	4	1	3	1	4	3	2	2	2	1	2	4	2	2	2	4	4	2	2	2	2	2	4	2	4	4	2	2
0	KEEP	none	retain	2	2	TS002	102	1	1	2	6	2	999	1	3	1	3	3	2	3	2	4	1	2	4	4	4	1	4	4	4	4	4	4	2	4	4	4	2	3	2	2	3	4	3	2	4	2	2
0	KEEP	none	retain	3	3	TS003	103	1	1	2	6	2	999	2	3	2	3	6	1	5	1	4	2	3	2	3	3	3	2	3	2	2	2	3	2	2	2	2	2	4	2	2	2	4	2	3	4	2	1
0	KEEP	none	retain	4	4	TS004	104	1	1	2	6	2	999	2	3	2	3	6	1	5	999	4	2	3	2	3	3	2	2	3	2	2	2	3	2	2	2	2	2	4	2	2	2	4	2	3	4	2	1
0	KEEP	none	retain	5	5	TS005	105	1	1	1	6	2	999	2	3	1	3	6	6	4	2	4	1	4	2	2	3	4	4	4	1	3	4	2	2	2	4	4	2	2	2	2	2	4	2	4	4	2	2
0	KEEP	none	retain	7	7	TS007	107	1	1	2	6	2	1	2	3	1	3	6	6	4	2	4	1	1	2	2	3	3	4	4	1	3	4	2	2	2	4	4	2	2	2	2	2	4	2	4	4	2	2
0	KEEP	none	retain	8	8	TS008	108	1	1	2	6	2	1	1	3	2	3	3	2	4	2	1	2	4	4	1	4	1	4	4	1	1	4	2	4	2	4	2	2	4	4	2	2	4	4	2	2	4	2
0	KEEP	none	retain	9	9	TS009	109	1	1	1	6	2	1	1	4	1	3	3	1	4	2	4	1	2	4	1	4	1	3	1	1	3	5	2	2	2	4	2	2	2	2	2	2	4	2	4	4	2	2
0	KEEP	none	retain	10	10	TS010	110	1	1	2	6	2	1	1	3	2	3	2	2	2	2	1	1	1	1	4	1	1	1	4	1	1	4	4	4	4	4	4	4	4	4	5	3	5	5	4	4	4	4
0	KEEP	none	retain	11	11	TS011	111	1	1	2	6	2	1	1	3	1	3	4	2	2	2	4	1	3	1	2	3	2	3	4	4	4	4	4	2	4	4	4	2	4	2	3	3	4	4	3	4	4	2
0	KEEP	none	retain	12	12	TS012	112	1	1	1	6	3	1	2	3	1	3	3	1	3	2	4	1	1	1	1	1	1	1	4	1	1	4	4	3	3	4	2	2	4	3	3	3	3	4	3	2	2	2
0	KEEP	none	retain	13	13	TS013	113	1	1	1	7	1	999	1	4	1	3	4	1	3	1	1	3	3	3	3	3	2	3	2	3	3	5	4	2	4	4	4	2	4	2	2	4	4	4	2	4	2	1
5	KEEP	none	retain	14	14	TS014	114	1	1	2	7	2	1	2	3	1	3	999	2	2	2	4	1	4	4	4	1	1	4	4	4	4	5	4	5	4	5	4	2	4	2	2	5	2	5	2	5	2	2
1	KEEP	none	retain	15	15	TS015	115	1	1	2	6	2	1	1	3	2	3	3	1	3	2	4	2	3	3	4	3	3	3	3	3	3	5	4	2	3	1	999	1	4	2	3	3	4	5	1	5	2	1
0	KEEP	none	retain	16	16	TS016	116	1	1	1	6	2	999	2	3	2	5	6	1	4	1	3	2	3	4	4	4	1	2	4	4	3	4	3	4	4	4	2	1	4	3	3	2	4	4	4	4	5	1
0	KEEP	none	retain	17	17	TS017	117	1	1	2	6	2	999	2	4	2	2	6	6	5	2	5	4	1	4	1	4	1	4	1	4	3	4	3	4	4	4	3	2	4	4	3	3	4	4	3	3	2	2
0	KEEP	none	retain	18	18	TS018	118	1	1	1	6	1	2	2	3	2	2	6	6	5	2	5	4	1	4	4	4	1	3	1	4	4	5	3	3	3	5	2	2	5	2	2	4	5	3	2	4	2	2
0	KEEP	none	retain	19	19	TS019	119	1	1	2	4	1	2	2	4	2	2	6	6	5	2	5	4	1	4	1	1	4	3	4	1	1	4	4	4	4	4	3	2	4	4	3	3	4	4	3	4	2	2
0	KEEP	none	retain	20	20	TS020	120	1	1	2	6	2	1	2	3	2	3	6	6	999	2	4	1	2	1	4	2	3	3	3	1	3	3	2	3	5	3	3	3	3	3	3	3	3	3	3	3	3	3
5	KEEP	none	retain	21	21	TS021	121	1	1	2	6	2	1	2	3	2	Guru	6	6	999	2	4	3	2	4	3	2	2	3	4	1	1	4	3	5	3	5	5	4	4	2	4	5	4	4	2	5	2	1
7	KEEP	none	retain	22	22	TS022	122	1	1	1	6	3	1	2	3	2	3	6	6	3	2	5	1	2	2	4	2	3	3	4	3	2	5	5	4	999	5	2	2	4	2	2	2	4	2	2	4	4	1
6	KEEP	none	retain	23	23	TS023	123	1	1	2	6	2	1	1	3	1	3	3	2	5	2	4	4	1	2	2	2	2	4	3	3	1	5	4	2	5	5	5	4	4	4	4	4	3	3	1	3	1	5
0	KEEP	none	retain	24	24	TS024	124	1	1	999	6	2	1	1	3	1	3	3	1	1	1	4	3	2	1	1	999	4	1	4	1	1	4	4	4	2	1	2	2	4	4	2	2	2	2	2	1	2	2
1	KEEP	none	retain	25	25	TS025	125	1	1	999	6	2	1	1	3	1	3	3	1	1	1	4	1	2	1	1	4	2	1	4	1	1	4	999	4	2	1	2	2	4	4	2	2	2	2	1	2	2	2
1	KEEP	none	retain	26	26	TS026	126	1	1	999	6	2	1	2	3	1	3	6	1	4	1	4	1	999	3	4	3	2	4	2	3	4	4	3	4	2	2	3	2	2	4	4	2	4	2	3	3	2	1
0	KEEP	none	retain	27	27	TS027	127	1	1	2	6	2	1	2	4	1	2	6	1	3	2	4	1	3	3	3	3	2	3	3	3	3	5	4	2	3	4	4	2	4	2	3	4	4	4	2	4	2	2
1	KEEP	none	retain	28	28	TS028	128	1	1	1	6	2	1	2	4	1	3	6	6	4	1	5	1	1	1	1	2	4	1	1	1	1	5	3	2	2	5	4	2	4	2	2	4	4	4	2	4	2	1
0	KEEP	none	retain	29	29	TS029	129	1	1	1	6	2	1	2	3	2	3	2	1	2	1	999	3	2	3	4	3	3	3	3	4	4	4	3	3	4	4	4	4	3	4	4	3	4	5	4	4	4	1
1	KEEP	none	retain	30	30	TS030	130	1	1	2	6	2	1	2	3	2	3	3	6	5	2	4	3	2	3	4	3	3	3	3	4	4	4	4	2	2	2	2	4	3	2	2	2	4	4	4	4	2	4
0	KEEP	none	retain	31	31	TS031	131	1	1	1	6	2	999	2	3	1	3	3	1	4	1	4	1	3	3	3	3	2	3	2	3	3	5	4	2	3	4	4	2	4	2	3	2	4	4	2	4	2	2
0	KEEP	none	retain	32	32	TS032	132	1	1	2	6	2	1	2	4	1	3	2	6	4	2	3	2	2	4	4	3	2	4	3	2	3	3	3	3	2	4	3	2	4	4	2	4	4	2	2	3	2	2
0	KEEP	none	retain	33	33	TS033	133	1	1	1	7	2	1	2	3	1	3	3	2	3	2	3	1	3	4	4	4	1	4	3	4	4	5	5	4	2	4	4	2	4	2	2	4	5	2	2	5	2	1
1	KEEP	none	retain	34	34	TS034	134	1	1	2	6	2	1	2	3	2	2	1	1	3	2	3	1	4	1	4	3	1	1	1	2	1	4	3	2	4	4	3	3	3	2	3	2	3	4	4	3	4	4
0	KEEP	none	retain	35	35	TS035	135	1	1	1	6	2	1	2	3	2	2	1	1	2	2	4	2	2	4	4	3	2	3	2	3	3	5	4	2	3	5	3	2	4	2	2	4	3	4	1	4	1	5
1	KEEP	none	retain	36	36	TS036	136	1	1	2	6	2	1	2	3	2	2	1	1	4	2	4	1	3	3	4	3	2	3	3	3	3	4	3	2	3	4	2	2	4	2	2	4	4	2	2	4	2	2
0	KEEP	none	retain	37	37	TS037	137	1	1	999	6	2	999	2	3	2	2	6	6	5	2	5	2	3	1	1	1	1	2	2	2	1	4	4	3	1	4	4	1	3	4	1	3	1	4	1	3	1	1
0	KEEP	none	retain	38	38	TS038	138	1	1	1	6	2	999	2	3	2	3	6	6	2	1	4	1	2	3	3	3	2	4	4	1	3	4	2	2	2	4	2	2	2	2	2	2	4	2	4	4	2	2
0	KEEP	none	retain	39	39	TS039	139	1	1	999	6	2	1	2	3	1	3	3	1	4	2	3	1	2	2	3	3	2	4	4	1	3	4	4	2	2	4	2	2	2	2	2	2	4	2	4	4	2	2
0	KEEP	none	retain	40	40	TS040	140	1	1	2	6	2	1	2	3	1	3	3	6	4	1	4	2	2	2	2	2	2	2	3	2	2	5	3	3	3	4	5	3	3	3	3	3	3	3	2	4	2	1
0	KEEP	none	retain	42	42	TS042	142	1	2	2	6	1	2	2	4	2	2	6	6	4	1	2	4	1	1	4	1	1	4	1	4	1	4	4	3	3	4	3	2	3	3	2	3	4	4	2	4	2	2
0	KEEP	none	retain	43	43	TS043	143	1	2	1	6	2	1	2	3	2	3	4	2	5	2	4	1	4	4	4	4	4	4	4	4	4	4	4	2	3	4	4	2	4	2	2	4	4	4	2	4	2	2
0	KEEP	none	retain	44	44	TS044	144	1	2	1	6	2	1	2	3	1	3	6	2	3	999	4	1	1	1	1	1	1	1	4	1	1	4	4	3	3	4	2	2	4	3	3	3	3	4	3	2	2	4
0	KEEP	none	retain	45	45	TS045	145	1	2	2	6	1	2	2	4	2	Guru	1	1	2	2	3	2	3	3	3	2	2	3	3	3	3	5	5	2	2	5	5	3	5	3	3	3	5	4	1	5	4	1
0	KEEP	none	retain	46	46	TS046	146	1	2	999	6	2	1	999	3	2	3	6	2	4	1	4	1	1	4	1	1	4	1	1	1	1	1	1	1	5	5	5	1	5	1	1	5	1	5	1	1	5	1
0	KEEP	none	retain	47	47	TS047	147	1	2	2	6	2	1	2	4	2	3	3	1	4	2	3	1	4	4	4	1	1	4	4	4	1	5	1	1	3	5	4	1	3	2	2	5	4	5	2	3	2	1
5	KEEP	none	retain	49	49	TS049	149	1	2	1	7	2	1	2	3	1	3	3	1	3	1	4	1	1	1	1	1	1	1	4	1	1	4	4	3	3	4	2	2	4	3	3	3	3	4	3	2	2	2
0	KEEP	none	retain	50	50	TS050	150	1	2	2	7	2	1	2	3	1	3	4	2	5	1	4	1	999	3	2	1	2	3	2	2	2	4	4	2	2	2	4	2	4	2	2	4	4	2	2	2	2	2
0	KEEP	none	retain	52	52	TS052	152	1	2	999	6	2	999	1	4	2	2	1	1	2	2	2	3	3	4	4	4	2	3	2	3	2	4	3	3	3	4	5	4	4	3	3	3	3	4	4	4	4	3
0	KEEP	none	retain	53	53	TS053	153	1	2	999	6	2	1	2	4	1	Guru tidak tetap	1	1	3	2	4	2	1	3	4	4	1	4	4	4	4	4	4	3	5	5	5	1	5	2	3	2	5	5	2	5	3	1
5	KEEP	none	retain	54	54	TS054	154	1	2	1	7	2	1	2	3	1	3	3	1	4	1	3	2	3	4	4	4	1	2	4	4	3	4	3	4	4	4	2	1	4	3	3	2	4	4	4	4	5	1
0	KEEP	none	retain	55	55	TS055	155	1	2	1	7	2	1	1	3	1	3	3	1	4	1	3	2	3	4	4	4	1	2	4	4	3	4	3	4	4	4	2	1	4	3	3	2	4	4	4	4	5	1
4	KEEP	none	retain	56	56	TS056	156	1	2	2	7	2	2	2	4	2	2	1	1	2	999	4	2	3	2	1	2	2	3	2	3	2	4	4	3	3	3	4	5	4	3	3	3	4	3	3	5	3	1
0	KEEP	none	retain	57	57	TS057	157	1	2	1	6	2	1	2	3	1	3	3	2	5	2	4	1	2	1	1	4	2	1	4	1	1	5	4	3	5	5	5	4	4	4	4	3	3	3	1	3	1	1
0	KEEP	none	retain	58	58	TS058	158	1	2	2	6	2	1	1	4	1	3	3	6	5	999	2	1	1	4	4	1	1	1	4	1	1	4	4	2	3	5	4	1	4	2	2	2	4	5	2	5	2	1
0	KEEP	none	retain	59	59	TS059	159	1	2	2	6	2	1	1	3	1	3	3	6	5	999	3	1	1	4	4	1	1	1	4	1	1	4	4	2	3	5	4	1	4	2	2	2	4	5	2	5	2	1
0	KEEP	none	retain	60	60	TS060	160	1	2	1	6	2	1	1	3	1	3	3	2	5	2	4	1	1	4	4	1	1	1	4	1	1	5	4	2	5	5	5	4	4	4	4	4	3	3	1	3	1	1
5	KEEP	none	retain	61	61	TS061	161	1	2	1	6	2	1	1	3	1	3	3	1	1	1	4	4	4	2	2	4	2	1	999	4	4	4	4	4	2	1	2	2	4	4	2	2	2	2	1	2	2	1
0	KEEP	none	retain	62	62	TS062	162	1	2	1	6	2	1	2	4	1	3	3	2	5	2	3	1	2	4	4	4	2	3	2	4	4	4	4	1	2	2	1	2	4	2	2	4	5	4	2	5	2	1
1	KEEP	none	retain	63	63	TS063	163	1	2	2	6	1	999	2	4	1	2	1	1	3	2	1	2	1	1	4	1	1	1	2	2	2	4	4	5	3	5	4	2	4	2	3	4	5	4	999	2	2	2
0	KEEP	none	retain	64	64	TS064	164	1	2	999	5	2	999	2	4	2	2	1	1	4	2	5	1	3	3	4	3	2	3	3	3	3	5	5	2	5	5	3	3	5	2	3	4	4	4	1	5	1	1
0	KEEP	none	retain	65	65	TS065	165	1	2	999	6	2	1	2	3	999	3	2	2	5	2	4	1	1	4	4	4	1	4	4	4	4	5	3	4	5	4	3	2	2	4	4	4	4	4	4	4	4	2
0	KEEP	none	retain	66	66	TS066	166	1	2	2	4	1	999	2	4	2	2	999	999	999	999	999	2	2	1	1	1	1	1	2	2	2	5	4	2	3	3	4	2	3	3	3	4	4	4	2	4	3	2
0	KEEP	none	retain	67	67	TS067	167	1	2	2	6	2	999	2	3	1	Honorer	1	1	3	2	3	3	1	1	4	3	1	3	3	1	4	2	4	2	2	4	2	2	4	2	2	4	2	3	2	2	1	1
1	KEEP	none	retain	69	69	TS069	169	2	1	2	6	2	999	2	4	2	Guru	1	1	4	2	4	3	2	3	3	3	3	3	3	2	3	4	4	4	3	4	999	3	3	4	4	2	5	3	4	4	3	1
0	KEEP	none	retain	71	71	TS071	171	2	1	2	6	2	999	1	3	1	Guru	2	6	5	2	4	2	2	2	1	1	1	1	4	1	1	4	4	5	1	1	4	3	4	2	3	4	4	4	2	4	2	2
0	KEEP	none	retain	72	72	TS072	172	2	1	2	6	1	1	1	3	2	Guru	6	6	5	2	5	1	1	1	1	1	1	3	1	3	1	4	4	5	1	1	4	3	4	2	3	4	4	4	2	4	2	2
13	KEEP	none	retain	73	73	TS073	173	2	2	999	6	3	999	2	4	1	2	1	6	5	999	4	4	4	4	2	4	4	2	2	4	2	2	2	2	2	2	999	4	4	2	4	4	999	2	2	2	2	2
5	KEEP	none	retain	74	74	TS074	174	2	1	2	6	2	1	2	4	1	Guru	1	1	5	1	4	1	1	1	1	1	1	3	1	3	1	5	4	5	1	1	4	3	4	2	3	4	4	4	2	4	2	2
11	KEEP	none	retain	76	76	TS076	176	2	1	999	6	2	999	2	4	1	Guru	2	1	2	2	3	3	3	1	1	3	1	3	2	1	3	4	5	5	2	1	5	5	4	1	5	4	5	4	5	5	5	1
1	KEEP	none	retain	77	77	TS077	177	2	2	1	7	2	999	2	4	2	7	3	1	4	2	4	1	1	4	4	4	1	4	4	4	1	4	4	2	4	4	2	2	999	4	3	4	3	2	2	4	4	2
0	KEEP	none	retain	79	79	TS079	179	2	2	2	6	2	1	2	4	2	2	6	1	3	2	5	4	4	4	1	1	4	1	4	4	1	4	5	4	4	5	5	1	5	1	3	4	5	5	1	5	3	1
0	KEEP	none	retain	81	81	TS081	181	2	2	999	4	1	2	2	4	2	2	1	1	1	2	5	3	2	2	3	2	3	2	2	1	4	4	4	2	4	5	5	5	3	3	4	4	2	4	4	4	2	1
0	KEEP	none	retain	82	82	TS082	182	2	2	1	6	2	1	1	3	1	2	6	1	3	1	4	3	2	2	3	2	3	2	2	1	4	5	3	1	4	2	5	1	5	1	1	4	4	1	1	5	1	1
0	KEEP	none	retain	83	83	TS083	183	2	2	1	4	2	1	2	3	1	2	6	1	3	1	5	3	2	2	3	2	3	3	1	1	1	4	4	5	4	4	5	4	4	4	4	1	3	5	1	1	1	1
0	KEEP	none	retain	84	84	TS084	184	2	2	2	5	1	2	2	4	1	2	1	6	5	1	4	3	3	3	3	3	3	3	3	3	3	5	5	1	4	1	5	1	5	1	2	5	5	5	1	5	1	1
2	KEEP	none	retain	87	87	TS087	187	2	2	1	6	2	1	2	3	1	3	6	3	3	2	2	3	2	2	2	999	2	1	2	2	2	4	4	3	3	5	3	3	3	3	3	3	4	3	2	4	2	2
0	KEEP	none	retain	88	88	TS088	188	2	1	2	6	2	999	2	4	2	Gty	1	1	3	2	5	3	3	3	3	3	3	3	3	3	3	5	5	1	3	1	4	1	5	1	2	5	5	5	1	5	1	1
11	KEEP	none	retain	89	89	TS089	189	2	2	2	6	2	1	2	4	1	2	2	6	3	999	5	3	3	3	3	3	3	3	3	3	3	4	4	4	4	4	4	4	4	4	4	4	4	4	3	5	999	1
5	KEEP	none	retain	91	91	TS091	191	2	1	2	6	2	999	4	4	1	2	6	6	2	1	5	4	4	1	1	4	1	4	1	1	4	5	4	2	4	5	3	2	4	4	3	3	5	5	2	4	4	1
0	KEEP	none	retain	92	92	TS092	192	2	1	2	6	2	1	2	4	1	2	1	6	3	1	5	4	4	1	1	4	1	4	1	1	4	1	3	2	3	3	3	3	3	3	3	4	5	5	1	2	1	1
0	KEEP	none	retain	93	93	TS093	193	2	1	2	6	2	1	2	3	1	2	1	1	5	2	4	1	4	4	4	4	1	2	3	2	4	5	4	3	2	2	4	2	5	2	3	4	5	5	1	5	1	1
0	KEEP	none	retain	94	94	TS094	194	2	1	2	4	1	2	1	3	2	2	6	6	2	2	5	4	4	1	1	4	1	4	1	1	4	4	3	5	4	5	5	2	1	1	2	3	5	5	1	4	1	1
0	KEEP	none	retain	95	95	TS095	195	2	1	2	6	2	1	2	4	2	Gty	1	1	1	2	4	2	3	3	3	3	3	3	3	3	3	5	5	1	4	1	5	1	5	1	2	5	5	5	1	5	1	1
7	KEEP	none	retain	96	96	TS096	196	2	1	2	6	2	1	2	3	1	3	6	6	1	2	4	2	3	3	3	3	3	3	3	3	3	4	4	2	4	4	4	2	4	3	2	2	3	3	3	3	3	2
1	KEEP	none	retain	98	98	TS098	198	2	1	2	6	2	1	2	3	1	2	1	6	2	1	4	2	3	3	3	3	2	3	3	3	3	4	4	2	3	4	4	2	4	2	2	4	4	4	2	5	2	2
0	KEEP	none	retain	99	99	TS099	199	2	1	2	6	2	1	1	4	1	2	1	1	5	2	5	1	2	4	3	3	1	3	3	4	3	5	4	2	3	2	3	2	4	2	3	3	4	4	2	4	3	2
0	KEEP	none	retain	100	100	TS100	200	2	1	2	6	2	1	1	3	2	2	1	1	2	1	4	4	1	1	1	1	1	1	4	1	4	5	4	2	2	2	3	3	5	3	3	4	4	5	2	5	2	1
0	KEEP	none	retain	101	101	TS101	201	2	1	999	6	2	1	2	3	2	2	1	1	4	1	5	1	1	1	1	1	1	1	1	1	1	4	4	4	4	4	4	2	4	4	4	3	4	4	4	4	4	2
1	KEEP	none	retain	103	103	TS103	203	2	1	2	6	2	999	1	3	2	1	6	1	4	999	5	2	2	3	3	2	3	2	2	3	2	4	4	4	3	4	4	3	3	3	3	3	3	3	3	3	3	3
1	KEEP	none	retain	104	104	TS104	204	2	1	2	6	2	1	2	4	2	2	6	6	4	1	5	3	3	3	3	3	2	3	3	3	3	4	4	3	4	3	3	4	3	3	4	3	3	4	3	4	4	1
0	KEEP	none	retain	105	105	TS105	205	2	1	2	6	2	2	1	3	2	3	6	6	5	2	4	1	1	1	1	4	1	4	1	1	4	5	5	1	5	1	5	5	5	5	5	5	5	5	5	5	5	5
0	KEEP	none	retain	106	106	TS106	206	2	1	1	6	3	999	1	4	2	2	1	2	3	2	3	2	2	4	2	2	4	2	4	4	2	4	4	3	4	4	3	3	4	3	3	4	4	3	2	4	3	2
0	KEEP	none	retain	107	107	TS107	207	2	1	2	6	2	1	1	3	1	Guru	1	2	2	1	4	2	2	2	2	2	4	2	2	2	2	4	4	3	4	4	4	3	4	3	3	4	4	3	2	4	3	2
0	KEEP	none	retain	108	108	TS108	208	2	1	999	6	2	1	1	3	2	Guru	1	2	3	999	4	2	2	2	2	2	4	2	2	2	2	4	4	3	4	4	3	3	4	3	3	4	4	3	2	4	3	2
5	KEEP	none	retain	109	109	TS109	209	2	1	2	6	2	999	1	999	1	2	2	1	3	999	3	1	1	1	1	1	1	3	3	3	3	4	4	1	3	4	5	3	4	4	3	3	4	4	1	3	2	1
0	KEEP	none	retain	110	110	TS110	210	2	1	999	6	2	1	1	3	1	999	1	2	2	1	4	2	2	2	2	2	4	2	2	2	2	4	4	3	4	4	4	3	4	3	3	4	4	3	2	4	3	2
0	KEEP	none	retain	111	111	TS111	211	2	1	2	6	2	1	1	3	2	Guru	1	2	3	1	4	2	2	2	2	2	4	2	2	2	2	4	4	3	4	4	3	3	4	3	3	4	4	3	2	4	3	4
0	KEEP	none	retain	113	113	TS113	213	2	2	2	7	2	1	1	3	1	Guru	1	2	3	1	4	2	2	2	2	2	4	2	2	2	2	4	4	3	4	4	3	3	4	3	3	4	4	3	2	4	3	2
0	KEEP	none	retain	114	114	TS114	214	2	2	2	6	2	999	1	3	2	Guru	999	999	999	999	999	2	2	999	2	3	2	2	3	3	2	5	5	1	3	4	5	3	4	4	3	3	4	4	1	3	2	1
0	KEEP	none	retain	116	116	TS116	216	2	2	2	7	2	999	1	3	2	Guru	2	1	3	2	4	1	2	2	2	2	2	2	3	2	2	4	4	2	4	4	4	2	4	2	4	4	4	4	2	4	2	1
0	KEEP	none	retain	118	118	TS118	218	2	2	2	6	1	999	1	4	2	Guru	3	1	3	2	3	1	2	2	2	2	2	2	3	2	2	5	4	5	3	4	3	2	3	2	3	3	3	3	4	4	2	1
0	KEEP	none	retain	119	119	TS119	219	1	1	2	7	2	1	1	3	1	2	6	6	2	2	4	1	1	4	4	4	1	4	1	1	1	4	4	5	4	4	2	2	4	3	3	4	4	4	2	4	4	2
0	KEEP	none	retain	120	120	TS120	220	1	1	2	7	2	1	2	3	1	Guru	999	999	3	999	4	3	2	4	3	4	4	4	3	3	4	4	4	4	3	4	3	3	4	4	4	4	5	4	3	4	3	2
0	KEEP	none	retain	121	121	TS121	221	1	1	999	6	1	2	1	4	1	2	1	6	5	2	999	2	3	4	4	3	1	4	1	4	4	5	5	1	3	5	3	2	4	1	4	4	5	5	1	4	2	2
0	KEEP	none	retain	122	122	TS122	222	1	2	2	999	2	1	1	4	2	Guru	3	1	1	999	3	2	2	3	3	3	2	3	2	3	3	5	5	1	5	5	5	1	5	1	1	1	5	1	5	5	1	1
0	KEEP	none	retain	123	123	TS123	223	1	2	1	7	2	1	2	3	1	2	4	2	2	2	4	1	1	1	4	1	4	1	4	1	1	4	4	2	2	2	4	2	4	4	2	2	4	2	2	4	2	2
1	KEEP	none	retain	124	124	TS124	224	1	2	1	6	2	1	1	3	2	2	1	6	3	2	4	4	4	3	4	4	4	3	3	4	4	4	5	1	1	5	2	1	5	5	4	2	3	5	1	5	2	1
0	KEEP	none	retain	126	126	TS126	226	1	2	2	6	1	2	2	4	1	Guru	6	6	2	2	5	3	3	3	3	3	2	3	3	3	3	4	3	2	3	4	4	3	3	2	2	3	3	3	1	5	2	1
0	KEEP	none	retain	127	127	TS127	227	1	1	2	6	2	1	2	4	2	Guru swasta	1	1	2	2	4	4	4	4	4	4	4	4	4	4	4	4	3	2	3	3	3	3	4	1	2	2	2	3	1	3	1	1
0	KEEP	none	retain	128	128	TS128	228	1	2	1	7	999	1	2	3	2	1	1	1	3	2	5	4	3	4	4	4	4	4	4	4	4	4	4	5	5	5	3	5	5	5	4	5	5	4	4	5	2	2
0	KEEP	none	retain	130	130	TS130	230	1	1	2	6	2	1	2	4	2	Guru	1	2	2	2	3	2	3	3	3	3	2	3	3	2	3	5	4	2	3	4	4	3	3	2	2	4	5	5	2	5	2	1
0	KEEP	none	retain	131	131	TS131	231	1	1	2	7	2	1	1	3	1	2	3	6	3	1	3	1	1	4	4	4	2	4	1	1	1	4	4	5	4	5	2	2	4	2	4	3	5	4	3	4	2	3
1	KEEP	none	retain	132	132	TS132	232	1	2	1	6	2	1	2	3	1	2	6	1	4	1	3	1	2	2	1	1	2	2	2	2	2	4	4	4	4	4	3	3	3	3	3	3	3	3	3	3	3	2
0	KEEP	none	retain	133	133	TS133	233	1	1	2	6	2	1	2	4	2	2	1	1	2	1	3	1	2	1	1	2	1	2	2	1	1	4	5	3	3	4	2	2	3	3	3	4	3	4	2	5	3	1
0	KEEP	none	retain	136	136	TS136	236	1	1	1	6	1	999	2	4	1	2	3	1	4	1	4	1	4	4	3	3	2	2	1	2	2	4	4	4	3	4	3	4	4	2	3	3	4	4	2	4	2	2
0	KEEP	none	retain	137	137	TS137	237	1	1	1	6	1	999	2	4	2	2	3	1	2	2	3	1	1	1	2	2	1	1	3	4	2	4	4	4	4	4	4	2	4	2	2	2	4	4	2	4	4	2
2	KEEP	none	retain	138	138	TS138	238	1	1	2	6	2	1	2	4	2	2	1	1	2	2	3	1	2	2	2	2	2	2	2	2	2	4	3	4	3	3	4	4	3	4	3	3	3	4	4	3	999	1
0	KEEP	none	retain	141	141	TS141	241	1	1	2	6	2	1	2	3	1	2	1	1	2	1	3	1	1	2	1	2	1	2	2	999	1	4	4	4	4	5	4	4	3	2	2	5	5	5	1	5	3	1
0	KEEP	none	retain	142	142	TS142	242	1	1	2	6	2	1	2	4	1	2	1	1	2	2	5	2	3	3	2	2	3	3	2	3	3	4	4	2	3	4	3	3	2	2	3	4	4	4	2	4	2	4
0	KEEP	none	retain	144	144	TS144	244	1	2	1	6	2	1	2	4	1	Guru	1	1	2	2	4	1	4	4	4	4	1	4	3	4	4	4	4	5	4	5	1	4	3	4	5	5	4	5	2	1	4	1
0	KEEP	none	retain	145	145	TS145	245	1	2	999	6	1	999	1	3	1	2	6	6	4	1	4	1	4	4	4	4	1	4	2	2	3	2	5	5	5	5	5	1	5	1	1	3	5	5	1	5	1	1
0	KEEP	dpcust	retain	146	146	TS146	246	1	1	2	6	2	1	2	3	1	9	999	999	5	2	999	1	999	999	999	999	999	999	999	999	999	5	5	3	5	5	5	1	3	1	2	5	5	5	1	5	2	1
0	KEEP	none	retain	147	147	TS147	247	1	1	2	6	2	1	2	4	1	2	1	1	3	2	1	1	1	1	4	1	1	4	4	1	1	5	3	3	3	3	4	1	3	1	3	3	4	3	3	4	1	1
1	KEEP	none	retain	149	149	TS149	249	1	1	2	6	2	1	1	3	2	2	1	6	3	1	4	3	3	3	3	3	3	3	3	3	3	4	4	2	3	2	999	4	2	4	2	4	4	3	2	4	3	2
0	KEEP	none	retain	150	150	TS150	250	1	1	2	6	2	2	1	4	2	2	1	1	3	1	5	1	1	2	2	3	2	3	4	1	1	3	4	3	3	3	4	3	4	3	3	3	5	3	3	4	3	2
9	KEEP	none	retain	151	151	TS151	251	1	2	2	7	2	999	2	3	2	Guru	3	2	3	999	3	1	4	1	1	4	1	4	4	4	4	3	2	2	3	3	4	1	3	1	3	3	4	3	3	4	1	1
0	KEEP	none	retain	152	152	TS152	252	1	1	2	6	1	999	2	4	1	2	3	1	3	1	5	1	1	1	1	1	2	1	4	4	1	4	3	2	3	4	4	3	4	3	2	4	4	4	1	5	1	1
0	KEEP	none	retain	156	156	TS156	256	1	1	2	6	2	1	2	4	2	2	3	1	3	2	4	2	2	2	2	2	2	3	2	2	2	4	3	3	4	4	3	3	3	2	3	4	4	5	2	3	2	3
0	KEEP	none	retain	159	159	TS159	259	1	1	2	6	2	999	2	4	2	Guru	1	1	3	1	5	2	3	4	4	4	1	1	2	2	3	5	3	2	2	1	1	1	5	1	1	1	1	5	1	3	1	3
0	KEEP	none	retain	160	160	TS160	260	1	1	2	6	2	1	2	4	1	2	1	1	3	2	4	1	3	2	1	2	2	3	3	2	2	4	4	2	3	4	4	2	4	2	2	3	4	3	1	5	2	2
0	KEEP	none	retain	162	162	TS162	262	1	1	1	6	1	2	2	4	1	2	3	1	3	1	4	2	2	3	3	3	2	3	2	3	3	5	4	1	3	2	5	1	5	1	1	1	5	5	1	4	4	1
0	KEEP	none	retain	163	163	TS163	263	1	1	2	6	2	999	1	3	2	2	1	2	3	2	4	1	999	999	4	1	1	1	1	1	1	4	4	2	2	4	3	4	4	3	4	4	5	3	4	5	4	1
0	KEEP	none	retain	165	165	TS165	265	1	1	2	6	2	1	1	3	1	2	1	1	3	2	2	4	2	4	3	2	1	3	4	4	1	5	5	1	2	3	5	1	5	1	1	4	5	3	1	5	1	1
0	KEEP	none	retain	166	166	TS166	266	2	2	2	7	2	2	1	4	2	2	2	1	3	2	3	3	2	3	3	2	3	1	2	3	2	4	4	2	3	4	3	2	4	2	3	3	4	4	4	4	3	2
0	KEEP	none	retain	167	167	TS167	267	2	2	2	6	2	1	1	4	2	3	3	1	2	2	4	4	4	4	4	4	1	4	4	4	1	4	4	2	3	2	4	2	4	2	2	2	4	4	2	5	2	2
0	KEEP	none	retain	168	168	TS168	268	2	1	2	7	2	1	1	3	2	2	2	1	3	2	3	3	2	3	3	2	3	1	3	2	2	4	4	2	3	4	3	2	4	2	3	3	4	4	4	4	3	2
0	KEEP	none	retain	169	169	TS169	269	2	2	2	6	2	1	1	4	2	2	2	1	3	2	4	2	4	3	2	2	1	2	3	2	1	2	4	5	3	2	5	1	3	2	3	2	4	4	1	4	1	1
0	KEEP	none	retain	171	171	TS171	271	2	2	2	6	2	999	2	3	1	3	2	1	2	999	5	3	1	4	4	4	2	1	3	3	3	1	1	3	3	3	3	5	5	5	3	3	3	3	3	3	3	3
6	KEEP	none	retain	172	172	TS172	272	2	2	2	6	2	999	1	3	1	GTT	6	6	2	1	2	2	3	4	4	4	2	2	999	2	4	2	4	2	2	2	3	4	4	999	999	2	4	2	2	2	4	2
2	KEEP	none	retain	173	173	TS173	273	2	2	1	6	2	999	1	3	2	3	3	1	5	1	4	1	999	3	2	3	2	1	1	1	1	5	999	999	3	3	3	4	4	3	3	4	4	4	3	3	3	2
0	KEEP	none	retain	174	174	TS174	274	2	2	1	6	2	1	1	4	2	Guru	2	1	3	2	4	2	4	4	4	4	2	2	2	4	2	4	3	3	3	4	2	2	3	3	4	3	4	4	2	4	3	2
0	KEEP	none	retain	175	175	TS175	275	2	2	1	6	1	2	1	2	1	Guru	2	1	4	2	4	1	1	4	4	4	1	1	1	4	4	4	4	2	2	4	4	2	4	2	2	2	4	4	2	4	2	2
0	KEEP	none	retain	176	176	TS176	276	2	2	2	6	2	1	1	3	2	3	3	1	3	2	3	1	3	3	3	3	3	3	4	3	3	5	4	1	5	5	4	4	5	2	2	4	4	5	1	4	1	1
1	KEEP	none	retain	177	177	TS177	277	2	1	2	6	2	1	1	3	2	3	6	6	2	1	5	3	3	4	4	4	1	4	2	3	3	4	5	2	3	4	4	3	4	3	3	3	5	4	2	5	3	2
0	KEEP	none	retain	178	178	TS178	278	2	2	2	6	2	2	1	3	2	3	3	2	3	2	3	1	3	2	4	3	2	4	4	3	4	5	3	1	4	5	4	1	4	2	2	4	4	4	1	4	2	1
0	KEEP	none	retain	179	179	TS179	279	2	2	2	4	2	999	1	2	2	999	999	999	999	999	999	3	3	4	4	4	4	4	4	4	3	2	3	4	3	3	2	4	4	1	1	2	3	4	4	3	4	4
0	KEEP	none	retain	180	180	TS180	280	2	2	2	6	2	1	1	2	2	2	2	6	3	2	4	2	4	4	2	4	4	4	1	2	4	3	4	3	3	4	1	3	3	3	3	3	4	3	4	2	2	2
0	KEEP	none	retain	181	181	TS181	281	2	2	2	6	2	999	2	2	2	2	1	1	2	2	5	3	3	3	4	3	2	2	1	3	3	4	4	2	2	2	3	3	4	3	3	3	4	5	2	4	3	2
0	KEEP	none	retain	182	182	TS182	282	2	2	2	4	2	1	1	2	1	2	1	1	1	2	4	4	1	4	4	4	4	4	2	3	4	5	4	4	4	4	4	4	4	4	3	4	4	5	4	5	1	1
0	KEEP	none	retain	183	183	TS183	283	2	2	1	6	2	999	1	3	1	3	999	2	3	999	4	4	1	4	4	4	4	4	2	3	4	5	4	4	4	4	4	4	4	4	3	4	4	5	4	5	1	1
0	KEEP	none	retain	184	184	TS184	284	2	2	2	6	2	999	1	4	2	Pustakawan	2	1	2	1	5	1	2	1	3	1	1	1	1	4	3	4	3	2	3	2	3	2	3	3	3	2	3	4	3	3	3	2
0	KEEP	none	retain	186	186	TS186	286	1	1	2	7	2	1	1	2	2	3	6	6	3	2	3	3	3	4	4	4	1	4	2	3	3	4	5	2	3	4	4	3	4	3	3	3	5	4	2	5	3	2
0	KEEP	none	retain	187	187	TS187	287	1	1	2	7	2	1	1	3	2	3	3	1	999	2	4	1	3	4	4	4	1	4	2	3	3	4	5	2	3	4	4	3	4	3	3	3	5	4	2	5	3	2
0	KEEP	none	retain	188	188	TS188	288	1	1	2	6	2	999	1	3	2	3	3	1	3	2	4	3	1	3	2	3	3	3	3	3	3	5	3	2	4	5	4	1	4	2	2	4	4	4	1	4	2	1
1	KEEP	none	retain	189	189	TS189	289	1	1	1	7	2	2	1	3	1	3	4	1	4	1	4	1	3	3	4	1	1	1	4	4	1	5	5	2	2	4	4	3	4	2	2	3	5	5	1	5	2	1
3	KEEP	AAS	retain	190	190	TS190	290	1	1	2	6	2	1	1	4	2	2	2	1	3	2	3	3	2	3	3	2	3	1	4	3	4	4	4	2	3	4	3	2	4	2	3	3	4	4	4	4	3	2
0	KEEP	none	retain	191	191	TS191	291	1	1	2	6	2	1	1	3	2	3	3	1	2	1	4	1	999	4	4	1	1	4	4	4	4	4	3	2	4	4	4	2	4	2	2	4	4	4	2	3	3	2
0	KEEP	none	retain	192	192	TS192	292	1	1	2	6	2	1	1	4	1	Guru	3	1	5	1	4	1	1	1	4	4	1	1	2	2	2	5	1	4	4	5	4	1	4	2	2	2	4	4	2	4	2	2
0	KEEP	none	retain	193	193	TS193	293	1	1	1	6	2	2	1	2	2	Guru	2	1	3	2	4	2	3	2	2	3	2	3	3	2	3	4	3	3	3	4	4	2	3	3	3	3	4	4	2	4	2	2
0	KEEP	none	retain	194	194	TS194	294	1	1	999	6	2	999	1	3	2	3	3	1	3	2	5	1	1	1	4	1	4	4	4	4	4	4	2	1	1	4	3	1	3	1	2	4	4	4	2	4	2	2
0	KEEP	none	retain	195	195	TS195	295	2	1	2	6	2	2	1	2	2	Guru honorer	6	6	3	2	3	3	1	3	2	2	3	3	3	3	3	4	5	2	3	4	4	3	4	3	3	3	5	4	2	5	3	2
1	KEEP	none	retain	196	196	TS196	296	2	1	1	7	2	999	1	3	1	3	3	6	3	1	999	1	3	3	4	1	1	1	4	4	1	5	5	2	2	5	3	5	5	2	2	3	5	5	1	5	2	1
0	KEEP	none	retain	197	197	TS197	297	2	1	999	7	2	1	1	3	1	Guru	3	2	3	2	4	1	3	2	1	1	1	1	4	4	1	5	5	2	2	5	3	5	5	2	2	3	5	5	1	5	2	1
2	KEEP	none	retain	198	198	TS198	298	2	1	2	6	2	1	1	3	1	3	3	1	5	1	4	1	2	3	4	1	1	1	4	4	1	5	999	999	4	5	4	2	4	2	2	4	5	4	2	5	4	5
0	KEEP	none	retain	199	199	TS199	299	2	1	2	6	2	1	1	3	999	3	3	1	5	999	4	1	2	2	1	1	4	1	4	4	1	5	5	5	4	5	4	2	4	2	2	4	5	4	2	5	4	5
0	KEEP	none	retain	200	200	TS200	300	2	1	1	6	2	1	1	3	2	3	3	1	999	2	4	1	3	4	4	4	1	4	2	3	3	5	3	1	4	5	4	1	4	2	2	4	4	4	1	4	2	1
0	KEEP	none	retain	201	201	TS201	301	2	1	1	7	2	1	1	4	1	3	3	1	3	999	3	1	1	3	3	3	2	3	3	3	3	5	5	2	5	5	5	1	5	1	1	5	5	5	1	5	2	1
0	KEEP	none	retain	202	202	TS202	302	3	1	2	6	3	1	1	3	2	3	3	1	3	2	3	3	3	4	4	4	1	4	2	3	3	4	5	2	3	4	4	3	4	3	3	3	5	4	2	5	3	2
0	KEEP	none	retain	203	203	TS203	303	3	1	2	6	2	1	1	4	2	Guru honorer	2	1	4	1	5	3	4	4	4	2	1	3	3	4	3	5	4	1	4	5	4	2	3	1	3	3	3	4	1	3	1	2
1	KEEP	none	retain	204	204	TS204	304	3	1	2	6	2	1	2	3	1	3	2	1	2	1	2	1	3	4	4	1	4	4	2	3	3	4	2	999	2	4	4	2	2	2	4	4	2	4	4	4	2	2
0	KEEP	none	retain	205	205	TS205	305	3	1	1	7	2	1	1	3	2	3	3	1	3	2	2	3	1	3	2	3	3	3	3	3	3	4	4	2	4	4	4	2	3	2	2	3	4	4	2	4	3	2
1	KEEP	none	retain	206	206	TS206	306	3	1	1	6	2	1	1	3	1	3	999	3	3	1	4	4	4	4	4	4	1	4	1	1	4	4	3	4	3	4	2	4	4	4	4	4	5	5	4	4	4	1
0	KEEP	none	retain	207	207	TS207	307	3	1	1	6	3	1	1	4	1	3	3	6	2	999	999	1	1	3	3	3	3	3	3	3	3	5	5	2	2	5	3	5	5	2	2	3	5	5	1	5	2	1
0	KEEP	none	retain	208	208	TS208	308	3	1	2	4	2	1	1	2	2	2	1	2	2	2	5	1	4	4	4	4	1	1	1	2	4	4	4	2	5	5	3	1	5	1	1	4	5	4	1	5	1	1
0	KEEP	none	retain	209	209	TS209	309	3	1	1	6	2	999	1	3	2	3	3	6	3	2	4	1	1	3	3	3	3	3	3	3	3	5	5	2	2	5	3	5	5	2	2	3	5	5	1	5	2	1
0	KEEP	none	retain	210	210	TS210	310	3	1	2	4	2	1	1	3	2	Admin	1	6	3	1	4	3	3	3	4	3	2	2	1	3	3	4	3	3	2	2	3	3	4	3	3	3	4	5	2	4	3	2
0	KEEP	none	retain	211	211	TS211	311	3	1	999	6	2	1	1	3	999	3	3	2	3	1	4	4	1	4	4	4	4	4	2	3	4	5	4	4	4	4	4	4	4	4	3	4	4	5	4	5	1	1
0	KEEP	none	retain	212	212	TS212	312	3	1	1	6	2	1	1	3	1	3	3	2	3	1	4	4	1	4	4	4	4	4	2	3	4	5	4	4	4	4	4	4	4	4	3	4	4	5	4	5	1	1
0	KEEP	none	retain	213	213	TS213	313	3	1	1	6	2	1	1	3	1	3	999	2	3	1	4	4	1	4	4	4	4	4	2	3	4	5	4	4	4	4	4	4	4	4	3	4	4	5	4	5	1	1
0	KEEP	none	retain	214	214	TS214	314	3	1	2	3	2	1	1	2	1	2	1	1	2	2	4	4	1	4	4	4	4	4	2	3	4	5	4	4	4	4	4	4	4	4	3	4	4	5	4	5	1	1
0	KEEP	none	retain	215	215	TS215	315	3	1	1	6	2	999	1	3	1	3	3	2	3	999	4	4	1	4	4	4	4	4	2	3	4	5	4	4	4	4	4	4	4	4	3	4	4	5	4	5	1	1
0	KEEP	none	retain	217	217	TS217	317	1	2	2	6	2	999	1	4	2	Guru	1	1	3	1	2	1	1	1	3	1	4	1	3	1	1	4	4	2	3	4	4	2	4	2	3	4	5	3	2	4	2	1
0	KEEP	AAS	retain	218	218	TS218	318	1	2	2	6	1	2	1	4	2	2	1	1	3	1	5	3	2	3	3	2	3	2	3	2	3	4	4	4	4	4	4	3	4	4	4	3	3	4	4	4	3	3
0	KEEP	none	retain	220	220	TS220	320	1	2	1	6	2	999	2	4	2	2	1	1	3	2	5	4	3	3	1	4	1	2	2	1	4	5	4	4	4	5	4	5	5	5	4	4	4	4	5	5	5	4
0	KEEP	none	retain	221	221	TS221	321	1	2	2	6	2	1	1	2	2	Guru swasta	3	1	2	2	4	1	1	1	1	1	4	1	4	1	1	4	3	4	4	5	4	3	4	4	3	4	4	5	4	4	5	2
0	KEEP	none	retain	222	222	TS222	322	1	2	2	7	2	999	1	4	2	Guru	1	1	2	2	5	1	4	4	4	4	4	4	4	1	4	4	5	2	2	2	5	2	2	5	2	5	5	5	2	5	2	2
0	KEEP	none	retain	223	223	TS223	323	3	1	2	6	2	999	2	3	1	Guru	1	1	2	2	2	1	4	4	3	2	1	3	1	2	3	4	4	3	3	4	4	2	4	2	3	3	4	4	3	4	3	2
0	KEEP	none	retain	224	224	TS224	324	3	1	999	6	2	999	1	3	1	2	2	2	5	2	3	1	3	2	2	1	4	3	1	4	2	4	3	2	5	4	2	2	3	5	4	3	1	1	2	3	5	4
0	KEEP	none	retain	225	225	TS225	325	3	1	2	6	1	999	2	2	999	2	2	1	2	2	4	1	2	2	2	1	3	3	2	3	4	1	2	3	4	5	1	2	3	4	5	2	3	4	5	1	3	2
1	KEEP	none	retain	226	226	TS226	326	3	1	999	6	2	1	1	3	2	2	999	1	2	1	1	1	4	1	4	3	1	4	3	1	4	2	2	3	2	999	2	1	3	2	2	2	4	5	2	3	3	1
0	KEEP	none	retain	227	227	TS227	327	3	1	2	6	2	999	2	4	2	Guru	3	1	5	1	3	2	3	3	3	3	4	4	3	3	1	3	2	1	3	2	1	2	1	2	3	4	4	4	3	3	3	4
1	KEEP	none	retain	228	228	TS228	328	3	1	2	6	2	1	1	3	2	2	999	2	5	1	3	1	2	1	3	2	1	2	2	1	2	4	3	4	4	4	4	2	4	2	4	4	4	4	2	4	2	2
0	KEEP	none	retain	229	229	TS229	329	3	1	999	7	2	999	1	3	2	2	3	1	2	1	3	1	1	4	1	4	1	4	4	4	4	1	4	4	4	4	4	1	1	1	2	4	4	4	4	4	1	1
0	KEEP	none	retain	230	230	TS230	330	3	1	2	6	2	1	2	3	2	Guru	1	1	3	2	3	1	2	4	2	3	1	3	1	1	3	4	4	3	3	4	3	3	3	3	3	3	4	4	3	4	2	2
0	KEEP	none	retain	231	231	TS231	331	3	1	2	6	2	1	1	3	1	2	6	6	2	1	4	1	4	4	4	4	1	4	4	4	4	4	4	3	3	3	4	4	4	2	2	3	4	3	2	4	3	2
0	KEEP	none	retain	232	232	TS232	332	3	1	2	6	2	1	2	3	2	2	2	2	2	1	5	1	4	2	1	1	4	4	1	1	4	4	3	2	5	4	3	2	4	3	5	2	4	2	5	3	2	4
0	KEEP	none	retain	233	233	TS233	333	3	1	2	6	2	1	2	3	2	2	6	1	5	2	5	1	4	4	4	4	1	4	4	4	4	4	2	1	2	1	1	1	2	1	2	4	3	2	1	2	2	2
0	KEEP	none	retain	234	234	TS234	334	3	1	2	6	2	1	1	3	1	2	6	6	2	1	4	2	2	3	2	2	2	2	2	2	2	4	4	3	3	3	4	4	4	2	2	3	4	3	2	4	3	2
0	KEEP	none	retain	235	235	TS235	335	3	1	1	7	2	1	1	3	1	Guru/Dosen	6	6	3	2	4	1	2	2	2	2	2	2	2	2	2	4	4	4	3	4	3	3	3	3	3	3	3	3	3	3	3	3
0	KEEP	none	retain	236	236	TS236	336	1	2	1	7	2	1	2	3	1	3	3	1	2	1	2	1	1	1	4	1	4	1	2	1	1	5	4	5	2	4	5	3	3	1	3	2	4	4	1	2	1	2
1	KEEP	none	retain	237	237	TS237	337	1	2	2	6	2	1	1	3	1	3	3	1	2	1	4	1	1	4	4	3	1	3	3	3	3	4	3	2	3	3	4	2	4	3	3	3	4	4	2	4	2	2
2	KEEP	none	retain	238	238	TS238	338	1	2	1	7	999	1	2	3	2	3	2	999	999	2	5	1	1	4	4	3	1	3	3	3	3	4	4	999	4	999	2	3	4	3	4	4	4	5	4	3	4	2
1	KEEP	none	retain	240	240	TS240	340	1	2	2	3	2	999	999	3	2	3	3	2	4	1	4	1	1	4	1	1	4	4	4	4	4	5	2	4	4	4	4	4	2	4	4	4	2	4	2	2	2	1
31	RETAKE	eccanth	retain	241	241	TS241	341	1	2	2	7	2	1	2	3	1	3	3	2	3	1	4	3	4	4	4	3	4	4	4	4	4	999	999	999	999	999	999	999	999	999	999	999	999	999	999	999	999	999
0	KEEP	none	retain	242	242	TS242	342	1	1	2	5	2	1	2	4	2	2	1	1	3	2	4	2	4	4	4	4	1	3	2	3	3	4	4	4	2	4	4	2	4	3	2	3	4	3	5	4	3	4
2	KEEP	none	retain	243	243	TS243	343	1	1	1	7	2	1	2	3	1	3	3	2	2	2	5	4	3	2	4	4	3	3	999	2	999	4	4	4	2	4	4	2	4	3	2	3	4	3	5	4	3	4
3	KEEP	none	retain	244	244	TS244	344	1	1	1	7	3	1	2	3	1	3	6	6	2	2	5	3	3	2	2	3	3	3	3	4	3	3	3	2	4	3	2	3	5	3	3	3	4	3	5	4	4	2
20	RETAKE	epq	retain	246	246	TS246	346	1	1	2	6	2	1	2	3	1	3	3	2	3	1	5	2	3	2	4	4	3	3	3	2	4	4	4	4	2	4	4	2	4	3	2	3	4	3	5	4	3	4
0	KEEP	none	retain	247	247	TS247	347	1	1	999	6	2	1	1	3	2	3	6	2	2	2	4	2	3	3	3	2	3	3	2	3	2	5	3	2	2	4	5	1	4	2	4	4	4	3	1	4	2	1
0	KEEP	none	retain	248	248	TS248	348	1	1	2	7	2	999	2	3	1	3	3	2	2	1	4	2	2	3	3	2	3	3	2	3	2	5	3	2	2	4	5	1	4	2	4	4	4	3	1	4	2	1
5	KEEP	none	retain	249	249	TS249	349	1	1	1	7	1	999	1	3	2	3	6	6	3	2	5	2	3	3	3	2	3	3	2	3	2	5	4	2	2	4	5	1	4	2	4	4	4	3	1	4	2	1
0	KEEP	none	retain	250	250	TS250	350	1	1	1	6	2	999	1	3	1	3	3	2	2	1	2	3	2	3	3	3	2	4	3	3	3	4	2	3	2	4	4	4	4	4	4	4	4	4	4	4	3	2
15	KEEP	none	retain	251	251	TS251	351	1	1	2	7	2	1	1	3	2	3	3	2	3	2	5	1	2	1	1	4	1	4	1	1	3	5	1	3	5	3	5	3	5	3	3	5	5	5	5	5	3	1
0	KEEP	none	retain	254	254	TS254	354	1	1	2	7	2	999	1	3	2	2	5	1	4	999	3	4	3	4	4	4	4	4	4	4	4	2	3	4	4	4	4	4	4	3	4	5	4	4	4	3	4	2
20	RETAKE	epq	retain	255	255	TS255	355	1	1	2	6	2	999	2	4	1	Guru tidak tetap	1	1	2	2	5	1	1	1	1	1	1	1	1	1	1	4	4	4	3	3	4	3	2	3	3	4	4	4	4	4	4	2
20	RETAKE	epq	retain	256	256	TS256	356	1	1	1	7	2	1	2	3	1	3	3	2	2	2	4	3	2	3	3	2	3	2	2	4	2	5	3	3	3	4	3	4	4	4	4	4	5	5	3	4	5	2
20	RETAKE	epq	retain	257	257	TS257	357	1	1	2	7	1	2	2	4	1	Guru	6	6	3	2	4	2	2	4	4	3	2	4	4	1	4	4	4	2	2	4	3	3	5	3	2	3	4	2	1	3	2	1
0	KEEP	none	retain	258	258	TS258	358	3	1	999	6	2	1	1	3	2	3	3	1	1	2	4	2	2	3	3	3	2	2	2	3	3	4	3	2	3	3	4	3	3	3	3	3	3	4	3	3	3	3
0	KEEP	none	retain	259	259	TS259	359	3	1	1	6	2	1	1	4	2	3	3	1	2	2	3	4	4	4	4	2	4	2	4	2	4	3	2	3	3	4	3	2	2	3	2	2	3	3	2	3	2	2
0	KEEP	none	retain	261	261	TS261	361	3	1	1	7	2	999	1	3	2	3	4	1	2	1	5	2	2	1	1	1	4	1	3	2	1	3	5	4	4	2	4	5	3	2	5	4	2	3	4	4	3	1
0	KEEP	none	retain	262	262	TS262	362	3	1	2	6	2	999	1	3	2	3	3	2	3	2	4	4	3	3	3	3	3	3	3	3	2	3	3	3	3	3	3	3	3	3	3	3	3	3	3	3	3	3
10	KEEP	none	retain	263	263	TS263	363	3	1	1	6	2	999	1	3	1	3	3	6	2	999	3	3	2	3	3	3	2	2	2	3	2	4	3	2	2	1	2	4	4	4	4	3	4	3	1	1	1	1
0	KEEP	none	retain	264	264	TS264	364	3	1	1	6	3	1	2	3	2	3	3	1	2	2	4	3	1	1	1	3	2	1	4	1	2	4	4	4	2	4	4	2	4	4	4	2	4	5	4	2	2	2
0	KEEP	none	retain	265	265	TS265	365	3	1	1	7	2	1	1	3	1	3	2	1	3	1	4	4	3	3	3	3	3	3	3	3	2	4	2	2	3	5	3	2	4	4	4	3	3	3	3	3	3	1
0	KEEP	none	retain	266	266	TS266	366	3	1	1	6	2	1	2	3	2	3	3	1	3	2	5	3	3	4	4	4	4	4	4	4	3	3	4	3	3	4	1	3	3	3	3	3	4	3	4	2	2	2
1	KEEP	none	retain	267	267	TS267	367	1	2	1	7	2	1	2	3	1	3	6	1	3	2	4	1	1	1	4	1	1	2	3	2	2	5	5	1	5	5	4	5	4	5	1	4	4	2	1	4	2	1
1	KEEP	none	retain	268	268	TS268	368	1	2	999	7	2	1	2	3	1	3	3	1	2	2	2	3	3	3	3	2	2	2	3	2	2	5	5	5	4	5	4	3	5	3	2	4	5	5	2	5	2	1
0	KEEP	none	retain	269	269	TS269	369	1	2	2	6	2	1	2	3	2	3	3	2	3	2	5	2	4	4	4	4	2	4	2	4	4	3	2	1	2	2	5	1	5	1	1	2	5	5	1	4	1	1
0	KEEP	none	retain	270	270	TS270	370	1	2	2	6	1	999	1	3	1	2	3	1	4	2	2	1	1	1	1	1	1	1	2	1	1	5	3	2	2	1	5	1	5	1	1	2	5	5	1	3	2	1
0	KEEP	none	retain	271	271	TS271	371	1	2	1	6	2	1	1	3	1	3	6	2	2	2	2	1	4	4	3	4	1	3	1	4	2	5	3	3	3	3	4	3	3	3	3	4	4	3	2	4	2	2
0	KEEP	none	retain	272	272	TS272	372	1	2	2	4	1	999	1	4	2	5	6	1	4	2	2	1	3	3	3	3	2	3	3	2	3	4	3	3	3	4	5	4	3	3	4	4	4	4	3	4	2	1
0	KEEP	none	retain	273	273	TS273	373	1	2	2	6	2	1	1	4	2	Guru honorer	1	1	2	2	3	2	3	4	4	4	1	4	2	4	2	3	4	3	4	4	3	3	4	3	4	4	4	4	2	3	3	2
4	KEEP	none	retain	274	274	TS274	374	1	2	1	6	1	2	2	4	2	Guru honorer	6	6	3	1	3	1	1	1	1	1	1	1	4	4	1	4	5	3	5	4	5	4	5	4	4	3	4	5	2	4	4	2
0	KEEP	none	retain	275	275	TS275	375	1	1	2	6	2	1	1	3	2	3	6	6	4	2	2	2	2	3	2	2	2	2	3	2	2	3	2	1	3	4	2	2	3	3	3	4	4	4	2	4	2	1
2	KEEP	none	retain	276	276	TS276	376	1	1	2	7	2	1	1	3	2	3	6	6	2	1	5	1	1	1	1	1	1	3	3	3	1	4	3	2	3	2	3	3	2	2	2	3	4	3	4	4	2	4
0	KEEP	none	retain	277	277	TS277	377	1	1	2	6	2	999	1	3	1	3	3	1	3	1	3	1	1	1	1	1	1	1	4	4	1	2	4	2	2	2	4	4	4	2	4	2	4	5	2	4	4	2
0	KEEP	none	retain	278	278	TS278	378	1	1	1	6	1	999	2	4	1	2	1	1	5	999	5	1	1	4	4	3	1	4	2	3	3	5	5	2	2	1	3	3	4	3	1	2	4	5	1	5	2	1
0	KEEP	none	retain	279	279	TS279	379	1	1	2	4	1	2	2	4	2	5	6	6	2	2	5	2	2	3	1	3	1	2	3	3	4	4	3	4	3	4	3	2	3	4	3	3	4	2	2	4	2	2
0	KEEP	none	retain	280	280	TS280	380	1	1	999	6	2	1	2	2	2	999	1	1	5	2	2	1	3	4	2	3	2	3	3	3	1	4	3	1	3	5	3	5	4	5	4	5	5	2	1	4	5	1
0	KEEP	none	retain	281	281	TS281	381	1	1	2	4	1	999	2	4	1	5	6	6	1	2	2	2	3	3	3	2	3	4	3	3	4	5	3	5	5	2	3	2	4	2	2	4	5	2	4	4	2	2
0	KEEP	none	retain	282	282	TS282	382	1	1	2	6	1	999	1	4	1	Guru tidak tetap	6	6	5	1	4	2	3	3	3	3	1	3	2	3	3	4	3	3	3	4	4	3	4	3	3	4	4	4	3	4	3	2
0	KEEP	none	retain	283	283	TS283	383	1	1	2	6	1	999	2	4	1	Guru tidak tetap	6	1	2	1	5	1	1	1	4	1	4	4	4	1	4	5	5	2	2	2	5	1	5	1	1	2	5	5	1	4	1	1
0	KEEP	none	retain	284	284	TS284	384	1	1	2	6	1	2	2	3	1	Guru tidak tetap	3	6	3	2	5	1	1	1	4	1	4	2	2	2	3	5	5	2	2	5	2	2	2	4	4	2	5	4	5	5	5	2
0	KEEP	none	retain	285	285	TS285	385	1	1	2	6	1	999	1	2	2	5	6	1	3	2	5	1	4	1	4	1	4	2	2	2	3	4	3	3	4	4	4	2	5	2	2	3	3	4	2	3	2	2
0	KEEP	none	retain	286	286	TS286	386	1	1	2	4	1	2	1	2	2	5	6	1	4	2	4	1	3	3	3	3	2	3	3	2	3	5	4	2	4	5	3	1	3	2	1	2	4	4	2	4	2	1
0	KEEP	none	retain	287	287	TS287	387	1	1	2	4	1	999	2	4	2	5	6	6	2	2	3	4	4	4	4	4	1	3	3	3	3	5	5	1	2	5	4	1	3	2	3	2	5	5	2	5	2	2
0	KEEP	none	retain	288	288	TS288	388	1	1	1	6	2	1	2	3	1	2	1	2	2	2	4	1	1	1	4	1	4	3	3	3	1	4	4	2	2	5	4	2	3	3	2	3	4	4	2	3	2	1
0	KEEP	none	retain	289	289	TS289	389	1	1	2	7	2	2	1	3	2	3	6	6	3	2	2	2	2	3	2	2	2	2	3	2	2	3	2	1	2	4	2	2	3	3	3	4	4	4	2	4	2	1
0	KEEP	none	retain	290	290	TS290	390	1	2	2	6	2	1	1	4	2	2	1	1	2	2	3	3	2	4	4	2	4	4	4	3	4	4	4	4	4	4	3	4	4	4	3	4	4	3	3	4	4	4
0	KEEP	none	retain	294	294	TS294	394	1	2	2	6	2	1	2	4	2	2	6	1	4	2	4	2	2	3	3	2	3	2	2	2	2	4	4	4	3	3	3	3	3	4	3	4	5	5	4	5	4	1
0	KEEP	none	retain	295	295	TS295	395	1	2	2	6	2	999	2	4	2	999	999	2	3	2	4	3	3	3	2	3	2	2	2	3	3	4	3	5	3	3	4	4	3	2	3	2	4	5	5	4	3	2
0	KEEP	none	retain	296	296	TS296	396	1	2	2	6	2	1	2	2	2	2	6	1	3	2	3	3	2	3	3	2	3	2	2	3	3	5	4	2	3	4	5	4	4	2	3	4	5	5	2	5	3	1
1	KEEP	none	retain	297	297	TS297	397	1	2	2	6	2	999	2	2	2	Guru	1	5	2	2	4	3	4	3	4	3	4	3	3	3	3	4	4	4	4	4	4	4	4	4	4	4	4	4	2	4	2	2
0	KEEP	none	retain	299	299	TS299	399	1	2	2	7	2	1	2	3	1	2	3	1	3	2	3	2	2	2	2	3	2	2	4	1	3	4	4	3	3	4	5	4	4	4	3	4	5	5	5	4	4	2
0	KEEP	none	retain	300	300	TS300	400	1	1	2	6	2	999	1	3	2	Guru	1	1	3	2	2	1	2	1	2	2	2	3	3	3	3	4	3	2	4	4	5	2	3	2	2	2	3	2	2	3	2	2
1	KEEP	none	retain	302	302	TS302	402	1	1	2	5	1	2	2	4	1	2	6	1	2	1	3	2	1	1	4	1	1	1	1	1	1	4	4	2	2	2	2	2	4	2	2	4	3	4	3	5	1	1
20	RETAKE	epq	retain	304	304	TS304	404	1	1	999	6	2	999	1	3	1	Guru	6	1	2	999	3	3	2	3	2	2	2	3	2	2	3	2	1	1	1	2	1	1	1	2	2	1	1	1	1	1	1	1
0	KEEP	none	retain	305	305	TS305	405	1	1	1	6	2	1	1	3	1	Guru	2	1	2	2	4	3	2	3	2	2	2	3	2	2	3	4	4	4	4	3	3	3	4	4	4	3	4	4	4	4	3	2
0	KEEP	none	retain	308	308	TS308	408	1	1	2	6	2	1	1	4	2	1	1	1	3	2	5	1	1	2	4	3	3	3	1	1	3	5	3	2	5	5	5	1	3	2	2	4	5	5	4	1	2	1
0	KEEP	none	retain	309	309	TS309	409	1	1	2	6	2	1	2	4	2	2	3	1	2	2	5	3	3	2	2	2	2	3	3	2	2	5	5	5	4	4	4	4	4	3	3	3	5	5	4	3	2	5
0	KEEP	none	retain	310	310	TS310	410	1	1	2	7	2	999	1	4	2	2	1	1	2	2	3	2	3	4	4	3	1	4	4	4	4	4	3	3	3	3	3	3	3	3	3	3	4	4	2	4	3	1
0	KEEP	none	retain	311	311	TS311	411	1	1	2	6	2	1	2	3	1	Guru	1	6	5	1	1	4	4	1	1	4	1	1	1	1	4	3	3	3	3	4	4	3	3	3	4	3	4	3	3	3	3	3
0	KEEP	none	retain	312	312	TS312	412	1	1	2	999	2	999	1	4	1	2	1	1	2	2	3	4	4	1	1	4	1	1	1	1	4	2	3	3	3	3	3	3	3	3	3	4	4	4	2	4	3	1
1	KEEP	none	retain	313	313	TS313	413	1	1	999	6	2	999	2	3	1	2	1	6	2	999	3	2	2	4	3	2	4	3	999	2	999	1	4	1	2	5	2	3	2	5	5	2	3	5	1	4	5	1
0	KEEP	none	retain	315	315	TS315	415	1	1	2	6	1	2	2	4	2	2	2	1	4	2	5	3	1	1	1	1	1	1	3	3	3	4	3	2	3	4	5	3	3	2	2	4	3	5	2	3	2	2
0	KEEP	none	retain	316	316	TS316	416	3	1	2	6	2	2	2	4	1	Guru	6	6	3	1	4	1	1	1	1	1	1	1	1	1	1	5	3	1	4	4	3	2	3	2	2	4	3	5	1	4	2	1
0	KEEP	none	retain	317	317	TS317	417	1	1	2	6	2	1	1	2	1	2	2	1	3	2	3	4	4	4	4	4	4	4	3	3	3	4	4	3	3	1	5	4	5	4	3	3	4	4	3	4	3	1
0	KEEP	none	retain	318	318	TS318	418	1	1	2	6	1	999	1	3	1	Guru	3	1	3	1	5	3	2	2	1	1	3	2	3	1	1	4	4	4	3	2	3	3	3	2	4	4	4	3	2	4	2	2
1	KEEP	dpcust	retain	319	319	TS319	419	1	1	2	6	2	1	2	3	1	2	1	2	5	1	2	3	2	3	3	3	3	3	999	3	2	4	3	4	4	3	4	2	3	4	4	4	4	4	4	3	3	3
0	KEEP	none	retain	320	320	TS320	420	1	1	2	6	2	1	1	3	1	2	2	1	2	1	5	2	3	2	2	2	2	3	2	2	2	4	4	2	2	4	2	2	4	2	4	4	3	4	2	4	2	2
0	KEEP	none	retain	321	321	TS321	421	1	1	2	6	2	1	1	4	1	2	1	1	3	2	3	2	3	3	3	2	2	3	2	2	2	4	2	4	4	4	3	2	4	4	3	4	4	3	4	4	2	2
0	KEEP	none	retain	322	322	TS322	422	1	1	2	6	1	999	2	4	999	Guru	3	1	3	2	3	1	1	1	4	4	3	4	2	3	1	5	5	5	5	5	4	5	3	5	5	5	5	5	5	5	5	1
0	KEEP	none	retain	324	324	TS324	424	1	1	2	6	1	999	1	2	1	2	1	1	2	999	1	4	4	3	1	2	4	4	3	3	3	4	4	4	4	4	4	4	4	4	4	3	2	4	4	4	3	2
0	KEEP	none	retain	325	325	TS325	425	1	1	2	6	2	1	2	4	2	2	1	1	3	2	4	4	4	4	2	2	2	3	4	4	4	3	4	4	3	4	3	4	3	4	3	3	4	4	3	3	3	4
0	KEEP	none	retain	326	326	TS326	426	1	1	2	6	1	999	2	4	2	2	1	1	3	2	4	2	1	2	1	3	1	3	1	2	1	5	4	1	4	4	3	4	3	3	4	4	3	5	5	4	3	5
2	KEEP	none	retain	330	330	TS330	430	3	1	2	6	1	999	1	4	999	2	1	2	2	999	4	999	999	2	4	2	3	1	999	2	2	3	2	5	4	4	3	3	3	3	3	3	3	3	999	4	3	1
1	KEEP	none	retain	331	331	TS331	431	2	1	1	6	2	1	2	3	1	1	1	6	3	2	4	1	1	4	4	4	1	4	1	4	4	5	4	1	2	4	4	2	4	4	2	2	4	5	2	4	4	5
0	KEEP	none	retain	332	332	TS332	432	2	1	2	7	1	2	2	4	1	2	1	1	3	1	5	1	4	4	4	3	2	4	3	4	4	4	4	2	3	4	4	2	4	2	2	3	4	2	2	4	2	2
2	KEEP	none	retain	333	333	TS333	433	2	1	2	6	2	999	1	4	2	999	6	999	999	999	999	4	2	4	4	2	4	4	999	4	2	3	3	3	3	3	3	3	3	3	3	3	3	3	3	3	3	3
0	KEEP	none	retain	334	334	TS334	434	2	1	2	6	2	1	2	4	2	Guru	6	6	3	999	5	1	4	1	1	4	1	1	1	1	1	3	3	4	4	4	4	3	4	4	4	3	4	4	4	4	4	4
0	KEEP	none	retain	337	337	TS337	437	2	1	2	6	2	1	2	4	2	2	6	6	2	2	3	1	4	1	1	4	1	4	4	4	1	4	4	4	4	4	4	4	4	4	4	4	4	4	4	4	3	4
0	KEEP	none	retain	338	338	TS338	438	2	1	2	6	1	999	2	3	1	Guru	5	6	1	999	4	1	4	4	4	4	1	4	4	4	1	5	4	2	4	5	5	2	4	2	2	3	5	4	3	4	3	1
0	KEEP	none	retain	339	339	TS339	439	2	1	999	6	2	999	2	4	1	2	1	1	4	1	3	1	4	1	4	4	4	1	4	4	4	4	5	5	4	5	5	5	4	2	4	4	5	4	1	5	5	1
0	KEEP	none	retain	340	340	TS340	440	2	1	2	6	3	2	1	4	1	2	5	1	3	1	4	1	1	4	4	1	1	4	1	4	1	4	4	2	3	4	4	2	5	2	2	4	4	3	2	4	3	2
0	KEEP	none	retain	341	341	TS341	441	2	1	2	6	2	1	2	3	1	2	5	1	4	1	4	2	2	3	2	3	2	3	3	3	3	4	4	3	3	4	3	2	2	5	2	3	5	4	3	5	4	1
0	KEEP	none	retain	342	342	TS342	442	2	1	2	6	1	2	2	4	2	Guru	1	1	3	2	5	1	1	3	3	2	2	1	1	1	1	5	5	5	5	5	5	1	5	5	5	1	5	5	1	4	5	2
0	KEEP	none	retain	344	344	TS344	444	2	1	2	6	2	999	2	4	2	2	1	6	3	2	5	2	2	4	4	4	4	4	3	3	4	3	3	5	5	5	5	5	5	5	5	5	5	5	5	5	5	5
0	KEEP	none	retain	345	345	TS345	445	2	1	1	6	2	999	2	3	1	2	2	2	3	2	4	3	3	3	3	2	3	2	3	2	2	5	4	4	4	4	5	4	3	3	4	4	4	4	4	4	4	4
0	KEEP	none	retain	346	346	TS346	446	2	1	1	6	2	1	2	3	1	1	1	1	1	999	5	4	3	3	4	3	3	4	3	3	3	3	4	3	3	4	3	4	4	4	4	4	3	3	3	3	3	3
0	KEEP	none	retain	348	348	TS348	448	2	1	1	6	2	1	2	4	1	2	2	1	4	1	5	1	1	1	1	1	1	1	1	1	1	5	4	2	2	5	4	2	5	2	2	5	5	5	4	4	2	2
0	KEEP	none	retain	349	349	TS349	449	2	1	1	6	2	1	2	3	2	2	6	1	3	2	3	1	1	1	1	1	1	1	1	1	1	5	3	2	4	4	4	4	4	3	3	4	5	4	5	3	4	4
0	KEEP	none	retain	350	350	TS350	450	2	1	2	6	2	1	1	3	1	2	1	2	4	2	4	2	3	2	3	2	3	4	3	2	1	4	4	4	4	4	4	4	5	3	3	3	5	5	1	5	5	1
0	KEEP	none	retain	351	351	TS351	451	2	1	2	6	2	1	2	4	2	2	1	1	3	2	4	1	2	2	2	2	3	1	2	2	2	4	2	4	2	2	3	3	3	4	4	4	3	3	3	5	5	1
20	RETAKE	epq	retain	352	352	TS352	452	2	1	2	6	2	999	2	4	1	Guru	1	6	999	2	5	3	2	2	2	3	3	2	3	2	3	4	4	4	4	4	5	4	4	5	4	4	5	5	5	5	5	5
0	KEEP	none	retain	354	354	TS354	454	2	1	1	6	2	1	2	3	1	2	3	1	5	1	4	3	3	3	3	3	3	4	4	3	3	3	4	4	2	2	3	2	3	3	3	2	4	2	3	4	2	2
4	KEEP	none	retain	356	356	TS356	456	2	2	1	6	1	999	2	4	2	2	1	6	5	1	5	1	1	1	4	1	4	4	1	1	1	4	3	3	2	2	2	1	2	2	3	5	2	2	4	2	1	1
0	KEEP	none	retain	357	357	TS357	457	2	2	1	6	2	1	1	3	1	2	1	2	3	2	4	1	1	4	4	3	2	3	3	3	3	4	4	3	4	4	4	2	4	2	2	4	5	4	2	4	2	2
0	KEEP	none	retain	358	358	TS358	458	2	2	2	6	2	1	2	4	2	2	6	6	3	2	3	1	4	1	1	4	1	1	1	1	1	3	3	4	4	4	4	3	4	4	4	3	4	4	4	4	4	4
0	KEEP	none	retain	359	359	TS359	459	2	2	999	6	2	999	1	3	1	999	3	1	3	1	3	1	1	1	2	2	4	2	1	1	2	5	5	2	4	3	5	3	4	5	3	4	5	4	2	5	4	2
0	KEEP	none	retain	360	360	TS360	460	2	2	1	6	2	1	2	3	2	2	1	6	3	1	4	1	1	1	4	2	2	1	3	1	3	3	4	5	4	1	3	1	4	1	1	1	1	1	1	3	1	1
1	KEEP	none	retain	361	361	TS361	461	2	1	2	4	2	1	999	999	2	2	1	999	999	999	4	1	2	1	1	1	1	1	2	4	3	4	2	3	2	5	5	5	3	4	4	4	3	4	1	1	2	1
20	RETAKE	epq	retain	363	363	TS363	463	2	2	2	6	1	999	1	4	2	2	1	1	3	999	4	1	1	1	1	1	1	3	999	1	2	2	2	2	4	4	4	4	4	4	4	4	4	4	4	4	3	2
0	KEEP	none	retain	367	367	TS367	467	2	2	1	6	2	1	1	2	1	1	1	1	3	2	3	1	3	4	1	1	1	1	999	1	1	4	4	5	4	4	4	5	5	4	4	4	4	4	1	4	4	1
0	KEEP	none	retain	368	368	TS368	468	2	2	2	6	1	999	1	4	2	Guru	6	6	3	2	5	3	3	3	3	3	3	2	3	3	3	4	4	4	2	4	2	2	4	4	4	4	4	2	2	4	2	2
0	KEEP	none	retain	369	369	TS369	469	3	1	2	6	2	1	1	2	2	3	2	2	2	1	4	2	2	2	3	3	3	2	4	3	2	5	5	5	5	5	5	4	5	5	4	5	5	5	5	4	5	5
0	KEEP	none	retain	370	370	TS370	470	3	1	999	6	1	2	1	4	2	5	1	1	1	1	2	3	3	3	4	4	3	3	3	4	3	4	4	4	4	4	4	3	5	5	2	3	4	3	3	3	5	5
0	KEEP	none	retain	371	371	TS371	471	3	1	2	7	2	1	1	3	999	999	3	2	2	999	1	4	4	1	1	1	3	1	3	3	4	3	3	3	3	4	4	4	4	5	5	5	5	2	2	3	3	3
0	KEEP	none	retain	372	372	TS372	472	3	1	1	6	1	2	1	1	1	3	4	6	4	1	1	4	3	2	2	3	4	1	4	4	3	3	3	3	3	3	4	4	4	2	2	2	3	3	4	4	4	5
0	KEEP	none	retain	373	373	TS373	473	3	1	2	6	1	2	2	4	1	9	1	1	2	1	5	1	1	1	2	3	2	3	2	2	1	5	3	4	1	1	2	3	4	5	1	3	3	3	2	3	4	5
2	KEEP	none	retain	374	374	TS374	474	3	1	1	7	2	1	1	1	1	1	5	3	3	999	1	4	2	4	2	1	1	4	4	4	4	3	3	3	4	4	3	5	5	3	3	3	4	4	4	999	3	3
0	KEEP	none	retain	375	375	TS375	475	3	1	2	6	1	2	1	4	2	9	1	1	4	2	3	2	3	4	4	4	4	4	4	4	4	4	4	4	4	4	4	4	4	4	4	4	4	4	4	4	4	4
5	KEEP	none	retain	376	376	TS376	476	3	1	1	6	1	2	1	1	2	7	3	2	3	1	2	3	4	2	4	4	2	2	3	3	3	5	5	4	3	2	4	4	4	4	5	5	5	5	5	5	3	3
0	KEEP	none	retain	377	377	TS377	477	3	1	2	5	1	999	2	4	1	6	1	1	2	1	5	1	4	3	1	3	4	4	1	4	3	3	3	3	3	4	4	4	4	3	3	5	5	5	3	4	4	4
0	KEEP	none	retain	378	378	TS378	478	3	1	999	6	2	1	1	3	2	2	2	1	4	999	2	1	4	1	2	2	1	1	1	1	1	3	3	3	3	4	4	4	3	3	5	5	5	5	4	4	4	4
0	KEEP	none	retain	379	379	TS379	479	3	1	1	6	2	1	1	3	2	3	2	1	1	999	3	1	1	2	2	2	2	2	2	2	2	4	2	2	5	5	5	5	5	5	5	4	4	4	4	4	4	5
0	KEEP	none	retain	380	380	TS380	480	3	2	2	5	1	999	1	4	2	6	2	6	4	1	4	2	4	4	3	2	3	4	2	3	2	3	4	4	3	3	4	5	5	3	4	4	3	3	2	3	4	3
0	KEEP	none	retain	382	382	TS382	482	3	2	2	6	2	1	2	3	1	2	1	1	4	2	4	1	4	4	4	2	2	4	2	1	4	5	5	5	4	5	5	3	5	4	5	5	5	5	1	5	2	1
0	KEEP	none	retain	383	383	TS383	483	3	2	1	5	1	2	1	2	2	3	2	2	2	2	4	4	4	2	4	2	1	2	1	4	2	5	5	4	4	5	4	4	5	3	5	5	5	5	1	5	1	1
0	KEEP	none	retain	384	384	TS384	484	3	2	2	6	3	2	1	1	999	9	2	2	3	1	3	4	1	1	2	3	2	3	2	2	4	4	4	5	5	5	5	5	5	5	5	5	4	4	4	4	4	3
0	KEEP	none	retain	385	385	TS385	485	3	2	1	7	2	1	1	3	2	3	2	2	2	1	3	1	1	2	3	2	2	1	1	2	3	4	4	4	4	4	4	3	4	4	5	5	5	4	3	4	5	4
0	KEEP	none	retain	386	386	TS386	486	3	2	999	5	1	2	1	2	2	7	5	2	3	1	2	2	3	3	3	3	2	3	2	4	2	3	3	3	3	2	1	4	4	4	4	5	3	4	4	4	5	3
0	KEEP	none	retain	387	387	TS387	487	3	2	2	6	1	2	1	2	2	6	2	1	3	1	4	3	1	1	3	4	2	3	2	3	3	4	3	3	3	3	4	4	5	5	4	5	5	5	4	4	4	4
0	KEEP	none	retain	388	388	TS388	488	3	2	999	6	2	1	2	3	1	2	1	1	2	2	3	3	2	2	3	3	2	2	3	3	3	3	3	3	3	3	4	4	4	3	4	3	5	3	4	4	3	3
0	KEEP	none	retain	389	389	TS389	489	3	2	999	5	1	999	1	2	999	2	1	1	3	1	1	1	1	3	2	3	2	3	2	2	3	4	5	3	5	4	4	5	5	5	5	3	3	3	3	4	4	5
0	KEEP	none	retain	390	390	TS390	490	3	2	999	6	2	999	1	4	2	1	2	1	3	2	5	4	3	2	4	2	2	2	3	1	3	3	4	3	3	3	4	5	3	2	4	3	2	3	3	4	4	3
0	KEEP	none	retain	391	391	TS391	491	3	2	999	6	2	1	2	3	2	1	2	1	1	2	4	1	1	2	2	3	3	2	2	2	3	4	4	5	4	4	5	3	4	4	4	3	5	5	5	5	3	4
0	KEEP	none	retain	392	392	TS392	492	3	2	1	6	2	1	2	3	1	9	2	1	3	2	5	999	2	2	2	2	2	4	4	4	4	2	2	3	2	2	2	4	4	3	2	2	2	4	2	4	4	3
0	KEEP	none	retain	393	393	TS393	493	3	2	2	6	2	1	2	3	2	6	2	1	4	1	4	2	4	4	3	3	2	2	2	3	3	5	4	3	5	4	3	2	3	4	5	3	2	4	3	2	4	4
0	KEEP	none	retain	394	394	TS394	494	3	2	1	5	1	999	1	3	1	7	4	4	4	1	1	2	3	2	2	2	3	3	2	3	3	4	3	4	3	4	4	3	4	5	4	4	5	3	3	2	1	5
5	KEEP	none	retain	395	395	TS395	495	3	2	1	7	3	1	2	4	2	6	3	1	1	2	5	3	2	4	3	2	4	1	1	4	2	4	3	3	4	2	3	2	3	4	2	2	5	3	4	3	2	3
1	KEEP	none	retain	401	401	TS401	501	3	2	2	6	2	1	1	3	2	2	6	6	3	1	1	2	4	1	1	4	4	2	2	1	3	3	3	2	4	5	2	3	3	3	3	3	4	5	2	2	3	3
1	KEEP	none	retain	402	402	TS402	502	3	2	1	5	2	999	1	1	2	6	6	6	4	2	5	3	4	2	2	3	3	2	4	1	3	2	3	4	3	4	2	3	4	5	3	4	3	3	4	3	3	3
0	KEEP	none	retain	403	403	TS403	503	3	2	999	6	1	2	2	4	2	3	6	6	3	999	4	3	4	3	1	2	3	4	4	3	2	3	2	3	2	3	3	2	3	3	2	3	2	3	3	3	3	3
0	KEEP	none	retain	404	404	TS404	504	3	2	1	1	1	2	2	2	2	8	6	6	2	1	5	3	1	1	1	4	4	2	2	2	2	3	3	2	3	3	3	2	4	3	2	2	3	4	4	4	4	5
0	KEEP	none	retain	405	405	TS405	505	3	2	1	5	2	1	1	3	2	5	1	1	2	1	1	3	4	4	4	4	3	3	1	1	2	4	3	5	3	3	3	4	4	3	3	2	3	4	5	3	3	4
0	KEEP	none	retain	406	406	TS406	506	3	2	2	6	1	2	2	2	2	1	1	1	2	999	3	1	3	2	1	2	3	3	4	4	4	5	4	4	3	4	4	4	4	4	3	3	3	5	3	3	5	5
0	KEEP	none	retain	407	407	TS407	507	3	2	2	6	1	2	1	4	999	5	1	1	2	999	1	4	4	3	1	1	2	2	4	2	3	5	5	5	5	5	5	5	5	5	5	5	5	4	4	4	4	4
2	KEEP	none	retain	408	408	TS408	508	3	2	2	6	2	2	1	3	2	5	2	2	3	1	2	1	2	1	2	2	2	3	4	4	3	3	3	3	3	3	3	3	4	4	4	4	5	5	5	5	5	5
2	KEEP	none	retain	409	409	TS409	509	3	2	2	7	2	1	2	3	1	2	2	2	1	1	3	1	2	1	4	4	2	3	1	1	1	4	4	4	4	4	4	4	4	4	4	3	3	4	3	3	4	5
0	KEEP	none	retain	410	410	TS410	510	3	2	999	7	2	1	1	1	2	7	4	1	1	1	5	4	2	2	1	4	2	3	3	1	4	1	3	3	3	2	3	4	5	1	2	3	4	5	3	2	1	3
0	KEEP	none	retain	411	411	LW001	999	3	1	2	6	2	2	1	3	1	3	3	1	5	2	4	4	4	4	4	4	2	4	4	4	4	4	3	2	4	4	4	3	4	3	2	4	4	4	2	4	2	2
0	KEEP	none	retain	412	412	LW002	9999	3	1	2	6	2	1	1	3	1	3	6	6	3	1	4	1	1	2	2	2	2	2	4	1	3	4	3	4	2	4	3	3	4	4	3	4	4	4	4	4	4	2
0	KEEP	none	retain	413	413	LW003	9999	3	2	1	6	2	1	1	3	1	3	3	1	2	1	3	2	2	4	3	3	2	2	3	3	3	4	4	2	4	4	4	3	4	3	2	4	4	4	2	4	1	1
0	KEEP	none	retain	414	414	LW004	9999	3	2	2	6	2	1	3	1	1	3	2	2	2	2	3	2	2	4	3	3	2	2	3	3	3	5	5	2	4	5	5	4	5	1	1	1	5	4	2	4	1	1
0	KEEP	none	retain	415	415	LW005	9999	3	1	2	6	2	1	1	4	2	10	6	1	1	2	5	1	1	4	4	4	1	1	1	1	4	5	3	2	2	4	4	3	4	4	5	3	5	4	4	5	5	2
0	KEEP	none	retain	416	416	LW006	9999	3	1	1	6	2	999	1	3	2	3	999	2	4	1	4	2	2	4	4	2	2	1	2	3	4	3	3	3	3	4	4	2	4	3	3	4	3	4	4	4	3	2
0	KEEP	none	retain	417	417	LW007	9999	3	1	2	6	1	2	1	3	2	3	6	1	1	2	5	3	3	1	4	3	2	3	4	3	3	4	4	4	4	3	4	3	3	3	4	3	4	4	3	4	3	3
0	KEEP	none	retain	418	418	LW008	9999	3	1	2	6	2	1	1	3	2	10	6	1	1	2	3	1	2	3	3	2	2	2	2	2	2	4	3	4	3	4	4	3	4	4	5	3	5	4	4	5	5	2
0	KEEP	none	retain	419	419	LW009	9999	3	1	2	6	2	1	1	3	2	3	3	6	2	2	4	1	1	1	2	1	1	1	2	3	1	3	3	3	3	4	3	4	3	3	3	3	3	4	4	4	3	3
0	KEEP	none	retain	420	420	LW010	9999	3	1	2	6	2	1	1	3	2	3	2	5	1	4	4	1	3	1	4	3	2	3	4	1	3	4	2	2	3	4	3	2	4	2	2	4	4	2	2	4	3	1
0	KEEP	none	retain	421	421	LW011	9999	3	2	2	6	2	1	1	4	1	10	1	1	2	1	4	2	3	3	2	2	2	2	2	2	3	2	2	2	4	5	2	4	4	4	5	2	4	4	2	5	5	2
0	KEEP	none	retain	422	422	LW012	999	3	2	2	6	2	999	2	3	2	3	1	4	1	1	5	2	4	2	3	2	3	1	2	1	3	2	2	2	4	5	2	4	4	5	2	2	4	4	2	5	4	5
0	KEEP	none	retain	423	423	LW013	9999	3	2	2	7	2	1	1	3	2	3	3	1	4	2	4	2	2	3	2	2	2	2	3	3	2	2	4	3	2	2	4	2	4	2	2	3	5	2	2	4	2	1
0	KEEP	none	retain	424	424	LW014	9999	3	2	2	6	2	999	1	4	2	3	2	2	3	1	4	1	1	4	4	1	1	1	1	1	1	4	3	4	4	2	4	4	4	5	2	4	4	2	5	5	5	2
0	KEEP	none	retain	425	425	LW015	9999	3	2	2	4	2	1	1	3	2	10	1	1	3	2	4	1	2	2	3	4	2	4	2	4	3	4	4	2	4	4	4	2	5	2	2	2	4	4	4	4	2	2
0	KEEP	none	retain	426	426	LW016	9999	3	2	2	3	2	999	2	4	2	10	1	6	2	1	5	3	4	2	1	2	3	3	2	4	3	4	4	2	4	4	2	2	4	3	3	3	3	4	2	4	3	1
5	KEEP	none	retain	427	427	LW017	9999	3	2	2	6	2	1	1	4	1	3	2	1	2	2	4	2	3	3	2	2	2	2	2	2	3	2	2	2	4	5	2	4	4	4	4	3	2	4	2	5	5	2
5	KEEP	none	retain	429	429	LW019	9999	3	2	1	7	2	999	1	3	1	3	3	2	5	1	4	3	4	4	2	4	1	3	3	3	3	2	4	2	5	5	5	1	5	3	2	2	3	2	2	2	5	2
0	KEEP	none	retain	430	430	LW020	9999	3	2	2	6	2	999	1	3	1	2	1	1	2	1	4	1	4	1	4	4	4	4	4	1	4	5	4	2	2	4	4	4	4	2	2	4	4	4	2	4	2	2
0	KEEP	none	retain	431	431	LW021	9999	3	2	2	6	2	1	1	3	1	3	3	1	2	2	4	3	3	3	3	2	2	3	3	3	3	4	4	2	4	4	4	3	4	2	2	2	4	4	2	4	3	2
0	KEEP	none	retain	432	432	LW022	9999	3	2	2	4	1	1	1	3	2	3	6	6	3	1	5	1	3	4	2	3	1	4	3	4	3	1	5	5	5	5	3	5	5	5	5	5	5	5	1	5	1	1
0	KEEP	none	retain	433	433	LW023	9999	3	2	2	6	2	999	2	4	2	2	1	1	2	2	5	3	3	3	1	3	3	3	4	3	3	4	4	2	4	4	4	2	4	2	2	2	4	4	4	4	2	2
0	KEEP	none	retain	434	434	LW024	9999	3	2	2	6	1	999	2	3	1	3	3	2	5	1	4	1	3	4	2	4	1	2	1	1	3	5	5	1	3	5	3	1	4	1	1	3	5	5	5	5	2	1
0	KEEP	none	retain	436	436	LW026	9999	3	2	2	6	2	999	2	4	1	10	1	1	5	1	4	2	1	1	4	1	1	3	3	3	4	4	5	1	3	5	3	1	4	1	1	3	5	5	5	5	2	1
0	KEEP	none	retain	437	437	LW027	9999	3	2	2	6	2	2	1	3	1	10	6	6	1	1	5	4	1	4	1	1	1	4	1	1	1	4	3	4	4	4	3	3	4	4	4	4	4	4	3	4	4	4
0	KEEP	none	retain	438	438	LW028	9999	3	2	2	6	2	999	2	4	2	10	6	6	3	2	4	3	3	2	2	3	2	3	3	2	3	4	4	2	3	4	4	2	4	2	4	4	4	4	2	4	2	2
0	KEEP	none	retain	439	439	LW029	9999	3	2	2	6	2	1	1	3	2	3	3	1	2	2	5	4	4	4	4	4	4	4	4	4	4	4	4	4	4	4	4	4	4	4	4	4	4	4	4	1	1	1
0	KEEP	none	retain	440	440	LW030	9999	3	2	2	4	2	1	1	2	2	9	1	1	3	1	4	1	4	1	4	4	4	4	4	1	4	5	4	2	2	4	4	2	4	2	2	4	4	4	2	4	2	2
0	KEEP	none	retain	441	441	LW031	9999	3	2	2	7	2	1	1	3	1	3	3	1	2	4	4	3	3	3	3	3	1	3	3	3	3	4	4	2	4	4	4	3	4	2	2	2	4	4	2	4	3	2
0	KEEP	none	retain	443	443	LW033	9999	3	2	2	4	1	2	2	4	2	1	1	1	3	2	4	3	4	3	4	3	2	3	3	3	3	4	4	2	4	4	4	2	4	2	2	2	4	4	4	4	2	2
0	KEEP	none	retain	444	444	LW034	9999	3	2	2	4	2	1	1	4	2	1	6	6	3	2	4	2	2	3	3	2	2	3	2	3	3	4	4	1	3	4	4	1	4	1	2	3	4	4	1	4	2	1
0	KEEP	none	retain	445	445	LW035	9999	3	2	2	4	1	1	1	2	2	2	6	6	2	1	2	3	3	3	2	3	2	3	2	2	2	3	3	1	1	1	4	3	3	3	3	3	4	3	3	3	3	1
0	KEEP	none	retain	447	447	LW037	9999	1	2	2	6	2	1	1	4	2	3	6	1	3	2	4	1	1	4	4	4	1	1	1	1	4	5	3	2	2	4	4	3	4	4	5	3	5	4	4	5	5	2
0	KEEP	none	retain	448	448	LW038	9999	1	2	2	6	2	1	1	3	2	3	6	2	5	2	4	1	3	1	4	3	2	3	3	4	3	4	2	2	3	4	3	2	4	2	2	4	4	2	2	4	3	1
0	KEEP	none	retain	449	449	LW039	9999	1	2	1	6	2	999	1	4	2	2	6	6	4	1	4	1	3	2	2	4	2	3	3	4	3	4	4	3	2	2	4	2	5	3	3	2	4	4	2	4	4	2
1	KEEP	none	retain	450	450	LW040	9999	1	2	2	6	2	999	1	3	2	2	2	2	2	2	4	1	1	3	4	2	3	2	4	1	3	4	3	4	2	4	3	3	4	4	3	4	4	4	4	5	4	3
0	KEEP	none	retain	451	451	LW041	9999	1	2	2	6	2	2	1	3	1	3	3	1	3	2	4	4	4	4	4	4	2	4	4	4	4	4	3	2	4	4	4	3	4	3	2	4	4	4	3	4	2	2
0	KEEP	none	retain	452	452	LW042	9999	1	2	2	6	2	1	1	3	2	3	6	1	2	2	3	1	2	3	3	2	2	2	2	2	2	4	3	4	3	4	4	3	4	4	5	3	5	4	4	5	5	2
0	KEEP	none	retain	453	453	LW043	999	1	2	2	6	2	1	1	3	2	3	6	1	3	2	5	3	3	1	4	3	2	3	4	3	3	4	4	4	4	4	4	3	3	4	3	4	4	4	3	4	3	3
0	KEEP	none	retain	454	454	LW044	9999	1	2	2	6	2	1	2	999	2	10	1	1	3	2	2	1	4	1	1	4	1	4	4	1	4	5	5	1	2	5	5	1	5	1	1	2	5	2	1	5	2	1
0	KEEP	none	retain	455	455	LW045	9999	1	2	2	6	1	999	2	4	2	10	6	1	2	2	4	4	2	2	4	2	4	2	2	2	4	5	3	1	2	3	3	2	3	2	3	3	5	4	2	4	2	1
0	KEEP	none	retain	456	456	LW046	9999	1	2	2	6	2	1	1	3	2	3	1	1	3	999	4	1	4	4	1	4	1	4	4	1	4	5	4	2	2	4	4	2	4	2	2	4	4	4	2	4	2	2
0	KEEP	none	retain	457	457	LW047	9999	1	2	2	5	2	999	2	3	2	2	6	6	1	1	5	3	4	4	3	3	2	3	3	3	4	4	4	2	4	4	4	2	4	2	2	2	4	4	4	4	4	2
0	KEEP	none	retain	458	458	LW048	999	1	2	2	4	2	1	1	2	2	10	1	1	2	2	4	1	2	2	3	4	2	4	2	4	3	4	3	2	2	4	4	2	2	3	3	3	4	4	2	4	2	2
0	KEEP	none	retain	459	459	LW049	9999	1	2	2	6	2	999	2	4	2	3	1,6	2	1	1	5	3	4	3	4	3	2	3	3	3	3	4	4	2	4	4	4	2	4	2	2	2	4	4	4	4	2	2
0	KEEP	none	retain	461	461	LW051	9999	1	2	2	6	2	1	1	3	1	3	6	6	3	1	4	1	1	2	2	2	2	2	4	1	3	4	3	4	2	4	3	3	4	4	3	4	4	4	4	4	4	2
1	KEEP	none	retain	462	462	LW052	9999	1	2	2	6	2	999	1	4	2	3	2	2	3	999	4	1	1	4	4	1	1	1	2	1	2	5	4	3	4	4	2	4	4	4	5	2	4	4	2	5	5	2
0	KEEP	none	retain	463	463	LW053	9999	1	2	2	6	2	1	1	3	2	3	3	6	2	2	4	1	1	1	2	1	1	1	2	3	1	3	3	3	3	4	3	4	3	3	3	3	3	4	4	4	3	3
0	KEEP	none	retain	464	464	LW054	9999	3	2	2	4	1	2	1	4	2	2	1	3	3	2	5	3	1	1	2	2	2	3	1	2	2	3	4	3	3	3	2	2	1	2	1	3	3	4	3	3	3	2
0	KEEP	none	retain	465	465	LW055	999	3	2	2	4	1	999	2	3	2	9	6	6	4	2	5	1	2	3	3	2	4	3	2	2	3	4	4	3	2	3	3	2	5	2	2	1	5	4	1	4	2	1
0	KEEP	none	retain	466	466	LW056	9999	3	2	1	4	1	2	2	4	2	2	6	6	2	2	5	1	4	1	1	4	1	4	1	1	4	4	2	2	3	4	4	3	3	3	3	2	4	4	2	3	2	2
0	KEEP	none	retain	467	467	LW057	9999	3	2	999	4	2	999	2	4	2	2	6	6	5	1	5	3	1	1	2	2	2	3	1	2	2	4	2	3	3	3	2	2	1	2	1	3	3	4	3	3	3	2
0	KEEP	none	retain	468	468	LW058	9999	3	2	2	4	1	2	2	4	2	2	1	1	5	1	5	3	1	1	2	2	2	3	1	2	2	3	4	3	3	3	2	2	1	2	1	3	3	4	3	3	3	2
1	KEEP	none	retain	469	469	LW059	9999	3	2	2	6	2	1	1	4	1	10	1	1	1	2	4	2	2	1	3	4	3	2	3	2	3	4	5	3	3	3	4	4	4	4	3	3	4	4	3	4	3	3
0	KEEP	none	retain	470	470	LW060	9999	3	2	2	5	2	999	2	3	2	9	6	6	4	2	5	1	2	3	3	2	4	3	2	2	3	4	4	3	2	3	3	2	5	2	2	1	5	4	1	4	2	1
0	KEEP	none	retain	471	471	LW061	9999	3	2	2	6	2	1	1	3	2	3	6	1	2	2	4	3	3	3	3	3	2	3	3	3	2	2	4	2	3	4	4	3	4	3	2	4	4	5	2	4	2	2
0	KEEP	none	retain	472	472	LW062	9999	3	2	2	6	1	999	1	4	2	10	1	1	5	1	5	2	4	4	2	2	1	3	2	2	4	4	5	5	4	5	5	3	4	2	3	4	3	5	5	5	3	1
0	KEEP	none	retain	473	473	LW063	9999	3	2	2	4	1	999	2	4	2	2	1	1	2	2	4	1	1	3	3	1	3	3	3	3	3	5	3	5	4	5	4	4	5	4	3	4	3	5	4	3	2	1
0	KEEP	none	retain	474	474	LW064	9999	3	2	1	4	2	999	1	4	2	3	1	999	2	2	5	1	4	1	1	4	1	4	1	1	4	4	4	4	4	4	4	4	4	4	3	3	4	4	4	4	3	2
0	KEEP	none	retain	475	475	LW065	9999	1	2	999	5	2	2	2	4	1	1	1	1	3	1	4	4	3	4	4	4	1	4	2	4	4	4	4	2	2	2	4	2	4	2	2	4	2	2	2	4	2	2
1	KEEP	none	retain	476	476	LW066	9999	1	2	2	6	2	1	2	3	1	8	1	1	3	1	5	3	2	4	3	3	4	3	3	3	2	5	4	4	4	5	4	3	3	3	4	4	3	3	4	5	3	3
0	KEEP	none	retain	477	477	LW067	9999	1	2	1	6	2	1	2	4	1	2	1	1	2	2	3	1	2	4	1	1	1	2	1	1	2	4	4	2	4	4	4	4	4	4	4	4	4	4	4	4	4	2
0	KEEP	none	retain	478	478	LW068	9999	1	2	999	8	1	999	2	4	2	1	1	1	2	1	4	4	1	4	4	3	2	3	4	4	4	4	3	3	4	4	4	3	3	2	4	4	4	4	2	4	2	2
5	KEEP	none	retain	479	479	LW069	9999	1	2	2	6	2	999	2	3	2	3	4	1	5	2	4	2	4	4	2	2	2	3	3	3	3	4	4	4	4	4	3	4	3	3	3	4	4	4	4	3	3	3
0	KEEP	none	retain	480	480	LW070	9999	1	2	2	4	2	1	2	4	1	10	1	1	3	2	5	3	3	4	4	2	2	3	3	3	3	5	3	2	4	4	4	2	3	2	2	3	4	5	2	2	2	1
0	KEEP	none	retain	481	481	LW071	9999	1	2	1	6	2	1	2	3	1	3	3	2	3	1	5	2	1	2	3	2	3	1	2	2	2	4	4	2	3	1	3	2	4	2	1	1	4	4	2	4	2	1
0	KEEP	none	retain	482	482	LW072	9999	1	2	1	6	2	999	2	4	1	10	1	1	5	2	5	4	1	1	1	2	1	3	1	3	2	4	5	2	2	4	4	4	4	2	4	4	5	5	2	5	2	1
0	KEEP	none	retain	483	483	LW073	9999	1	2	2	7	2	1	2	4	1	3	2	1	2	1	5	1	2	3	3	3	2	3	3	2	3	4	3	2	3	3	4	4	4	3	3	4	4	4	3	4	3	2
0	KEEP	none	retain	484	484	LW074	9999	1	2	2	6	2	1	1	3	2	3	2	1	1	1	4	2	2	2	2	2	3	2	2	2	3	4	3	2	4	4	2	2	2	4	4	2	3	4	2	2	2	2
0	KEEP	none	retain	486	486	LW076	9999	1	2	2	6	2	1	1	3	2	3	3	1	2	2	5	1	4	1	4	4	1	1	4	4	4	4	4	2	4	2	2	2	4	2	2	4	4	4	2	4	2	2
1	KEEP	none	retain	488	488	LW078	9999	1	2	2	6	2	1	1	3	2	3	2	1	3	1	2	1	1	1	2	2	2	2	2	2	2	4	4	4	4	4	4	4	4	4	4	4	4	4	4	4	4	4
0	KEEP	none	retain	489	489	LW079	9999	1	2	1	6	2	1	2	3	1	3	3	1	3	1	4	2	2	4	4	4	2	4	4	2	4	4	3	3	3	4	2	2	4	3	3	3	4	2	2	2	2	2
0	KEEP	none	retain	490	490	LW080	9999	1	2	2	6	2	1	1	3	4	2	6	6	3	2	5	2	2	4	4	2	3	2	2	3	4	3	2	5	3	5	4	2	5	3	3	3	2	2	3	2	4	5
0	KEEP	none	retain	491	491	LW081	9999	1	2	2	6	2	1	2	3	2	3	3	3	3	2	5	3	3	4	2	4	1	4	3	4	3	5	4	4	4	4	4	3	2	2	2	4	4	4	1	5	4	1
0	KEEP	none	retain	492	492	LW082	9999	1	2	2	6	2	2	1	3	2	10	3	1	4	1	4	3	3	3	2	2	1	4	3	3	3	5	4	4	4	4	3	3	2	2	2	4	4	4	1	5	4	1
0	KEEP	none	retain	493	493	LW083	9999	1	2	1	6	2	1	1	3	2	3	3	6	5	2	3	1	1	4	4	4	3	4	4	1	4	4	4	3	4	4	3	3	3	4	3	4	3	4	4	4	3	2
0	KEEP	none	retain	494	494	LW084	9999	1	2	2	5	1	999	1	1	2	10	1	1	2	1	4	1	1	1	1	1	4	4	4	1	4	5	3	4	3	5	3	4	4	2	2	3	3	4	4	4	2	2
0	KEEP	none	retain	495	495	LW085	9999	1	2	2	6	1	999	2	4	2	10	6	6	3	1	5	3	4	4	4	4	2	3	4	4	4	4	4	2	4	5	5	2	4	2	2	3	5	5	1	5	2	1
0	KEEP	none	retain	496	496	LW086	9999	2	2	1	6	2	999	2	3	1	3	2	2	4	1	5	1	1	1	1	1	4	3	4	3	3	4	4	3	4	4	4	2	3	3	3	3	4	4	4	4	3	2
0	KEEP	none	retain	497	497	LW087	9999	2	2	1	6	2	2	2	3	2	1	2	1	3	1	4	2	1	1	1	1	1	1	3	1	1	4	4	4	4	4	4	3	3	3	3	4	4	4	2	5	5	2
0	KEEP	none	retain	498	498	LW088	9999	2	2	1	5	2	1	2	3	2	3	3	2	2	2	3	1	1	2	2	2	2	2	3	2	2	4	2	4	5	5	4	3	3	2	4	3	3	2	4	3	2	2
1	KEEP	none	retain	502	502	LW092	9999	2	2	2	3	2	999	2	4	2	1	6	6	2	1	5	2	3	2	2	3	2	2	999	2	2	3	4	3	4	5	5	3	3	4	3	3	3	4	3	3	4	5
1	KEEP	none	retain	503	503	LW093	9999	2	2	2	4	1	2	2	4	2	2	6	6	2	1	5	2	3	4	4	3	1	3	3	4	3	4	4	4	4	5	4	2	4	3	999	4	5	4	2	5	3	1
0	KEEP	none	retain	504	504	LW094	9999	2	2	2	6	2	1	1	2	2	3	3	6	3	2	4	3	4	4	2	4	1	2	2	2	4	5	4	1	2	1	4	2	4	2	1	4	4	5	1	5	2	2
2	KEEP	none	retain	505	505	LW095	9999	2	2	1	6	2	1	1	3	2	3	2	1	4	1	5	1	1	4	4	3	1	4	4	4	4	4	2	2	999	4	999	2	4	2	2	2	4	2	2	4	2	2
0	KEEP	none	retain	506	506	LW096	9999	3	2	2	6	2	1	1	3	1	3	6	1	2	2	4	1	4	1	1	4	1	1	1	1	1	4	4	2	3	2	5	3	4	3	2	3	4	4	2	4	2	2
0	KEEP	none	retain	507	507	LW097	9999	3	2	2	6	2	1	2	3	2	3	3	1	2	2	5	1	2	3	4	4	4	4	3	3	4	4	4	2	4	2	4	4	4	2	2	4	4	2	2	4	2	2
0	KEEP	none	retain	508	508	LW098	999	3	2	2	6	2	999	1	3	1	3	2	1	1	2	3	1	2	3	4	4	4	4	3	3	4	4	5	2	3	3	3	4	5	3	4	5	3	4	5	5	4	4
0	KEEP	none	retain	509	509	LW099	9999	3	2	2	6	2	999	1	3	1	3	6	6	2	1	5	3	3	3	4	3	2	3	3	4	1	5	4	2	2	1	3	4	5	1	1	5	5	5	1	4	1	1
0	KEEP	none	retain	510	510	LW100	9999	2	2	1	5	2	999	2	3	1	3	2	1	4	1	5	2	2	2	3	3	3	2	3	3	3	4	4	3	5	4	4	4	5	4	3	3	3	4	4	3	3	3
0	KEEP	none	retain	511	511	LW101	9999	2	2	1	6	2	1	1	3	1	3	4	2	4	1	4	1	3	1	2	4	4	1	3	4	4	5	4	3	3	5	5	3	5	3	3	3	4	5	2	5	2	2
0	KEEP	none	retain	512	512	LW102	999	2	2	2	6	2	1	1	3	2	3	3	6	4	2	3	2	2	4	3	3	3	3	2	2	3	4	4	4	4	4	4	4	3	4	4	3	4	4	4	4	3	1
5	KEEP	none	retain	513	513	LW103	9999	2	2	1	4	2	1	2	4	1	2	6	6	2	1	5	2	3	3	2	3	3	3	2	2	2	4	4	4	4	5	4	2	4	3	4	5	4	2	5	3	2	1
0	KEEP	none	retain	514	514	LW104	9999	2	2	2	4	2	999	999	999	999	2	1	1	3	1	5	2	2	2	2	2	3	1	2	2	2	4	4	3	2	4	3	3	4	3	3	4	4	4	4	4	3	2
0	KEEP	none	retain	516	516	DP001	ID17	1	1	2	4	1	2	2	4	2	5	6	6	1	2	3	3	3	3	4	2	3	3	2	1	3	4	5	3	2	2	2	4	4	3	2	4	5	4	2	4	3	2
0	KEEP	none	retain	517	517	DP002	ID16	1	1	2	4	1	2	1	4	2	guru	6	6	1	2	2	1	1	1	2	2	4	1	2	2	1	3	4	3	1	3	5	3	4	3	3	3	3	4	3	5	3	4
0	KEEP	none	retain	518	518	DP003	ID15	1	1	1	4	1	999	2	2	2	5	6	6	3	2	5	3	2	2	2	2	3	3	3	4	2	4	4	3	3	4	2	1	4	4	2	3	1	1	3	2	1	1
0	KEEP	none	retain	519	519	DP004	ID14	1	1	2	4	1	2	2	3	1	5	6	6	3	2	5	1	1	2	1	1	4	3	1	1	1	5	4	4	4	4	3	4	3	4	1	3	5	5	1	5	4	3
0	KEEP	none	retain	520	520	DP005	ID13	1	1	2	4	1	1	2	2	2	5	6	6	3	2	4	1	3	1	4	1	3	4	4	2	1	5	3	3	3	5	3	1	5	3	3	3	5	5	1	5	3	2
0	KEEP	none	retain	521	521	DP006	ID12	1	1	2	6	1	2	2	2	1	5	6	6	3	2	4	1	1	3	3	3	2	4	3	3	2	4	3	2	4	4	2	2	3	3	4	4	5	4	2	5	4	2
0	KEEP	none	retain	522	522	DP007	ID11	1	2	2	6	1	999	2	2	1	mahasiswa	6	6	2	2	5	1	1	4	4	4	1	4	4	4	4	4	2	4	3	4	4	2	4	3	3	4	2	4	3	4	3	4
0	KEEP	none	retain	523	523	DP008	ID10	1	1	2	4	1	2	2	2	1	pengajar	6	1	2	1	4	4	4	4	4	4	1	4	1	4	4	5	5	2	2	5	5	2	5	2	3	4	5	5	1	5	1	1
0	KEEP	none	retain	524	524	DP009	ID09	1	1	2	6	1	2	1	2	1	2	1	1	4	1	2	3	1	4	4	4	1	3	3	4	1	5	4	3	5	5	4	2	5	2	2	5	5	4	2	5	1	1
0	KEEP	none	retain	525	525	DP010	ID08	1	1	2	4	1	2	2	2	2	6	6	6	2	2	4	4	2	3	3	2	1	1	4	1	4	4	4	2	3	3	3	2	4	2	4	3	5	5	2	5	2	1
0	KEEP	none	retain	526	526	DP011	ID07	1	1	2	4	1	999	2	2	2	5	6	6	3	2	3	1	1	4	4	4	2	4	4	4	2	4	3	4	3	2	4	1	3	2	4	3	5	3	3	4	3	1
0	KEEP	none	retain	527	527	DP012	ID06	1	1	2	4	1	2	2	2	1	5	6	1	3	2	4	1	1	4	4	4	1	4	1	4	4	5	2	2	4	5	5	1	2	2	2	4	5	5	2	5	1	2
0	KEEP	none	retain	528	528	DP013	ID05	1	1	2	6	1	2	2	2	2	pengajar/trainer	6	1	3	1	4	4	4	999	4	4	1	4	3	3	4	5	4	2	4	5	4	2	4	1	2	4	5	2	2	4	2	1
0	KEEP	none	retain	529	529	DP014	ID04	1	1	2	6	1	1	2	2	2	5	6	6	3	2	5	1	1	1	1	1	1	1	2	1	1	4	3	4	4	5	3	2	2	2	3	3	2	4	1	4	2	2
0	KEEP	none	retain	530	530	DP015	ID03	1	1	2	4	1	2	2	2	2	5	1	6	3	2	4	2	4	2	3	2	2	4	2	3	2	5	3	4	3	4	3	3	5	4	4	4	5	4	2	4	3	2
0	KEEP	none	retain	531	531	DP016	ID02	1	1	1	smk	1	999	2	4	1	5	6	6	2	1	5	3	1	4	4	1	2	4	4	1	4	4	4	2	2	2	4	2	4	2	2	4	5	3	2	5	2	5
0	KEEP	none	retain	532	532	DP017	ID01	1	1	1	4	1	999	2	4	2	5	6	6	3	2	5	3	3	1	1	3	1	2	4	2	4	5	3	2	3	5	4	1	4	2	1	1	4	4	1	5	1	1
0	KEEP	none	retain	533	533	DP018	IQ01	1	2	1	6	1	999	2	4	2	1	1	1	4	1	4	4	4	3	3	3	4	3	3	4	3	4	4	3	4	4	4	3	3	4	4	3	3	3	3	3	4	3
0	KEEP	none	retain	534	534	DP019	IQ02	1	2	2	6	1	999	2	4	2	guru	1	1	2	2	4	3	2	4	2	2	2	3	3	4	3	4	4	2	3	3	4	2	4	2	2	2	4	4	2	4	2	1
0	KEEP	none	retain	535	535	DP020	IQ03	1	2	2	6	2	999	1	2	2	guru	6	6	4	1	2	3	3	2	2	3	2	2	2	2	2	5	5	4	3	5	5	4	4	5	4	3	4	3	4	4	4	4
0	KEEP	none	retain	536	536	DP021	IQ04	1	1	2	6	2	1	2	3	2	guru	1	2	3	2	3	1	4	4	1	1	1	1	4	1	1	5	4	2	3	2	4	2	3	2	2	3	4	4	2	4	2	1
0	KEEP	none	retain	537	537	DP022	IQ05	1	1	2	6	2	999	1	3	2	2	1	2	2	2	5	1	1	1	4	4	1	4	1	1	4	4	4	2	2	2	5	2	4	3	3	2	4	3	4	2	4	2
0	KEEP	none	retain	538	538	DP023	IQ06	1	1	2	6	2	1	1	2	1	guru	1	1	2	2	3	1	3	3	4	4	1	2	3	2	1	4	3	5	2	4	5	3	4	2	3	5	4	5	1	4	1	1
0	KEEP	none	retain	539	539	DP024	IQ07	1	1	2	6	2	999	1	3	2	guru	1	2	2	2	4	1	4	2	1	1	1	1	4	1	1	4	3	2	2	2	3	2	3	3	2	4	4	4	2	2	2	2
0	KEEP	none	retain	540	540	DP025	IQ08	1	2	999	6	1	999	2	4	2	1	1	1	4	1	4	2	2	3	1	3	2	2	3	4	1	4	3	1	4	5	5	2	4	2	2	3	4	4	1	4	2	2
1	KEEP	none	retain	541	541	DP026	IQ09	1	2	1	6	2	2	2	4	1	guru	1	1	3	1	4	1	2	3	3	2	2	3	2	3	2	4	4	2	2	2	4	2	4	2	3	3	3	4	1	3	2	2
5	KEEP	none	retain	542	542	DP027	IQ10	1	2	1	6	2	1	1	4	1	2	6	6	5	1	3	1	1	1	1	1	1	1	1	1	1	4	4	2	3	2	2	4	4	2	2	4	4	2	2	4	4	3
0	KEEP	none	retain	543	543	DP028	IQ11	1	1	1	6	2	1	1	4	2	guru	1	1	3	2	4	1	4	1	3	2	2	2	2	2	1	3	4	4	3	3	3	3	3	3	4	4	4	3	3	3	4	3
0	KEEP	none	retain	544	544	DP029	IQ12	1	1	2	6	2	1	1	3	2	guru	1	1	1	1	4	1	2	2	3	2	3	2	3	3	3	4	4	2	2	2	2	2	2	2	2	2	2	4	4	4	4	2
5	KEEP	none	retain	545	545	DP030	IQ13	1	1	2	7	1	999	2	4	1	6	1	2	5	2	3	1	1	4	4	4	1	4	4	4	4	3	4	2	3	3	3	2	3	3	2	3	4	4	2	4	2	1
0	KEEP	none	retain	546	546	DP031	IQ14	1	2	2	6	2	1	1	4	2	guru	2	2	2	2	5	4	1	2	4	1	2	1	4	1	1	4	4	2	3	4	4	4	3	2	3	3	4	4	2	4	2	1
5	KEEP	none	retain	547	547	DP032	IQ15	1	2	1	4	2	999	1	3	2	2	1	1	1	999	999	4	3	4	4	1	4	2	1	4	1	4	4	3	3	4	4	4	3	3	3	5	5	5	4	4	4	4
0	KEEP	none	retain	548	548	DP033	749	3	2	1	6	1	2	2	4	1	5	1	1	2	1	4	2	2	4	3	1	4	3	3	3	1	4	4	2	3	4	3	2	3	2	2	3	4	4	2	3	2	2
0	KEEP	none	retain	549	549	DP034	750	3	1	1	4	1	999	2	4	2	5	6	1	1	2	5	4	2	4	4	4	2	4	4	4	4	5	5	3	5	5	5	2	3	2	3	2	5	5	1	5	2	1
0	KEEP	none	retain	550	550	DP035	751	3	1	999	4	1	999	2	4	2	guru	6	1	1	1	5	2	1	1	1	1	1	1	1	1	1	4	5	4	5	4	5	5	5	4	5	5	5	5	1	5	1	1
0	KEEP	none	retain	551	551	DP036	752	3	1	2	4	1	2	2	3	2	5	6	6	3	2	4	2	1	4	4	2	1	3	4	999	2	4	3	4	3	5	4	3	3	3	3	3	4	5	3	5	3	1
0	KEEP	none	retain	552	552	DP037	753	3	1	2	4	1	999	2	3	1	5	6	6	3	2	4	4	4	4	4	1	4	1	4	1	4	4	3	4	4	5	4	3	3	3	3	3	4	4	3	5	3	1
0	KEEP	none	retain	553	553	DP038	754	3	1	1	6	1	2	2	3	1	5	6	1	2	1	5	2	4	2	1	1	3	1	3	4	4	3	2	4	4	4	2	4	3	3	4	3	4	3	4	3	3	4
0	KEEP	none	retain	554	554	DP039	755	3	1	1	6	1	2	1	2	1	5	1	1	4	1	4	4	3	4	2	4	4	4	3	3	4	4	5	1	4	1	1	5	3	3	5	5	1	3	2	5	1	1
0	KEEP	none	retain	555	555	DP040	756	3	1	1	4	1	2	2	2	2	1	1	1	2	1	4	3	1	1	1	1	4	3	4	1	1	3	5	4	3	4	3	3	3	3	2	3	5	3	4	5	3	3
0	KEEP	none	retain	557	557	DP042	758	3	1	2	6	2	1	2	4	1	2	6	6	3	2	4	1	2	1	4	1	1	1	2	2	2	4	4	3	3	5	5	3	3	3	3	4	5	4	1	5	3	1
20	RETAKE	epq	retain	558	558	DP043	759	3	1	1	6	2	1	2	3	999	2	1	1	999	2	3	1	3	4	4	1	2	3	3	3	2	4	2	4	3	4	2	2	4	4	2	2	4	4	2	4	4	2
0	KEEP	none	retain	559	559	DP044	760	3	1	2	6	2	1	2	4	2	2	1	1	3	2	5	1	2	2	4	2	2	3	2	3	4	5	4	5	4	4	4	3	4	2	3	4	5	5	1	4	3	2
0	KEEP	none	retain	560	560	DP045	761	3	1	2	6	2	1	2	4	1	2	1	6	3	1	4	1	1	1	1	1	1	1	4	4	1	3	4	4	4	4	3	2	4	4	4	4	5	4	2	5	1	1
0	KEEP	none	retain	561	561	DP046	597	2	2	2	6	2	1	2	4	1	2	3	1	4	1	3	2	2	3	3	2	2	3	3	3	2	4	3	3	3	4	3	3	4	3	4	3	3	3	4	3	3	3
0	KEEP	none	retain	562	562	DP047	598	2	2	2	6	2	1	2	3	2	2	2	1	1	2	3	4	1	3	3	2	3	3	3	4	1	5	4	3	2	5	5	2	2	3	4	5	3	4	4	4	2	1
0	KEEP	none	retain	563	563	DP048	599	2	2	1	7	2	1	2	3	2	2	2	1	3	2	4	4	2	3	2	2	4	3	3	3	2	3	3	4	3	4	3	3	4	3	3	3	4	4	3	3	4	4
0	KEEP	none	retain	564	564	DP049	600	2	2	1	6	1	999	2	4	2	1	1	1	3	2	5	1	1	1	1	1	1	1	2	1	1	3	3	3	3	3	2	3	4	4	4	4	3	2	3	4	3	1
1	KEEP	none	retain	565	565	DP050	601	2	2	2	6	2	1	2	3	2	999	1	999	1	2	1	2	1	1	1	1	1	3	2	2	2	2	4	2	2	2	2	2	3	2	4	3	5	2	2	2	2	1
28	RETAKE	eccanth	retain	566	566	DP051	602	2	2	2	6	2	1	2	3	2	1	6	6	5	1	5	2	4	4	2	2	2	4	4	4	1	4	4	4	999	999	999	999	999	999	999	999	999	999	999	999	999	999
0	KEEP	none	retain	567	567	DP052	603	2	2	2	7	2	999	2	3	2	2	3	1	2	2	5	1	1	2	3	3	3	3	3	3	2	4	3	4	3	3	3	3	4	2	3	4	4	4	4	2	4	2
0	KEEP	none	retain	568	568	DP053	604	2	2	2	6	1	999	2	3	2	2	6	6	1	999	4	1	1	1	3	3	4	1	1	1	2	4	4	4	4	4	4	4	4	4	4	3	4	4	2	2	4	2
0	KEEP	none	retain	569	569	DP054	605	2	2	2	4	2	1	2	2	2	2	1	1	2	2	5	2	2	2	3	2	3	2	3	2	2	3	3	2	3	3	3	2	3	3	3	4	3	3	3	4	3	2
0	KEEP	none	retain	570	570	DP055	606	2	2	1	6	2	1	2	3	2	1	1	3	5	2	3	3	4	3	4	3	3	3	3	2	3	3	4	2	4	2	4	4	4	4	2	4	2	4	4	4	4	2
0	KEEP	none	retain	571	571	DP056	614	2	1	2	6	1	2	2	3	2	2	2	1	2	2	4	3	1	1	1	1	3	2	2	3	1	4	4	3	4	4	3	2	3	2	2	3	5	4	1	5	3	1
1	KEEP	none	retain	572	572	DP057	615	2	1	2	6	2	999	1	3	2	2	2	1	4	1	3	3	1	1	1	1	3	2	2	2	1	4	5	3	3	4	4	5	3	4	4	4	4	4	3	3	4	3
0	KEEP	none	retain	573	573	DP058	616	2	1	2	6	2	1	2	3	2	2	1	1	2	2	5	1	4	1	1	1	3	1	3	1	3	4	3	4	1	1	4	2	3	2	2	4	5	5	4	5	5	1
0	KEEP	none	retain	574	574	DP059	617	2	1	1	6	2	1	1	3	2	2	2	1	4	1	3	1	3	3	2	2	2	1	2	4	1	5	3	3	4	5	4	2	3	2	2	4	5	5	4	5	5	1
0	KEEP	none	retain	575	575	DP060	618	2	1	1	6	2	999	1	4	1	2	1	1	1	999	4	1	1	1	1	1	4	4	4	4	3	5	5	1	5	5	4	1	5	1	1	4	5	5	5	5	5	1
0	KEEP	none	retain	576	576	DP061	613	3	2	2	6	2	1	2	3	2	2	1	6	3	2	5	2	2	2	3	2	3	2	2	2	2	4	3	3	3	4	3	3	3	3	3	2	4	4	2	3	3	2
1	KEEP	none	retain	577	577	DP062	624	3	2	1	7	2	1	2	4	2	2	3	1	3	1	5	2	2	3	3	3	3	3	3	3	3	4	2	3	4	3	4	2	3	3	3	4	4	4	3	4	4	2
0	KEEP	none	retain	578	578	DP063	619	2	1	1	6	2	1	2	3	1	2	6	1	4	999	1	1	1	1	1	1	1	1	2	1	1	4	4	2	4	5	4	2	4	2	2	4	4	4	2	3	2	1
0	KEEP	none	retain	579	579	DP064	620	2	1	1	7	2	1	2	3	1	2	6	1	4	999	1	1	1	1	1	1	1	1	1	1	1	4	4	2	4	5	4	2	4	2	2	4	4	4	2	3	2	1
0	KEEP	none	retain	580	580	DP065	621	2	1	1	7	2	1	2	3	1	2	6	1	2	1	3	1	1	1	1	1	1	1	2	1	1	5	3	3	4	5	4	2	3	2	2	4	5	5	4	5	5	1
0	KEEP	none	retain	581	581	DP066	622	2	1	1	5	2	999	2	3	1	2	1	1	2	1	3	1	1	1	1	1	4	4	4	4	2	5	3	2	4	5	4	2	3	2	2	4	5	5	4	5	5	1
0	KEEP	none	retain	582	582	DP067	623	2	1	999	6	2	1	2	3	2	2	1	6	1	2	5	1	1	1	1	1	1	1	2	1	1	4	4	4	4	5	4	2	3	2	2	4	5	5	4	5	5	1
0	KEEP	none	retain	584	584	DP069	608	3	2	1	6	2	999	2	3	1	2	2	2	2	1	3	1	1	1	1	1	1	1	2	1	1	5	3	3	4	5	4	2	3	2	2	4	5	5	4	5	5	1
0	KEEP	none	retain	585	585	DP070	609	3	2	1	6	2	999	2	3	2	2	6	6	1	2	5	1	1	1	1	1	1	1	1	1	1	4	4	4	4	4	4	4	4	4	4	4	4	4	2	3	2	1
0	KEEP	none	retain	587	587	DP072	611	3	2	2	4	1	999	2	3	2	2	3	1	3	1	3	2	1	1	1	1	4	1	1	1	2	3	3	4	3	2	3	3	3	3	3	3	3	3	3	4	3	2
0	KEEP	none	retain	588	588	DP073	612	3	2	1	6	2	999	1	3	2	6	2	6	2	2	5	1	1	1	4	4	4	1	1	4	4	4	4	3	5	4	2	3	4	2	4	4	4	2	2	5	2	1
0	KEEP	none	retain	589	589	DP074	531	3	2	1	4	3	2	2	1	1	2	1	1	3	1	4	4	4	4	4	4	4	4	4	4	4	5	5	1	5	5	5	4	5	1	4	5	5	1	1	5	2	1
0	KEEP	none	retain	590	590	DP075	532	3	2	2	smk	2	2	2	2	2	staf sekolah	1	1	2	1	3	1	1	2	2	4	4	1	3	1	2	2	2	2	4	4	2	2	2	3	4	4	2	4	4	4	2	2
0	KEEP	none	retain	591	591	DP076	533	3	1	2	6	1	999	2	4	2	2	1	1	3	2	4	1	2	1	4	4	2	4	1	1	4	4	4	3	2	2	2	2	3	3	3	3	4	3	2	5	3	1
0	KEEP	none	retain	592	592	DP077	534	3	2	2	6	2	1	1	3	1	2	1	1	2	2	3	1	4	4	4	4	1	3	1	4	1	5	1	1	4	4	1	1	3	1	4	4	2	5	2	4	2	2
20	RETAKE	epq	retain	593	593	DP078	535	3	2	2	7	2	1	2	4	2	7	1	2	3	2	4	1	2	2	3	1	1	1	2	1	1	4	4	1	4	5	4	4	4	1	1	4	4	5	1	4	1	1
0	KEEP	none	retain	594	594	DP079	536	3	2	2	5	2	999	2	3	1	tani	1	1	3	1	3	1	3	2	3	3	3	1	4	4	1	4	3	4	3	3	3	4	3	3	4	3	3	3	4	3	3	3
2	KEEP	none	retain	595	595	DP080	537	3	2	1	6	2	1	2	3	1	2	1	1	2	1	2	4	4	4	4	4	4	4	4	4	4	5	3	1	4	1	2	2	3	2	4	999	4	4	3	3	3	1
0	KEEP	none	retain	596	596	DP081	538	3	2	2	6	2	2	2	4	1	1	6	6	3	1	4	1	2	2	2	2	3	1	1	1	1	4	4	3	4	3	5	1	3	3	3	3	3	4	2	3	3	2
0	KEEP	none	retain	597	597	DP082	539	3	2	2	4	2	1	1	4	2	2	1	1	3	1	4	1	1	2	3	3	2	1	2	1	2	5	3	2	2	2	3	2	4	4	4	4	4	2	3	4	4	2
0	KEEP	none	retain	598	598	DP083	540	3	2	2	6	2	1	1	4	999	guru swasta	1	1	2	1	2	3	2	2	4	4	4	1	1	2	3	4	3	2	2	2	4	2	3	2	2	2	4	2	2	4	2	1
0	KEEP	none	retain	600	600	DP085	542	3	2	2	6	2	999	2	4	2	2	6	6	4	2	4	1	1	1	1	1	1	3	4	1	3	4	3	2	2	4	3	3	3	3	3	4	3	4	1	4	3	1
0	KEEP	none	retain	601	601	DP086	543	3	2	1	6	2	2	2	4	1	1	6	5	1	999	5	4	2	4	4	2	1	1	2	1	4	5	4	3	2	1	1	1	2	3	3	2	3	3	1	4	1	3
0	KEEP	none	retain	602	602	DP087	544	3	2	2	6	1	999	2	4	2	1	1	1	2	1	3	3	3	3	3	2	3	3	2	2	3	4	3	4	4	4	4	3	4	4	4	4	4	4	4	4	4	1
0	KEEP	none	retain	603	603	DP088	545	3	1	1	6	2	1	2	3	1	2	1	1	3	1	3	1	4	1	4	4	1	4	4	1	4	5	5	5	3	5	4	1	3	1	4	5	4	3	2	5	2	1
0	KEEP	none	retain	604	604	DP089	546	3	1	2	6	2	1	2	4	1	guru	1	1	3	1	4	2	1	1	1	2	2	3	3	2	3	5	2	2	3	5	3	2	3	3	2	3	4	2	2	4	1	1
1	KEEP	none	retain	605	605	DP090	547	3	1	2	6	2	1	2	3	2	guru	6	6	4	2	4	2	1	2	3	2	2	3	2	2	3	4	4	999	2	2	4	2	4	2	2	4	4	2	2	4	2	1
0	KEEP	none	retain	606	606	DP091	548	3	1	2	6	2	1	2	3	1	2	1	1	3	2	4	1	4	1	4	4	1	4	4	4	4	5	4	5	2	2	5	2	5	2	2	2	5	2	2	5	2	2
0	KEEP	none	retain	607	607	DP092	549	3	1	2	6	3	1	2	4	1	2	6	1	3	2	4	1	1	1	4	4	1	4	1	1	4	4	3	4	1	4	4	1	4	1	2	2	3	4	1	5	1	1
0	KEEP	none	retain	608	608	DP093	550	3	1	2	6	2	999	2	4	1	2	1	1	3	2	4	2	1	4	4	2	1	4	4	4	4	4	2	1	4	4	3	1	3	2	2	4	2	1	1	4	1	1
0	KEEP	none	retain	609	609	DP094	551	3	1	2	5	1	999	2	4	1	5	1	6	4	1	1	1	2	4	1	2	1	1	2	4	2	5	5	4	5	5	5	5	5	4	3	3	5	4	1	5	1	1
0	KEEP	none	retain	610	610	DP095	552	3	1	2	6	2	1	2	4	2	1	1	2	3	2	4	1	2	4	4	3	3	4	4	4	4	3	4	2	5	5	5	1	3	2	1	1	5	5	1	5	2	1
0	KEEP	none	retain	611	611	DP096	553	3	1	2	4	1	999	2	4	2	5	1	1	2	1	4	3	3	4	3	2	3	2	2	3	2	4	3	2	2	4	4	5	3	1	3	5	5	1	4	5	1	1
0	KEEP	none	retain	612	612	DP097	554	3	1	2	6	2	1	2	3	1	guru	1	1	3	1	4	2	4	4	4	4	2	4	4	4	4	4	4	2	3	4	4	2	4	2	2	4	4	3	2	4	2	2
0	KEEP	none	retain	613	613	DP098	555	3	1	2	6	1	2	2	4	2	2	1	1	4	2	4	2	2	1	2	1	3	3	2	3	3	4	3	3	3	3	3	3	3	3	3	3	4	3	3	3	3	2
0	KEEP	none	retain	614	614	DP099	556	3	1	2	6	2	1	2	3	1	2	1	1	3	2	1	1	2	2	1	1	2	2	2	4	3	4	3	4	4	4	4	2	4	4	4	4	4	5	4	4	4	2
0	KEEP	none	retain	615	615	DP100	557	3	1	2	6	2	999	1	4	2	2	1	1	3	1	1	2	4	4	2	2	1	4	4	2	2	4	3	4	4	4	4	4	3	3	4	3	4	4	3	3	4	2
0	KEEP	none	retain	616	616	DP101	558	3	1	2	4	2	1	2	4	2	guru	1	1	2	1	1	2	4	4	4	4	1	4	1	4	4	4	4	4	4	4	4	2	4	3	3	4	4	4	2	4	2	1
0	KEEP	none	retain	618	618	JKP001	43	2	2	1	6	2	1	2	3	2	10	1	1	5	2	4	1	1	4	4	1	4	4	4	1	1	5	3	2	1	4	1	1	4	3	3	3	3	3	1	4	1	1
0	KEEP	none	retain	619	619	JKP002	44	2	2	2	6	2	999	2	4	1	10	1	1	3	1	5	2	2	4	4	1	1	1	3	4	4	4	5	2	4	5	4	3	5	3	3	3	4	4	1	5	2	1
0	KEEP	none	retain	620	620	JKP003	45	2	2	2	6	2	1	2	4	1	2	1	1	2	1	3	1	4	1	4	4	1	3	4	1	4	4	4	2	4	2	3	2	4	4	3	4	4	4	3	4	3	1
0	KEEP	none	retain	621	621	JKP004	46	2	2	999	6	2	1	2	4	2	2	1	1	3	2	3	1	1	1	1	1	1	1	1	1	1	4	5	4	3	4	3	3	4	3	3	3	4	4	3	4	3	2
0	KEEP	none	retain	623	623	JKP006	48	2	2	1	6	2	999	2	3	1	10	1	1	3	1	3	1	4	4	4	1	1	1	4	4	1	4	4	2	2	2	3	2	4	2	2	2	4	2	2	4	2	2
0	KEEP	none	retain	624	624	JKP007	49	2	2	2	6	2	1	1	3	2	10	1	1	3	2	3	1	1	4	1	1	4	1	4	4	1	5	4	2	4	5	4	4	5	2	4	4	4	5	1	4	1	1
0	KEEP	none	retain	625	625	JKP008	50	2	2	1	7	2	1	2	3	2	2	3	1	5	2	3	2	2	4	3	3	3	1	1	1	1	2	4	2	2	4	2	2	2	4	4	2	4	2	2	4	2	1
1	KEEP	none	retain	626	626	JKP009	51	2	2	1	6	2	1	2	3	2	2	1	1	3	2	3	1	2	1	3	2	1	2	2	3	1	4	2	4	2	4	5	2	3	4	3	2	2	2	2	4	5	2
1	KEEP	none	retain	627	627	JKP010	52	2	2	1	6	2	1	1	4	1	3	2	1	5	1	2	3	2	3	2	2	2	2	2	3	3	3	4	2	3	4	3	3	4	3	2	4	4	4	2	4	2	1
0	KEEP	none	retain	628	628	JKP011	53	2	2	1	6	2	2	1	2	1	1	3	2	2	1	3	1	2	1	2	2	2	2	3	3	2	4	4	2	4	5	2	1	4	4	2	4	4	4	3	4	3	1
0	KEEP	none	retain	629	629	JKP012	54	2	1	2	6	2	2	2	3	1	2	6	6	3	2	4	1	4	3	4	4	4	1	2	1	4	4	5	4	3	4	3	3	4	2	3	3	4	4	4	4	3	2
1	KEEP	none	retain	630	630	JKP013	55	2	1	1	6	2	2	2	3	2	999	1	1	999	2	5	1	4	1	4	1	1	1	4	1	1	5	4	1	4	4	3	1	3	2	2	4	5	4	1	5	2	1
0	KEEP	none	retain	631	631	JKP014	56	2	2	1	6	1	2	2	4	1	10	6	6	5	2	2	1	1	4	1	1	1	1	4	4	1	3	5	2	2	2	3	2	4	4	2	2	5	2	2	4	1	1
1	KEEP	none	retain	632	632	JKP015	57	2	1	2	6	2	1	2	3	1	2	1	2	3	2	4	1	1	1	4	2	4	4	4	1	4	4	2	5	3	4	3	2	4	2	2	2	4	4	2	2	2	2
29	RETAKE	eccanth	retain	633	633	JKP016	58	2	1	1	7	2	1	2	3	1	10	1	2	5	1	4	1	1	4	4	3	3	4	2	4	4	4	4	2	999	999	999	999	999	999	999	999	999	999	999	999	999	999
0	KEEP	none	retain	634	634	JKP017	59	2	1	2	6	2	999	2	4	1	2	1	1	2	1	2	1	2	4	4	2	1	2	2	1	4	3	4	4	4	5	4	4	4	1	3	4	5	4	1	4	4	1
0	KEEP	none	retain	635	635	JKP018	60	2	1	2	6	2	1	2	4	2	2	1	1	3	2	4	1	2	3	4	2	2	2	2	1	4	5	3	4	4	4	4	4	4	3	3	4	5	4	4	4	4	1
0	KEEP	none	retain	636	636	JKP019	61	2	1	1	6	2	1	2	3	2	10	3	1	3	2	3	1	1	4	4	4	1	1	4	2	4	4	4	1	4	4	3	2	3	2	2	2	3	5	2	3	2	1
0	KEEP	none	retain	637	637	JKP020	62	2	1	1	6	2	2	2	2	1	2	1	6	5	2	5	4	4	4	4	4	4	4	3	4	4	5	4	5	5	5	4	4	5	4	3	4	4	4	3	5	4	1
0	KEEP	none	retain	638	638	JKP021	63	2	1	1	6	3	1	2	3	2	999	6	1	2	2	4	1	1	4	1	4	1	4	1	1	3	4	2	2	3	5	4	3	3	2	2	3	5	5	2	4	3	1
0	KEEP	none	retain	639	639	JKP022	64	2	2	2	6	2	1	2	3	1	3	3	2	5	1	4	1	1	1	1	4	1	4	4	1	1	4	4	4	3	4	3	3	4	2	3	3	4	4	4	4	3	2
0	KEEP	none	retain	640	640	JKP023	21	2	2	1	6	2	1	1	3	2	10	1	1	2	1	4	1	1	4	4	4	1	4	4	4	1	3	3	4	3	4	3	3	4	3	4	4	4	4	3	4	2	2
0	KEEP	none	retain	641	641	JKP024	22	2	2	1	6	2	2	2	3	2	2	6	1	3	2	4	2	2	3	2	2	2	2	2	2	2	4	4	3	3	4	5	3	4	2	3	3	5	5	3	4	3	1
0	KEEP	none	retain	642	642	JKP025	23	2	1	2	6	2	1	1	3	1	10	1	2	2	2	5	3	2	2	2	3	2	2	2	2	2	4	3	2	3	4	2	2	4	2	2	4	4	4	2	4	2	2
0	KEEP	none	retain	643	643	JKP026	24	2	1	1	6	2	1	2	3	1	10	1	1	3	2	4	4	4	4	4	4	1	4	4	1	1	3	4	2	3	2	4	2	3	2	2	3	4	4	2	4	2	2
0	KEEP	none	retain	644	644	JKP027	25	2	1	2	6	2	1	2	3	2	2	1	1	1	2	4	1	2	2	3	2	3	2	2	3	3	4	4	1	2	4	3	2	4	2	2	4	4	4	1	1	2	1
0	KEEP	none	retain	645	645	JKP028	26	2	1	1	6	2	1	1	3	1	10	1	1	3	1	4	2	1	3	3	3	2	2	3	3	1	5	5	1	2	3	5	1	4	2	3	4	4	5	1	4	1	2
0	KEEP	none	retain	646	646	JKP029	27	2	1	1	7	2	999	2	3	2	10	1	6	2	1	3	4	4	4	4	4	4	4	3	4	4	4	3	3	3	4	2	2	2	2	2	3	4	4	2	4	2	2
0	KEEP	none	retain	647	647	JKP030	28	2	1	2	6	2	2	2	3	2	10	1	1	5	2	4	3	3	3	3	3	2	3	3	3	3	5	4	1	1	5	5	1	4	2	2	4	4	3	1	4	2	1
1	KEEP	none	retain	649	649	JKP032	30	2	1	2	6	2	1	2	3	2	2	1	6	3	2	5	3	3	3	3	3	2	3	3	3	3	4	4	4	2	2	2	4	3	3	3	3	4	4	4	4	4	1
2	KEEP	none	retain	650	650	JKP033	1	2	2	2	6	2	999	2	4	2	1	1	1	2	2	5	3	2	3	2	2	3	1	3	4	2	3	3	3	3	4	3	2	3	2	2	2	4	3	3	4	3	2
0	KEEP	none	retain	651	651	JKP034	2	2	2	2	6	2	1	2	3	2	1	1	1	2	2	5	1	1	2	1	1	1	1	2	2	1	2	4	4	2	4	2	4	2	4	2	4	4	2	4	4	4	2
0	KEEP	none	retain	652	652	JKP035	3	2	2	2	6	2	999	2	3	1	2	6	6	5	1	4	3	1	4	2	2	3	2	2	2	2	4	5	4	4	4	4	4	4	3	3	3	4	4	2	5	4	2
0	KEEP	none	retain	653	653	JKP036	4	2	2	1	6	1	999	2	4	2	2	1	1	3	2	3	3	1	4	4	1	1	4	1	3	3	4	5	2	3	4	3	3	5	4	2	3	4	5	4	5	4	1
0	KEEP	none	retain	654	654	JKP037	5	2	2	1	6	1	999	2	4	2	10	1	6	3	2	5	2	3	3	2	2	2	3	2	3	3	3	4	3	3	3	3	3	4	3	3	3	4	3	2	4	3	2
3	KEEP	none	retain	655	655	JKP038	6	2	1	2	4	2	1	2	4	2	9	999	6	999	2	5	2	3	3	3	2	2	2	2	3	2	4	3	4	4	4	4	4	2	4	4	2	4	3	4	3	4	2
0	KEEP	none	retain	656	656	JKP039	7	2	1	1	6	2	1	2	3	2	1	3	1	2	1	4	1	1	3	4	1	4	1	4	4	1	4	2	4	4	4	4	4	2	2	2	2	2	2	4	4	4	4
0	KEEP	none	retain	657	657	JKP040	8	2	2	2	4	1	999	1	4	2	5	6	6	2	1	3	3	3	2	2	3	2	2	2	3	2	4	4	4	4	4	4	3	4	4	4	3	5	4	4	5	3	4
0	KEEP	none	retain	658	658	JKP041	9	2	2	1	6	2	1	2	3	1	2	2	1	4	2	3	1	1	4	1	1	2	2	2	3	3	5	4	2	2	5	2	2	4	3	2	2	4	4	2	4	2	1
0	KEEP	none	retain	659	659	JKP042	10	2	1	2	6	2	999	2	3	1	1	1	1	2	1	4	1	4	4	1	1	4	1	1	1	4	4	2	2	4	4	4	4	4	4	4	4	4	4	2	2	2	2
0	KEEP	none	retain	660	660	JKP043	11	2	2	2	6	2	1	2	3	1	10	1	1	4	2	4	3	3	4	4	2	1	3	3	3	4	4	3	3	1	4	2	1	4	3	2	3	4	5	1	2	1	1
1	KEEP	none	retain	661	661	JKP044	12	2	1	1	7	3	1	2	3	1	7	2	2	3	2	4	3	4	3	3	3	1	4	4	3	3	4	4	2	3	4	4	2	4	2	2	999	4	4	2	4	2	2
0	KEEP	none	retain	662	662	JKP045	13	2	2	2	6	2	1	1	3	1	10	1	1	3	2	3	2	1	4	4	2	2	2	3	4	4	4	4	2	4	4	4	2	4	2	2	4	4	4	2	4	2	1
0	KEEP	none	retain	663	663	JKP046	14	2	1	2	4	1	999	2	3	1	2	1	1	3	2	5	4	4	4	4	4	1	4	4	4	4	4	5	4	3	4	5	2	4	2	2	3	5	4	2	5	2	1
0	KEEP	none	retain	664	664	JKP047	15	2	2	2	6	1	2	2	4	2	2	1	1	3	2	3	2	3	4	4	2	1	3	3	3	4	4	4	1	3	3	4	1	4	1	3	4	5	4	2	5	3	1
0	KEEP	none	retain	665	665	JKP048	16	2	1	1	7	2	999	2	3	2	2	6	6	3	2	4	1	1	4	4	1	2	2	3	2	2	5	3	2	3	3	3	3	3	2	2	4	4	4	1	4	1	1
0	KEEP	none	retain	666	666	JKP049	17	2	2	2	6	2	1	2	3	1	2	1	1	3	2	4	2	2	3	3	3	2	3	1	3	2	4	4	3	3	4	4	3	3	3	3	4	4	4	4	4	2	2
0	KEEP	none	retain	668	668	JKP051	19	2	2	2	6	2	1	2	4	1	10	6	2	2	1	3	1	1	4	4	1	2	3	1	4	3	5	4	5	3	2	3	2	3	2	4	3	5	4	1	5	3	1
1	KEEP	none	retain	669	669	JKP052	20	2	2	2	6	2	1	1	3	1	2	2	1	2	1	4	2	1	2	2	2	2	2	4	3	3	4	4	4	3	3	4	2	4	4	3	3	3	4	2	4	4	2
0	KEEP	none	retain	670	670	JKP053	65	2	1	1	6	2	1	2	4	1	2	1	3	2	1	3	3	3	3	3	2	1	1	2	4	4	4	4	2	4	3	4	4	4	3	4	4	3	4	3	2	4	2
0	KEEP	none	retain	671	671	JKP054	66	2	1	1	7	2	999	2	3	1	2	1	1	3	2	4	1	2	1	1	1	2	1	2	1	1	5	5	2	3	3	5	2	5	3	3	5	5	5	1	5	1	1
0	KEEP	none	retain	672	672	JKP055	67	2	1	999	6	2	1	2	4	1	10	1	1	5	1	3	3	3	3	3	3	3	3	2	2	3	5	5	2	4	5	4	2	3	4	3	4	4	4	3	5	2	1
0	KEEP	none	retain	674	674	JKP057	69	2	1	2	6	2	999	2	3	1	1	1	1	4	1	1	3	3	3	3	3	3	3	3	3	3	4	4	4	4	4	3	4	4	4	4	3	4	4	5	3	4	5
1	KEEP	none	retain	675	675	JKP058	70	2	2	2	6	2	2	2	4	1	2	2	1	2	1	1	2	3	2	3	3	2	2	2	3	3	4	4	2	4	2	4	2	3	2	3	5	3	3	2	3	2	2
0	KEEP	none	retain	676	676	JKP059	71	2	2	1	6	2	1	1	3	1	1	2	6	2	2	5	999	1	1	2	1	2	2	2	1	1	4	4	4	3	3	3	3	4	3	4	4	3	4	4	3	3	3
3	KEEP	none	retain	677	677	JKP060	72	2	2	1	6	2	1	2	4	2	10	1	6	2	2	3	3	4	4	4	4	1	4	4	4	1	4	3	4	2	1	4	1	4	2	999	3	4	999	2	4	2	1
0	KEEP	none	retain	678	678	JKP061	73	2	2	1	7	2	1	2	3	1	2	5	1	4	2	4	1	1	1	1	1	1	1	2	1	1	4	4	4	4	5	5	2	4	5	4	4	4	4	2	5	3	1
0	KEEP	none	retain	679	679	JKP062	74	2	2	999	7	2	1	2	3	1	3	3	2	3	1	4	3	3	3	3	3	3	3	3	3	3	4	4	4	4	4	4	4	4	4	4	3	4	3	5	4	4	4
0	KEEP	none	retain	680	680	JKP063	75	2	2	1	6	2	999	1	3	1	1	2	6	2	2	5	1	1	2	2	1	1	1	1	1	1	3	3	3	1	1	5	3	3	3	3	3	3	3	3	3	3	3
0	KEEP	none	retain	681	681	JKP064	76	2	2	1	4	1	2	2	999	999	999	6	6	3	2	5	2	2	2	1	2	2	1	3	2	2	1	4	4	1	1	1	1	4	2	4	3	2	3	2	4	3	2
0	KEEP	none	retain	682	682	JKP065	77	2	2	1	7	2	1	2	4	1	2	1	1	3	1	3	1	2	1	1	1	1	1	2	1	1	5	5	2	3	3	5	2	5	3	3	5	5	5	1	5	1	1
0	KEEP	none	retain	683	683	JKP066	78	2	2	1	6	2	1	2	4	1	2	1	3	2	1	3	3	3	2	3	2	1	1	2	4	4	4	4	2	4	3	4	4	4	3	4	4	3	4	3	2	4	2
1	KEEP	none	retain	684	684	JKP067	79	2	2	1	6	2	1	2	3	2	2	1	1	5	2	3	4	4	4	4	4	4	4	4	4	4	4	4	2	2	4	4	2	2	2	2	4	2	4	4	3	4	2
2	KEEP	none	retain	685	685	JKP068	80	2	2	2	6	1	999	2	3	1	1	1	1	2	2	4	3	3	2	2	3	2	2	3	1	2	4	4	4	4	4	5	4	5	4	4	4	4	4	5	4	4	4
4	KEEP	none	retain	686	686	JKP069	81	2	2	2	6	1	999	2	4	1	2	6	6	5	1	3	2	3	3	3	3	3	3	2	3	3	5	4	4	4	4	5	4	4	5	4	4	4	5	4	4	5	4
1	KEEP	none	retain	687	687	JKP070	82	2	2	2	6	2	1	1	999	1	2	2	1	2	1	4	4	4	3	2	3	2	4	3	2	1	4	3	3	3	4	3	4	3	4	3	3	3	4	3	3	4	2
1	KEEP	none	retain	688	688	JKP071	83	2	2	1	6	2	999	2	3	2	2	1	1	5	2	5	3	3	3	3	3	3	3	3	3	3	2	2	2	3	4	3	3	3	3	4	3	3	4	4	4	3	4
5	KEEP	none	retain	689	689	JKP072	84	2	2	1	6	2	999	2	3	1	10	3	1	4	2	5	3	4	3	1	3	3	4	4	4	2	4	4	4	3	2	4	4	4	4	1	5	5	4	3	3	3	4
0	KEEP	none	retain	690	690	JKP073	85	2	2	1	6	2	2	2	3	2	1	1	1	5	1	4	1	1	1	4	4	1	3	4	1	1	5	5	1	1	2	2	1	5	1	1	2	5	1	3	5	1	1
0	KEEP	none	retain	691	691	JKP074	31	2	2	2	4	2	1	2	4	2	2	1	1	3	1	3	1	4	1	4	4	4	4	4	1	4	2	4	1	1	1	1	1	4	4	2	2	4	2	2	3	3	2
0	KEEP	none	retain	692	692	JKP075	32	2	2	1	6	2	1	2	3	2	2	1	1	3	2	4	1	3	4	4	3	1	4	2	2	4	4	5	2	4	2	4	2	4	2	2	4	5	4	2	4	2	1
11	KEEP	none	retain	693	693	JKP076	33	2	2	1	7	2	999	2	3	1	3	3	1	3	1	5	2	4	4	2	3	3	4	2	3	3	5	2	2	2	4	4	2	5	3	4	2	3	3	2	4	3	2
0	KEEP	none	retain	694	694	JKP077	34	2	2	1	8	1	2	1	4	1	999	1	1	5	1	2	999	3	4	1	4	1	4	4	4	4	3	5	3	3	3	1	3	3	3	3	5	5	5	3	5	3	1
0	KEEP	none	retain	695	695	JKP078	35	2	1	1	6	2	999	2	3	1	2	6	6	3	2	3	1	1	1	4	1	2	1	2	1	2	5	2	1	5	5	1	1	5	2	1	4	4	4	4	4	2	2
0	KEEP	none	retain	696	696	JKP079	36	2	2	1	6	2	1	2	3	2	2	2	1	4	2	3	1	3	4	4	4	1	4	2	4	3	4	3	1	4	4	3	2	4	2	2	4	4	4	2	4	2	1
0	KEEP	none	retain	697	697	JKP080	37	2	2	1	6	2	1	2	3	2	2	1	2	5	1	4	1	3	4	4	4	1	4	2	4	3	4	3	2	5	5	4	3	4	3	3	4	4	4	4	4	2	1
0	KEEP	none	retain	698	698	JKP081	38	2	1	2	6	2	1	2	4	1	10	1	1	4	1	4	2	2	1	1	2	1	2	2	1	2	5	5	1	4	5	5	1	4	1	1	1	5	4	1	5	1	1
0	KEEP	none	retain	699	699	JKP082	39	2	1	1	6	2	1	2	4	2	10	1	1	3	1	4	1	1	1	4	4	1	4	4	1	4	5	5	2	1	1	4	2	2	1	3	2	4	3	1	5	1	1
0	KEEP	none	retain	700	700	JKP083	40	2	1	1	6	2	1	2	3	1	2	6	1	5	2	4	1	1	4	4	4	1	4	4	4	2	4	3	1	4	4	2	2	3	3	2	2	5	5	1	5	1	1
0	KEEP	none	retain	701	701	JKP084	41	2	2	2	6	2	1	2	4	2	10	1	6	3	2	4	1	3	3	3	3	2	3	3	3	3	3	4	2	4	5	4	2	4	2	2	2	4	5	2	3	2	2
0	KEEP	none	retain	702	702	JKP085	42	2	1	1	6	1	2	2	4	1	10	6	6	5	1	4	2	1	3	4	1	1	4	3	3	1	5	4	2	1	4	4	2	3	2	2	4	4	3	2	5	2	1
0	KEEP	none	retain	703	703	JKP086	1	1	2	1	6	2	1	2	4	1	2	1	1	4	1	4	4	1	4	4	4	4	4	4	4	4	4	4	4	4	4	4	4	4	4	2	4	4	4	4	4	2	4
0	KEEP	none	retain	705	705	JKP088	3	1	2	2	6	2	1	1	3	1	2	3	1	3	2	4	2	3	3	3	3	2	3	3	3	3	4	4	2	3	4	3	2	4	4	2	4	4	4	2	4	2	2
0	KEEP	none	retain	707	707	JKP090	5	1	2	1	6	2	1	1	3	2	2	3	2	3	2	3	1	1	1	2	2	2	2	2	1	1	4	4	2	3	4	3	3	4	3	2	2	3	1	1	5	3	1
0	KEEP	none	retain	709	709	JKP092	7	1	2	1	8	1	2	2	2	1	10	6	3	2	1	5	3	3	3	3	4	3	4	4	3	4	3	3	3	3	3	3	3	3	3	3	3	3	3	3	3	3	3
0	KEEP	none	retain	710	710	JKP093	8	1	2	2	7	2	1	2	4	2	2	6	6	3	2	3	3	3	4	4	4	1	4	3	2	4	4	3	4	4	4	3	3	3	3	3	3	3	4	2	3	3	1
1	KEEP	none	retain	711	711	JKP094	9	1	1	2	6	2	1	2	2	1	2	2	1	3	2	5	1	2	4	4	4	4	4	1	3	4	4	4	2	4	4	4	2	4	4	2	2	4	4	4	4	2	2
1	KEEP	none	retain	712	712	JKP095	10	1	2	1	6	2	999	2	3	2	2	2	1	1	2	5	4	4	4	4	4	4	4	4	4	4	3	3	3	3	3	4	2	4	4	4	4	4	3	1	3	2	1
0	KEEP	none	retain	713	713	JKP096	11	1	1	2	6	2	1	2	4	1	10	1	1	3	2	4	3	4	4	4	4	4	4	4	1	4	5	4	3	3	4	4	3	3	3	3	3	3	4	3	4	3	3
0	KEEP	none	retain	714	714	JKP097	12	1	2	2	6	2	1	1	3	1	2	2	1	2	1	4	2	2	2	2	2	2	3	2	3	3	4	3	3	3	4	3	3	3	3	3	3	4	3	2	4	3	2
1	KEEP	none	retain	715	715	JKP098	13	1	1	1	6	1	2	2	4	1	2	6	6	2	2	4	1	1	1	1	1	1	1	2	1	1	3	2	3	2	4	3	1	3	3	3	3	4	3	4	3	1	5
1	KEEP	none	retain	716	716	JKP099	14	1	1	2	6	1	999	1	4	2	2	6	6	1	2	4	4	4	4	4	4	1	4	4	1	2	3	2	3	2	4	3	1	3	3	3	3	4	3	1	5	3	5
0	KEEP	none	retain	717	717	JKP100	15	1	2	1	6	2	1	2	2	2	10	1	1	2	2	3	2	3	3	3	3	2	2	2	4	4	4	4	2	4	4	4	1	4	2	2	2	4	2	1	4	1	5
0	KEEP	none	retain	718	718	JKP101	16	1	1	2	6	1	2	2	2	1	2	6	6	2	2	4	4	4	4	4	4	1	4	1	1	2	3	2	3	2	4	3	1	3	3	3	3	4	3	4	3	1	5
0	KEEP	none	retain	719	719	JKP102	17	1	2	1	6	2	1	2	3	2	10	1	1	3	1	3	1	1	1	1	1	1	1	2	1	2	4	5	4	4	5	4	2	5	4	4	4	5	4	4	5	2	1
0	KEEP	none	retain	720	720	JKP103	18	1	2	1	6	2	1	2	1	1	2	1	1	2	1	4	2	999	2	2	2	999	2	999	2	2	3	2	3	4	5	3	3	3	2	2	3	4	5	2	5	2	2
0	KEEP	none	retain	721	721	JKP104	19	1	2	1	6	2	1	2	1	1	2	1	1	2	1	4	2	2	2	2	2	2	2	2	2	2	3	2	3	4	5	3	3	3	3	3	4	3	4	1	3	1	1
0	KEEP	none	retain	722	722	JKP105	20	1	1	1	6	1	2	1	3	2	2	2	6	3	1	4	1	1	999	4	4	1	4	1	1	4	3	5	3	4	4	3	3	5	3	3	3	5	4	2	4	2	2
0	KEEP	none	retain	723	723	JKP106	21	1	2	1	6	2	1	2	3	1	2	1	1	2	2	4	2	1	3	3	3	2	3	3	4	2	4	4	1	3	4	4	2	5	2	2	3	5	2	2	5	2	2
0	KEEP	none	retain	724	724	JKP107	22	1	2	1	6	2	1	1	4	1	10	1	1	2	1	2	1	1	1	1	1	1	1	1	1	1	5	5	3	3	5	3	2	3	2	2	4	5	4	2	4	2	1
6	KEEP	none	retain	725	725	JKP108	23	1	2	2	6	2	1	1	3	2	2	6	6	2	2	4	1	1	4	3	3	2	3	3	2	2	4	999	1	2	1	999	1	999	1	1	4	999	4	1	999	1	1
2	KEEP	none	retain	726	726	JKP109	24	1	2	2	4	2	1	2	4	1	10	6	6	2	2	5	1	4	1	4	4	1	4	1	1	4	4	5	2	4	2	4	2	3	2	2	2	4	4	2	2	2	2
0	KEEP	dpcust	retain	727	727	JKP110	1	2	1	1	6	2	1	2	3	1	10	1	1	2	2	999	1	999	999	999	999	999	999	999	999	999	4	4	4	4	4	4	4	4	4	4	4	4	4	2	4	4	2
0	KEEP	none	retain	728	728	JKP111	2	2	1	2	6	2	1	1	3	1	10	1	1	1	2	4	2	1	4	1	1	2	1	3	1	3	4	4	2	4	4	4	4	4	4	4	4	4	4	2	4	4	1
0	KEEP	none	retain	729	729	JKP112	3	2	1	2	6	2	1	2	3	1	2	1	1	2	2	3	2	2	2	3	2	3	3	3	2	3	4	4	2	3	4	4	4	4	2	2	4	5	5	3	4	3	2
0	KEEP	none	retain	730	730	JKP113	4	2	1	2	4	1	2	2	4	2	2	1	1	3	2	5	2	3	4	4	4	1	4	4	4	4	5	3	3	3	3	3	2	3	2	2	3	4	3	2	4	2	1
0	KEEP	none	retain	731	731	JKP114	5	2	1	2	6	2	2	1	4	2	2	1	6	3	1	4	2	1	1	1	1	1	2	3	2	2	5	5	2	4	5	4	2	4	2	2	3	5	5	2	5	2	1
0	KEEP	none	retain	732	732	JKP115	6	2	1	2	5	2	2	1	4	1	2	1	1	2	1	4	2	2	2	3	2	2	2	2	2	3	4	4	2	2	4	4	2	4	2	4	4	4	4	2	4	2	2
0	KEEP	none	retain	733	733	JKP116	1	3	1	2	5	1	2	2	4	2	2	1	1	3	2	5	3	1	3	3	3	1	3	1	1	4	3	2	3	3	4	3	2	3	2	3	3	4	3	2	4	3	2
0	KEEP	none	retain	734	734	JKP117	2	3	2	2	6	2	2	2	3	1	2	6	6	3	2	4	4	2	3	3	3	2	3	3	3	3	5	4	2	4	4	4	3	4	3	2	3	4	5	2	4	3	1
0	KEEP	none	retain	735	735	JKP118	703	3	1	1	6	2	999	2	3	1	2	6	6	2	999	3	1	2	1	1	1	1	2	1	3	1	2	4	2	2	1	5	5	3	5	5	5	5	5	5	5	2	2
0	KEEP	none	retain	736	736	JKP119	704	3	1	1	6	2	999	2	3	2	10	1	2	2	2	4	3	3	2	2	3	4	3	3	3	4	5	3	3	4	2	2	2	4	4	2	3	3	4	4	5	4	2
0	KEEP	none	retain	737	737	JKP120	705	3	1	1	6	2	1	2	4	2	2	6	6	4	2	5	3	2	3	3	3	2	2	3	3	3	4	5	3	3	5	5	5	3	2	4	5	5	5	1	5	1	1
1	KEEP	none	retain	738	738	JKP121	706	3	1	1	6	2	999	2	3	2	2	1	6	1	2	5	1	1	4	2	2	1	4	4	4	4	4	2	4	4	4	2	2	3	4	4	4	4	2	4	3	4	2
0	KEEP	none	retain	739	739	JKP122	707	3	1	1	6	2	999	2	3	1	2	2	2	3	1	4	1	1	1	1	1	1	1	1	1	1	4	4	4	3	4	4	4	3	4	3	4	3	4	4	4	4	4
0	KEEP	none	retain	740	740	JKP123	708	2	1	1	6	3	1	1	4	2	3	3	6	3	2	1	1	1	1	1	1	1	1	3	1	1	4	4	4	2	4	4	2	4	2	2	4	4	4	2	4	2	2
0	KEEP	none	retain	741	741	JKP124	709	2	1	1	6	2	1	2	3	2	2	6	6	3	2	5	1	2	3	4	4	3	4	4	2	2	4	5	4	4	3	4	4	5	5	3	2	4	4	2	3	4	3
0	KEEP	none	retain	742	742	JKP125	710	2	1	2	6	2	1	2	3	1	2	6	6	4	1	5	1	1	4	2	2	1	4	4	4	4	4	3	3	3	5	3	1	3	1	1	4	3	4	1	4	2	1
0	KEEP	none	retain	743	743	JKP126	711	2	1	2	6	2	1	2	3	1	2	1	6	3	1	5	1	1	1	4	4	4	4	1	1	1	5	3	2	4	5	3	4	3	4	2	4	5	4	1	5	1	1
0	KEEP	none	retain	744	744	JKP127	712	2	1	2	6	2	1	2	3	1	2	2	1	2	2	3	1	1	4	4	4	4	4	1	1	4	4	4	3	2	4	4	2	4	2	2	4	4	4	2	4	2	2
1	KEEP	none	retain	745	745	JKP128	713	2	1	1	6	2	1	2	4	1	2	3	1	2	1	5	1	1	1	1	1	1	1	1	1	1	4	4	2	2	2	5	2	4	999	2	3	5	4	2	4	3	2
0	KEEP	none	retain	746	746	JKP129	714	2	1	1	6	2	1	2	2	2	2	3	1	3	2	5	1	4	3	4	4	3	4	2	3	4	4	2	3	4	4	4	2	4	2	4	4	3	5	5	4	3	2
1	KEEP	none	retain	747	747	JKP130	715	2	1	1	6	2	1	2	3	1	10	1	1	2	1	3	3	3	3	3	3	3	3	2	2	2	5	4	2	5	5	5	4	5	2	4	4	5	5	1	5	1	1
2	KEEP	none	retain	748	748	JKP131	716	2	1	2	6	2	999	2	3	2	2	6	1	4	1	3	1	1	4	4	1	3	2	2	1	3	5	5	4	4	5	3	2	5	2	3	4	5	5	1	5	999	1
1	KEEP	none	retain	749	749	JKP132	717	2	1	2	6	2	1	2	4	1	10	1	1	3	2	5	1	2	1	1	1	1	1	3	1	1	3	3	3	2	5	2	3	3	3	3	3	3	4	999	3	3	1
0	KEEP	none	retain	750	750	JKP133	718	2	1	1	6	1	999	2	4	1	2	6	1	3	2	4	3	2	3	3	2	2	2	3	3	3	4	5	2	3	4	4	1	5	2	2	4	5	5	2	5	2	1
0	KEEP	none	retain	751	751	JKP134	719	2	1	2	6	1	2	2	4	2	2	6	6	3	1	5	3	3	3	1	2	2	2	2	3	2	2	4	4	3	2	3	3	4	4	4	4	4	2	3	3	3	2
0	KEEP	none	retain	752	752	JKP135	720	2	1	1	6	2	1	2	3	2	10	1	1	2	2	3	1	4	4	4	1	1	1	1	4	1	2	4	2	2	4	3	2	4	3	2	4	4	4	2	2	3	2
0	KEEP	none	retain	753	753	JKP136	721	2	1	1	6	2	2	2	3	1	2	6	1	5	1	4	2	1	3	3	2	4	3	2	2	2	4	3	2	2	4	4	2	4	3	2	4	4	4	2	4	2	1
0	KEEP	none	retain	754	754	JKP137	722	2	1	2	6	2	1	2	3	1	2	1	1	3	2	3	3	2	2	2	3	3	3	3	2	3	4	2	2	2	2	3	2	3	3	3	3	4	4	1	3	2	1
0	KEEP	none	retain	755	755	JKP138	723	3	2	1	6	2	999	1	3	1	2	6	6	4	2	2	2	2	2	2	2	999	2	2	2	2	4	4	2	3	4	2	3	4	2	2	4	4	4	2	4	2	1
0	KEEP	none	retain	756	756	JKP139	724	3	2	1	6	2	1	2	3	1	2	2	1	5	1	4	3	3	3	2	3	1	4	2	3	4	4	4	2	4	5	3	4	3	2	2	2	3	4	2	4	3	1
1	KEEP	none	retain	757	757	JKP140	725	3	2	1	6	2	999	2	3	2	1	1	6	2	2	3	1	1	1	1	1	1	1	4	1	1	4	5	5	4	1	4	4	4	4	4	4	4	4	1	4	4	1
2	KEEP	none	retain	758	758	JKP141	726	3	2	2	6	2	1	2	3	1	2	2	1	4	1	4	1	2	4	3	2	3	2	2	3	3	4	4	2	2	4	4	2	3	2	2	4	4	4	1	4	1	1
0	KEEP	none	retain	759	759	JKP142	727	3	2	999	6	2	1	2	3	2	2	6	6	2	2	3	2	2	1	1	2	2	2	3	2	2	3	2	3	2	4	2	2	3	4	3	2	5	3	4	2	1	2
0	KEEP	none	retain	760	760	JKP143	728	3	2	1	6	2	1	2	4	1	2	2	1	3	1	4	1	1	1	4	4	4	4	1	4	1	4	4	4	2	4	2	4	4	4	4	4	4	4	4	4	2	2
0	KEEP	none	retain	761	761	JKP144	729	3	2	1	6	2	999	2	3	2	2	2	1	3	2	4	1	1	1	4	1	1	4	4	4	4	4	2	2	4	5	2	1	5	1	1	4	4	2	1	4	2	1
0	KEEP	none	retain	762	762	JKP145	730	3	2	2	6	2	1	2	3	1	2	1	1	4	1	4	4	3	4	4	2	1	4	2	4	3	4	3	3	3	4	5	3	5	4	3	2	4	3	3	4	3	1
0	KEEP	none	retain	763	763	JKP146	731	3	2	1	6	2	1	2	4	2	2	1	6	3	1	3	4	3	2	4	4	3	2	4	2	2	3	4	2	3	5	3	2	3	2	2	2	3	5	3	4	2	1
0	KEEP	none	retain	764	764	JKP147	732	3	2	1	6	2	1	2	3	1	2	2	2	4	1	2	1	4	4	4	4	1	4	2	4	4	4	5	1	4	4	3	3	4	3	3	4	5	3	3	5	2	1
0	KEEP	none	retain	765	765	JKP148	733	3	2	2	6	2	1	2	3	2	2	3	1	3	2	4	1	1	1	1	1	4	1	3	1	2	4	4	2	3	3	4	1	3	1	2	2	5	4	1	5	2	1
0	KEEP	none	retain	766	766	JKP149	734	3	2	1	4	2	999	2	3	1	2	1	1	2	1	5	4	3	4	2	4	4	2	3	2	3	4	4	2	2	2	2	4	4	4	4	2	4	2	4	2	2	2
1	KEEP	none	retain	767	767	JKP150	735	3	2	2	6	2	1	2	3	2	1	1	6	3	1	1	4	4	3	1	1	4	3	3	1	4	3	4	4	3	4	2	3	3	2	3	4	999	4	3	4	4	1
1	KEEP	none	retain	768	768	JKP151	736	3	2	2	6	2	999	2	3	999	1	1	1	2	1	1	3	2	2	2	3	3	2	1	3	2	3	3	3	3	3	4	3	4	3	3	4	4	3	4	3	3	4
0	KEEP	none	retain	769	769	JKP152	737	3	2	1	6	2	1	1	3	1	2	1	1	3	1	5	2	2	2	2	2	2	4	2	4	2	4	4	2	2	2	4	4	4	2	2	4	4	2	2	2	2	2
0	KEEP	none	retain	770	770	JKP153	738	3	2	2	6	2	2	2	4	2	2	1	1	2	2	3	4	4	3	1	1	4	3	3	1	4	5	4	3	3	4	3	1	4	4	4	4	5	5	1	4	1	1
0	KEEP	none	retain	772	772	JKP155	740	3	2	2	7	2	1	2	3	1	2	1	1	4	1	3	1	3	3	3	3	3	3	4	3	3	4	4	2	4	5	5	2	5	2	2	4	4	3	2	4	2	1
1	KEEP	none	retain	773	773	JKP156	741	3	2	1	6	2	999	2	4	2	2	1	1	2	1	2	1	1	4	4	4	4	4	1	4	1	4	4	2	3	2	2	4	3	2	3	4	5	2	4	5	2	3
0	KEEP	none	retain	774	774	JKP157	742	3	2	1	6	2	999	1	3	2	2	3	1	3	1	3	1	1	1	1	1	1	1	1	1	1	4	3	4	4	4	4	3	3	3	4	4	4	4	4	4	3	3
0	KEEP	none	retain	775	775	JKP158	743	3	2	2	6	1	2	2	2	2	10	1	1	4	2	4	2	2	3	2	3	3	3	2	2	3	3	4	4	3	4	2	3	3	2	3	4	4	4	3	4	4	1
0	KEEP	none	retain	776	776	JKP159	744	3	2	2	6	2	1	2	2	2	2	1	1	3	2	3	2	1	3	1	1	4	3	2	2	4	4	4	4	3	4	3	3	4	4	4	4	4	4	4	3	4	4
1	KEEP	none	retain	777	777	JKP160	745	3	2	1	7	2	999	2	3	999	2	3	5	4	1	1	1	999	2	2	3	2	1	1	1	1	4	4	4	4	4	5	5	5	5	5	3	3	3	4	5	5	3
1	KEEP	none	retain	779	779	JKP162	747	3	2	1	6	2	2	2	3	2	2	2	6	3	1	3	3	3	3	3	2	3	3	2	2	3	4	4	4	5	2	4	3	4	3	4	3	4	4	2	4	4	2
0	KEEP	none	retain	780	780	JKP163	748	3	2	2	7	1	999	1	2	2	1	2	1	5	2	1	3	4	4	3	1	3	1	4	2	1	2	1	2	3	2	1	4	3	2	1	2	3	4	2	1	3	4
0	KEEP	none	retain	781	781	JKP164	762	3	1	1	6	2	1	2	3	2	2	1	1	1	2	4	1	1	1	1	1	1	1	4	4	1	4	3	2	3	4	2	4	4	4	4	2	2	4	2	3	4	2
0	KEEP	none	retain	782	782	JKP165	763	3	1	1	6	2	1	2	3	2	2	2	1	4	2	4	1	1	1	4	4	1	4	4	4	4	4	4	2	2	4	3	2	3	3	3	4	4	5	4	5	3	2
0	KEEP	none	retain	783	783	JKP166	764	3	1	2	6	1	2	2	4	2	5	6	6	3	1	5	1	1	4	3	2	2	1	1	1	2	2	3	4	1	4	1	3	3	4	4	2	3	2	4	3	1	1
0	KEEP	none	retain	784	784	JKP167	765	3	1	2	6	2	999	2	3	1	10	1	1	4	1	5	3	3	4	4	4	1	1	4	4	1	4	3	3	3	4	3	3	3	3	3	4	3	4	3	3	3	1
1	KEEP	none	retain	785	785	JKP168	766	3	1	1	6	2	1	1	4	1	999	999	999	999	999	999	2	4	3	2	3	1	3	3	4	3	4	3	2	3	4	3	2	4	2	3	3	4	3	4	4	2	1
1	KEEP	none	retain	786	786	JKP169	767	3	1	1	6	2	1	2	3	1	2	3	2	2	1	4	4	4	4	4	4	1	4	4	4	4	4	5	1	3	4	4	1	3	2	2	4	4	4	2	4	2	1
0	KEEP	none	retain	787	787	JKP170	768	3	1	2	6	2	1	2	4	2	2	1	6	2	1	4	2	4	2	4	4	4	4	2	2	2	4	3	2	2	2	2	2	4	4	2	2	2	2	4	4	2	2
1	KEEP	none	retain	788	788	JKP171	769	3	1	1	6	2	1	2	4	2	1	2	1	5	1	4	1	3	1	4	4	1	999	999	1	2	1	4	3	2	2	2	3	4	4	3	2	4	4	2	5	2	2
0	KEEP	none	retain	789	789	JKP172	770	3	2	2	6	1	2	2	4	2	2	6	6	3	2	5	2	1	1	4	4	1	1	1	4	4	4	3	3	3	3	3	3	4	3	3	4	4	4	3	3	2	2
0	KEEP	none	retain	790	790	JKP173	771	3	2	2	6	2	1	2	3	2	10	2	1	3	2	3	1	1	1	4	1	1	2	2	2	2	5	4	2	2	5	4	2	4	3	3	2	4	4	1	4	2	1
2	KEEP	none	retain	791	791	JKP174	772	3	2	1	7	2	999	2	3	1	10	2	6	3	1	3	4	1	1	4	4	4	4	4	4	4	4	1	1	3	4	5	3	5	1	1	3	5	3	1	3	3	1
0	KEEP	none	retain	792	792	JKP175	773	3	2	2	6	2	1	2	2	2	2	2	1	2	1	3	1	1	3	1	1	4	1	2	3	1	3	3	3	3	4	3	3	4	3	3	3	4	4	3	4	3	2
2	KEEP	none	retain	794	794	JKP177	775	3	2	2	6	1	2	2	4	1	8	6	6	3	1	1	1	1	4	1	1	1	4	1	1	1	4	4	4	4	4	4	4	999	3	2	4	4	3	3	4	3	1
1	KEEP	none	retain	795	795	JKP178	776	3	2	1	7	2	1	2	3	2	2	1	1	3	1	4	1	2	4	4	2	2	1	999	2	2	4	4	999	3	4	3	2	2	2	2	4	3	4	2	3	2	2
0	KEEP	none	retain	796	796	JKP179	777	3	2	1	7	2	999	2	3	1	1	3	4	5	2	2	3	2	3	2	4	3	2	3	3	3	4	4	4	4	4	4	4	4	4	4	4	4	4	4	4	5	2
1	KEEP	none	retain	797	797	JKP180	778	3	2	1	7	2	1	2	3	2	2	1	6	4	1	5	4	2	4	2	4	2	4	2	4	2	2	1	4	2	4	2	2	2	2	3	2	999	2	2	4	3	5
5	KEEP	none	retain	798	798	JKP181	779	3	2	1	6	2	999	2	3	1	1	5	2	5	1	3	1	1	1	2	2	2	1	2	2	1	4	4	4	3	3	4	3	3	4	4	4	4	5	4	3	3	3
0	KEEP	none	retain	799	799	JKP182	780	3	2	2	6	2	999	2	3	1	2	1	1	3	1	1	1	2	2	4	4	4	3	2	1	2	3	3	1	3	1	4	3	3	3	3	3	3	3	2	3	3	1
0	KEEP	none	retain	800	800	JKP183	781	3	1	1	6	1	999	2	3	2	5	6	6	2	2	4	1	1	4	4	1	1	1	4	1	1	5	3	2	3	5	3	2	3	2	2	4	4	2	1	5	2	1
0	KEEP	none	retain	801	801	JKP184	782	3	1	1	4	1	2	2	4	2	5	6	1	2	2	5	1	1	1	4	2	3	2	3	2	2	4	4	2	4	4	4	2	3	2	2	2	4	4	3	4	3	2
0	KEEP	none	retain	802	802	JKP185	783	3	1	1	6	1	2	2	4	1	5	6	1	3	1	4	2	4	3	1	4	2	1	4	1	4	4	4	3	3	4	4	3	4	3	3	3	4	4	3	4	3	2
0	KEEP	none	retain	803	803	JKP186	784	3	1	1	6	1	999	2	4	1	5	1	1	1	1	3	1	2	2	1	1	1	1	1	1	1	4	4	4	3	4	3	4	3	3	2	4	5	5	1	5	1	1
0	KEEP	none	retain	804	804	JKP187	785	3	2	1	7	1	999	2	4	1	7	3	2	3	1	4	4	4	4	1	4	4	4	4	2	3	4	2	2	4	2	4	4	2	4	4	4	4	4	4	4	2	4
5	KEEP	none	retain	805	805	JKP188	786	3	2	1	6	2	1	2	3	2	8	2	1	4	2	3	1	1	3	3	2	4	3	3	2	2	4	2	2	4	2	4	2	4	2	2	2	2	2	4	4	2	2
0	KEEP	none	retain	806	806	JKP189	672	1	2	2	6	1	2	2	2	1	2	3	1	5	1	4	1	4	4	4	1	1	4	2	2	4	4	4	4	2	4	3	3	4	2	3	2	4	4	1	5	1	1
0	KEEP	none	retain	808	808	JKP191	674	1	2	2	6	2	1	2	4	2	1	1	1	3	1	5	4	2	4	4	4	4	4	2	3	3	4	5	2	3	2	3	3	5	2	3	4	5	5	2	5	2	2
0	KEEP	none	retain	809	809	JKP192	675	1	2	1	7	1	999	2	3	1	2	3	1	3	1	1	1	1	4	4	1	1	1	1	1	1	4	4	3	4	4	4	3	4	4	2	4	4	4	3	4	2	2
0	KEEP	none	retain	810	810	JKP193	676	1	2	2	7	2	1	2	3	2	10	1	6	5	2	5	4	4	4	4	4	4	4	4	4	4	4	2	1	2	5	4	1	3	2	2	1	4	4	1	4	2	1
0	KEEP	none	retain	811	811	JKP194	677	1	2	2	7	2	1	2	3	2	2	6	1	2	2	5	1	2	1	1	3	2	1	2	2	3	4	2	2	2	4	3	3	4	3	4	4	3	4	1	4	3	1
0	KEEP	none	retain	812	812	JKP195	678	1	2	1	7	2	1	2	3	1	2	3	1	4	1	2	2	2	4	4	3	2	4	3	4	2	3	3	2	4	4	4	1	2	2	1	4	3	5	2	4	2	1
0	KEEP	none	retain	813	813	JKP196	679	1	2	2	6	2	1	2	3	1	8	1	1	1	1	2	4	4	4	4	3	1	4	3	4	1	4	5	2	2	4	5	3	5	2	2	1	5	3	1	4	1	1
0	KEEP	none	retain	814	814	JKP197	680	1	2	2	6	2	999	2	3	2	10	1	1	4	2	4	1	2	4	4	3	1	3	2	4	3	4	3	2	3	4	3	3	4	3	2	4	4	3	1	3	3	1
0	KEEP	none	retain	815	815	JKP198	681	1	2	1	7	2	1	2	3	1	2	6	6	2	1	4	1	1	4	4	4	1	4	4	4	4	4	4	2	4	4	4	2	4	2	2	2	4	2	2	2	2	2
0	KEEP	none	retain	816	816	JKP199	682	1	2	1	6	2	999	2	3	2	2	1	1	2	1	3	3	1	2	1	1	4	4	4	1	1	2	1	4	2	5	1	3	2	4	4	4	4	2	2	5	2	1
0	KEEP	none	retain	817	817	JKP200	683	1	2	1	6	2	999	2	2	2	1	6	1	3	1	4	4	4	4	3	3	3	1	2	4	4	1	4	1	1	4	4	1	4	1	1	4	2	2	2	4	2	2
0	KEEP	none	retain	818	818	JKP201	684	1	2	2	6	2	2	1	4	2	2	2	6	3	2	5	2	1	1	1	1	1	4	1	1	4	4	4	3	3	4	3	3	3	4	3	4	3	4	4	3	2	2
0	KEEP	none	retain	819	819	JKP202	685	1	2	2	7	2	1	2	4	1	10	999	1	5	1	4	2	1	1	1	1	1	4	1	1	4	4	4	1	4	5	4	1	5	5	4	4	5	2	4	4	2	1
0	KEEP	none	retain	820	820	JKP203	686	1	2	2	6	2	1	2	3	1	2	2	2	5	1	2	1	1	1	1	1	1	1	4	1	1	4	4	4	4	4	5	2	2	2	2	2	4	4	2	4	4	4
0	KEEP	none	retain	821	821	JKP204	687	1	2	2	7	2	999	2	4	1	2	2	1	3	2	3	1	1	1	4	2	4	4	2	2	3	4	4	4	4	4	4	2	4	2	4	4	4	4	2	4	2	4
0	KEEP	none	retain	823	823	JKP206	689	3	2	1	7	2	1	999	3	2	2	2	1	3	2	4	2	2	2	2	2	2	2	3	3	2	5	4	3	3	4	3	3	3	3	3	3	4	4	2	4	4	1
0	KEEP	none	retain	824	824	JKP207	690	3	2	1	7	2	1	1	3	1	1	2	2	2	1	3	3	4	1	4	4	1	4	3	3	1	4	4	4	4	4	4	1	4	4	4	4	4	1	4	1	4	1
0	KEEP	none	retain	825	825	JKP208	691	3	2	2	6	1	999	2	2	1	1	6	3	5	1	3	1	1	4	4	4	1	4	1	1	4	4	4	2	2	2	4	3	4	3	3	4	4	4	4	4	2	2
0	KEEP	none	retain	826	826	JKP209	692	3	2	1	6	2	1	2	4	1	2	6	1	5	1	4	4	1	4	4	4	4	4	4	4	4	5	5	5	5	5	4	3	5	1	1	4	5	5	5	5	2	2
0	KEEP	none	retain	827	827	JKP210	693	3	2	1	7	2	2	2	2	1	2	3	3	4	1	4	4	1	4	4	4	4	1	1	4	4	5	3	5	5	5	4	4	2	2	1	5	5	5	5	5	5	1
0	KEEP	none	retain	828	828	JKP211	694	3	1	2	6	1	2	2	4	2	5	1	1	5	2	5	1	1	3	1	2	3	4	3	4	3	5	4	4	4	4	3	2	4	4	3	4	4	4	3	4	4	2
0	KEEP	none	retain	829	829	JKP212	695	3	1	2	6	1	2	2	4	1	10	1	1	3	1	4	2	1	4	3	2	999	4	3	3	3	4	5	5	4	5	4	3	4	4	4	4	5	5	2	5	3	2
0	KEEP	none	retain	830	830	JKP213	696	3	1	1	6	2	1	2	4	2	2	6	6	1	2	2	1	1	1	4	1	4	1	2	1	2	4	3	4	2	2	2	2	4	3	3	2	2	2	4	4	4	2
0	KEEP	none	retain	831	831	JKP214	697	3	1	2	6	2	1	2	3	1	2	3	1	5	1	4	1	2	4	4	3	3	2	3	3	3	4	4	2	2	4	4	2	4	2	2	4	4	2	2	4	2	2
0	KEEP	none	retain	832	832	JKP215	698	3	1	2	7	2	2	2	4	1	2	2	1	4	2	3	1	3	1	4	4	4	4	4	1	4	5	3	3	5	5	3	2	2	3	4	3	5	4	2	5	2	2
0	KEEP	none	retain	833	833	JKP216	699	3	1	2	6	2	1	2	3	1	10	2	1	2	2	4	2	2	2	2	2	2	4	4	4	4	4	3	2	2	4	5	2	5	2	2	4	4	4	2	4	4	2
0	KEEP	none	retain	834	834	JKP217	700	3	1	2	6	2	999	2	3	2	2	3	1	5	2	4	4	1	3	4	1	4	1	2	1	1	5	4	1	1	5	3	1	4	1	4	5	5	4	2	5	2	1
0	KEEP	none	retain	835	835	JKP218	701	3	1	1	6	2	1	2	4	1	10	6	1	5	1	3	1	1	4	4	4	1	1	4	4	1	4	4	2	2	2	4	2	5	2	2	4	4	4	4	4	2	1
0	KEEP	none	retain	836	836	JKP219	702	3	1	2	6	2	1	1	3	2	2	3	2	4	1	2	1	4	4	4	4	1	4	2	4	4	4	3	2	1	3	4	1	4	1	1	4	4	5	1	3	1	1
1	KEEP	none	retain	837	837	JKP220	624	3	1	2	6	2	999	2	3	1	2	2	3	2	2	4	4	1	1	1	1	1	1	1	1	1	3	3	4	3	4	4	3	4	3	3	4	4	4	4	4	3	1
0	KEEP	none	retain	838	838	JKP221	625	3	1	1	6	2	1	1	3	1	2	999	1	1	1	4	1	4	4	4	4	1	4	4	4	4	5	3	2	3	5	4	2	2	2	2	3	3	3	1	3	2	1
0	KEEP	none	retain	839	839	JKP222	626	2	1	2	6	2	999	2	4	1	2	6	6	3	2	1	1	1	1	4	4	1	1	1	1	1	4	3	4	2	4	4	2	2	4	2	2	4	4	2	2	2	2
1	KEEP	none	retain	840	840	JKP223	627	2	1	2	6	2	999	1	3	2	2	2	1	3	1	5	2	1	1	2	1	2	1	1	2	2	3	3	4	3	4	4	3	4	3	3	4	4	3	2	4	3	2
0	KEEP	none	retain	841	841	JKP224	628	2	1	1	6	2	1	2	3	2	2	6	6	1	2	4	2	2	2	2	1	2	1	1	2	2	4	4	5	4	5	4	2	2	4	2	4	3	4	2	4	4	2
0	KEEP	none	retain	842	842	JKP225	629	2	1	2	6	1	2	2	4	2	2	2	1	2	2	4	4	3	2	2	1	2	1	1	3	2	4	2	2	3	4	3	2	4	3	2	3	4	4	2	5	3	1
0	KEEP	none	retain	843	843	JKP226	630	2	1	2	6	2	1	2	3	2	2	6	6	2	2	4	1	4	4	1	4	1	4	4	4	4	5	5	2	2	4	4	3	3	4	3	3	4	4	4	4	4	3
0	KEEP	none	retain	844	844	JKP227	631	2	1	2	6	2	1	2	4	1	2	1	6	3	2	3	1	1	2	2	2	3	2	2	2	4	4	3	2	3	4	3	3	3	2	2	4	4	4	2	4	2	2
0	KEEP	none	retain	845	845	JKP228	632	2	1	2	6	2	1	2	3	2	2	1	1	4	2	4	2	2	3	3	3	2	4	3	3	3	4	3	3	3	4	4	3	3	3	3	3	4	4	3	3	4	1
0	KEEP	none	retain	846	846	JKP229	633	2	1	2	6	1	999	2	4	2	2	1	1	5	1	4	2	1	2	4	4	1	1	2	2	2	5	3	4	3	3	4	3	5	3	2	2	4	5	2	2	3	1
0	KEEP	none	retain	847	847	JKP230	634	2	1	2	6	2	999	2	3	2	2	1	1	5	1	2	2	2	1	1	2	4	4	4	2	1	4	3	2	2	1	5	1	3	4	3	3	3	3	3	4	2	1
0	KEEP	none	retain	848	848	JKP231	635	2	1	2	6	2	1	2	3	2	2	1	6	2	1	4	2	2	1	1	2	4	4	4	2	1	4	3	2	2	1	5	1	3	4	3	3	3	3	3	4	2	1
0	KEEP	none	retain	849	849	JKP232	636	2	1	2	6	2	1	2	4	1	2	1	6	2	1	5	2	2	1	1	999	4	4	4	2	1	4	3	2	2	1	5	1	3	4	3	3	3	3	3	4	2	1
0	KEEP	none	retain	850	850	JKP233	637	2	1	1	6	2	999	2	3	2	2	1	1	5	2	2	2	2	1	1	2	4	3	4	2	1	4	3	2	2	1	5	1	3	4	3	3	3	3	3	4	2	1
1	KEEP	none	retain	851	851	JKP234	638	2	1	2	6	2	1	2	4	2	2	1	1	5	2	5	2	2	1	1	2	4	4	4	2	1	4	3	2	2	1	5	1	3	4	3	3	3	3	3	4	2	1
1	KEEP	none	retain	852	852	JKP235	639	2	1	999	6	1	999	2	4	2	2	1	1	5	2	5	2	2	1	1	2	4	4	2	4	1	4	3	2	2	1	5	1	3	4	3	3	3	3	3	4	2	1
0	KEEP	none	retain	853	853	JKP236	640	2	1	2	6	2	1	2	3	2	2	1	1	5	1	5	2	2	1	1	2	4	4	4	2	1	4	3	2	2	1	5	1	3	4	3	3	3	3	3	4	2	1
0	KEEP	none	retain	854	854	JKP237	641	3	2	1	6	2	1	2	3	2	2	2	1	5	1	3	4	3	4	4	4	4	4	3	2	3	5	3	1	2	4	5	2	3	2	2	2	3	4	2	3	2	1
0	KEEP	none	retain	855	855	JKP238	642	2	2	1	6	1	999	2	4	2	2	2	1	4	1	4	1	1	1	1	1	4	1	4	1	1	5	5	1	3	5	5	1	3	3	1	5	5	5	1	5	1	1
0	KEEP	none	retain	856	856	JKP239	643	2	2	2	7	2	999	2	3	2	3	3	2	3	2	4	2	2	4	4	4	1	4	3	4	4	5	4	1	3	4	4	1	5	1	1	4	5	5	1	5	1	1
0	KEEP	none	retain	858	858	JKP241	645	2	2	2	6	2	1	2	4	2	6	1	1	3	2	4	2	4	4	4	4	2	3	1	4	3	5	5	2	2	5	5	4	5	2	2	2	5	5	2	5	2	2
0	KEEP	none	retain	859	859	JKP242	646	2	2	2	6	2	2	2	3	1	2	2	1	4	1	4	2	2	999	999	4	2	2	2	2	2	4	4	2	3	4	4	2	4	2	2	4	4	4	2	4	3	2
1	KEEP	none	retain	860	860	JKP243	647	2	2	1	6	2	999	2	3	1	2	6	6	1	1	4	1	4	1	3	4	2	1	4	1	1	4	4	2	2	4	2	4	4	4	3	4	4	4	2	3	3	3
0	KEEP	none	retain	861	861	JKP244	648	2	2	1	7	2	1	2	3	2	2	1	2	4	1	3	3	1	1	4	1	3	2	2	1	1	4	3	4	4	4	2	4	4	5	3	4	4	2	2	4	2	1
0	KEEP	none	retain	862	862	JKP245	649	2	2	2	6	2	1	2	4	1	2	6	6	5	1	4	2	3	3	3	3	2	3	3	3	3	5	4	2	3	2	3	3	3	2	3	3	3	4	2	4	2	2
0	KEEP	none	retain	863	863	JKP246	650	2	2	1	6	2	1	2	3	1	10	2	1	2	2	3	1	2	1	1	1	1	1	3	1	1	4	3	2	2	2	3	3	3	3	3	4	3	2	2	3	2	2
0	KEEP	none	retain	864	864	JKP247	651	2	2	1	6	2	1	2	2	2	2	6	1	5	2	5	4	2	2	2	2	1	1	1	2	1	4	3	4	2	4	3	4	4	4	4	4	2	2	2	4	2	4
1	KEEP	none	retain	865	865	JKP248	652	2	2	1	4	2	1	2	4	1	10	1	1	2	1	5	3	2	4	4	1	1	4	4	4	4	3	3	3	5	5	3	3	5	3	1	3	3	3	1	3	1	1
0	KEEP	none	retain	866	866	JKP249	653	2	2	2	7	2	1	2	2	2	2	2	4	3	2	4	2	3	4	3	3	3	3	2	3	2	4	4	2	2	2	3	2	4	2	2	3	4	3	2	4	2	2
0	KEEP	none	retain	867	867	JKP250	654	2	2	2	6	1	2	2	4	1	2	6	1	2	1	4	1	2	2	2	3	3	2	3	2	2	4	4	3	3	4	3	2	3	3	3	3	4	4	3	4	3	1
1	KEEP	none	retain	868	868	JKP251	655	2	2	1	6	2	999	1	4	2	1	6	6	4	1	4	3	3	2	2	3	2	4	2	3	2	5	5	5	5	5	3	3	4	3	4	3	4	2	4	4	3	2
1	KEEP	none	retain	869	869	JKP252	656	2	2	2	6	1	2	2	4	2	2	2	1	1	1	3	2	2	2	2	2	2	2	2	3	2	4	3	999	4	4	4	2	4	4	4	4	2	2	2	4	2	2
0	KEEP	none	retain	870	870	JKP253	657	2	2	1	6	2	1	2	3	1	1	3	2	5	1	3	1	1	4	3	1	1	1	2	2	1	2	3	2	2	4	2	2	4	4	3	2	4	4	2	4	3	2
0	KEEP	none	retain	871	871	JKP254	658	2	2	2	6	2	1	1	3	2	2	1	1	3	1	5	2	1	4	4	1	4	4	2	1	4	4	2	2	2	4	4	2	4	2	2	2	2	2	2	4	4	2
1	KEEP	none	retain	872	872	JKP255	659	2	2	2	7	1	999	2	4	1	7	2	1	4	2	5	1	3	4	4	3	1	2	4	3	1	4	3	5	3	3	4	5	5	4	3	3	4	4	3	3	4	4
0	KEEP	none	retain	873	873	JKP256	660	2	2	2	6	1	2	2	3	1	2	6	1	5	1	1	2	2	3	2	2	2	2	2	2	2	2	2	2	3	2	3	3	5	3	2	3	2	3	3	5	2	1
0	KEEP	none	retain	874	874	JKP257	661	2	2	2	6	1	999	2	3	1	2	2	1	3	2	3	1	1	4	2	1	1	2	1	1	1	5	4	2	3	5	4	2	5	2	1	4	5	3	1	4	4	1
0	KEEP	none	retain	875	875	JKP258	662	2	2	2	6	2	1	2	3	1	2	6	6	3	1	4	2	2	4	3	2	1	4	2	4	2	4	5	3	3	1	3	3	3	4	4	3	4	3	3	4	3	1
0	KEEP	none	retain	876	876	JKP259	663	2	2	2	6	2	1	2	3	2	2	2	1	3	2	4	3	2	2	2	2	3	2	2	2	2	3	3	3	3	4	4	3	3	3	3	3	3	3	3	3	3	2
0	KEEP	none	retain	877	877	JKP260	664	2	2	2	6	2	1	2	4	2	2	1	1	3	2	5	1	2	2	2	2	2	2	3	1	2	4	4	4	2	5	4	2	4	4	2	2	4	4	4	2	2	2
1	KEEP	none	retain	878	878	JKP261	665	2	2	2	6	2	999	2	4	1	10	6	6	3	1	4	2	2	2	3	2	3	3	2	2	2	2	2	4	2	2	2	4	2	4	2	4	2	4	4	2	2	4
0	KEEP	none	retain	879	879	JKP262	666	2	2	2	6	2	1	2	3	1	2	6	1	5	1	4	3	3	3	2	3	2	3	3	3	3	2	3	4	3	4	4	4	4	3	3	4	4	4	2	3	3	1
0	KEEP	none	retain	880	880	JKP263	667	2	2	2	7	2	999	1	2	2	2	1	1	2	2	5	1	1	4	4	1	4	4	1	1	1	4	4	2	4	4	4	4	4	4	4	4	4	4	4	4	4	2
0	KEEP	none	retain	881	881	JKP264	668	2	2	1	7	2	1	2	3	1	2	3	1	2	1	2	1	3	4	4	4	2	4	4	3	4	4	5	4	3	4	5	3	4	5	3	3	5	3	3	5	3	1
2	KEEP	none	retain	882	882	JKP265	669	2	2	1	6	2	1	2	3	1	1	3	2	3	1	4	2	2	2	2	3	2	2	3	3	3	5	3	5	5	5	4	3	3	4	4	3	3	5	5	3	3	2
1	KEEP	none	retain	883	883	JKP266	670	2	2	1	6	1	999	2	4	1	2	1	1	5	1	3	3	2	4	2	2	2	2	3	2	4	4	4	4	4	4	4	4	4	4	4	4	4	2	2	999	4	2
2	KEEP	none	retain	884	884	JKP267	671	2	2	2	6	2	1	2	3	2	2	3	1	2	1	3	1	3	4	4	4	1	4	3	4	4	4	4	3	2	1	4	2	2	2	2	2	5	2	1	5	2	1
0	KEEP	none	retain	885	885	JKP268	560	1	2	1	7	1	999	2	4	1	2	2	1	3	1	4	2	1	1	3	2	4	4	4	4	4	4	5	3	5	5	3	2	5	2	3	2	5	5	4	5	4	3
0	KEEP	none	retain	886	886	JKP269	561	1	2	2	6	2	2	2	4	1	1	6	6	2	1	4	2	1	3	3	3	2	2	3	2	2	4	4	4	4	4	4	4	4	4	3	4	3	4	4	1	3	3
1	KEEP	none	retain	888	888	JKP271	563	1	2	1	6	2	1	2	4	1	10	3	1	4	1	3	3	1	4	4	1	1	4	3	4	3	3	5	2	3	3	5	2	3	2	4	3	5	3	2	5	2	1
0	KEEP	none	retain	889	889	JKP272	564	1	2	2	6	2	1	2	3	2	2	1	6	4	1	4	1	1	4	1	4	4	1	2	4	4	2	4	2	2	3	4	4	4	2	1	2	3	4	4	4	3	4
0	KEEP	none	retain	890	890	JKP273	565	3	2	2	7	1	2	2	4	2	10	1	6	5	1	3	1	1	1	1	2	2	4	1	1	1	5	5	5	5	5	5	5	5	5	5	1	5	5	1	4	1	1
1	KEEP	none	retain	891	891	JKP274	566	3	2	2	5	1	2	2	4	999	10	1	6	5	2	3	1	1	1	3	3	2	4	1	1	1	5	5	5	5	5	5	5	5	5	1	1	5	999	5	1	4	1
0	KEEP	none	retain	892	892	JKP275	567	3	2	2	6	2	999	2	3	1	2	2	1	4	1	4	1	4	1	1	4	1	4	3	2	4	5	5	5	3	3	5	1	5	1	1	3	3	3	3	5	1	1
0	KEEP	none	retain	893	893	JKP276	568	3	2	2	6	2	999	2	4	2	2	1	1	2	1	3	1	3	3	4	3	3	4	4	4	3	4	4	4	3	4	3	4	3	4	3	3	4	4	3	4	3	2
1	KEEP	none	retain	894	894	JKP277	569	3	2	2	6	2	1	2	3	2	2	1	1	2	1	3	1	1	1	1	1	1	1	1	1	1	4	2	4	2	5	4	2	2	4	2	4	2	2	2	4	4	2
0	KEEP	none	retain	895	895	JKP278	570	3	2	2	6	2	1	2	3	2	2	2	6	999	1	4	3	3	4	3	3	1	4	2	2	3	4	4	2	4	5	5	3	4	5	4	5	5	5	2	5	4	1
0	KEEP	none	retain	896	896	JKP279	571	3	2	1	5	2	1	1	3	1	999	3	1	2	1	2	3	3	2	3	3	1	3	3	3	3	3	3	3	4	3	4	3	4	3	3	3	4	4	4	4	3	2
1	KEEP	none	retain	897	897	JKP280	572	3	2	2	6	2	1	2	3	2	2	6	6	2	1	4	2	2	3	3	4	4	4	2	4	2	4	4	4	3	4	3	3	3	3	3	3	3	3	3	3	3	2
0	KEEP	none	retain	898	898	JKP281	573	3	2	2	6	2	2	2	4	2	2	1	1	5	1	5	1	3	1	1	2	2	4	3	1	2	4	4	4	4	4	2	4	4	4	4	4	4	4	2	4	4	2
0	KEEP	none	retain	899	899	JKP282	574	3	2	2	6	2	1	2	3	2	10	1	1	3	1	4	3	2	2	2	4	2	3	2	2	3	4	4	4	4	4	4	2	4	2	4	4	4	4	4	4	4	2
1	KEEP	none	retain	902	902	JKP285	577	3	2	1	6	2	1	2	3	1	2	2	1	3	1	4	1	1	1	4	4	4	1	4	4	1	4	4	4	4	4	2	4	4	4	4	4	4	4	4	4	4	4
0	KEEP	none	retain	903	903	JKP286	578	3	2	2	7	2	1	2	3	1	2	6	6	3	1	4	1	2	2	4	4	2	4	2	2	1	4	4	4	4	4	4	4	4	3	3	4	5	5	4	5	4	5
0	KEEP	none	retain	904	904	JKP287	579	3	2	2	6	2	1	1	4	2	8	1	1	1	2	4	1	3	1	1	2	2	4	3	1	2	4	4	4	3	4	3	3	3	3	3	3	3	3	3	3	4	3
1	KEEP	none	retain	905	905	JKP288	580	3	1	1	6	2	1	2	3	1	10	1	1	4	2	4	3	4	4	4	2	2	4	1	4	2	4	4	3	2	4	4	2	5	3	2	2	2	4	2	2	1	1
0	KEEP	none	retain	906	906	JKP289	581	3	1	2	6	2	1	2	3	2	10	1	1	2	2	5	4	4	4	4	4	1	4	1	4	2	4	4	3	2	4	4	2	5	3	2	2	2	4	2	5	1	1
0	KEEP	none	retain	907	907	JKP290	582	3	1	2	6	2	1	2	3	2	2	6	1	5	2	3	4	3	4	4	4	1	4	3	4	4	4	4	2	4	4	4	2	3	1	1	4	4	4	1	4	4	1
0	KEEP	none	retain	908	908	JKP291	583	3	1	1	7	1	2	2	2	2	5	6	6	2	2	4	2	1	4	2	3	4	3	1	2	1	4	4	4	3	4	3	2	3	3	3	4	5	5	4	4	3	1
0	KEEP	none	retain	909	909	JKP292	584	3	1	1	6	1	2	2	2	2	5	6	6	2	1	4	4	4	4	999	3	999	4	1	1	3	4	4	4	3	4	4	2	5	3	2	2	2	4	2	5	1	1
0	KEEP	none	retain	910	910	JKP293	585	3	1	2	6	2	1	2	3	1	2	6	1	5	1	4	1	1	999	1	1	1	1	4	4	1	4	4	2	3	4	4	2	3	2	2	4	4	3	2	4	2	1
0	KEEP	none	retain	911	911	JKP294	586	3	1	1	6	2	2	2	4	1	2	6	6	5	2	5	2	1	2	1	1	2	2	1	2	1	3	2	3	3	2	1	3	4	3	2	2	3	2	1	1	2	3
0	KEEP	none	retain	912	912	JKP295	587	3	1	2	6	2	1	2	3	2	2	6	6	3	2	3	2	4	4	4	4	1	4	1	1	4	4	4	4	4	1	4	1	3	2	4	4	4	4	1	4	2	1
0	KEEP	none	retain	913	913	JKP296	588	3	1	2	6	2	1	2	3	1	2	1	6	3	1	5	2	1	2	1	2	1	2	2	1	3	5	2	2	3	4	4	2	3	2	2	4	5	4	4	5	2	2
0	KEEP	none	retain	914	914	JKP297	589	3	1	1	6	2	1	2	3	1	2	1	6	5	2	4	1	1	1	1	1	1	2	3	1	1	2	3	2	3	5	5	4	4	4	3	4	2	2	2	4	2	2
0	KEEP	none	retain	915	915	JKP298	590	3	1	2	6	2	1	2	3	1	2	6	6	3	1	3	2	3	3	3	3	2	2	2	3	3	5	3	3	3	4	4	3	4	3	3	3	4	4	3	4	3	4
0	KEEP	none	retain	916	916	JKP299	591	3	1	2	6	2	999	1	3	1	3	3	2	3	2	4	4	4	4	4	4	4	4	3	4	4	4	2	2	2	4	4	2	4	3	3	3	4	2	2	3	2	2
0	KEEP	none	retain	917	917	JKP300	592	3	1	2	6	2	2	2	4	2	2	1	6	3	1	5	2	1	2	1	2	1	2	2	1	3	5	2	2	3	4	4	2	3	2	2	4	5	4	2	4	2	1
0	KEEP	none	retain	918	918	JKP301	593	3	1	999	6	2	999	2	3	1	2	6	6	5	2	4	1	4	4	4	4	1	4	2	4	4	5	4	2	3	4	4	2	3	2	2	4	5	3	2	4	2	1
0	KEEP	none	retain	919	919	JKP302	594	3	1	2	6	2	1	2	3	2	2	6	6	5	2	4	3	2	2	2	3	2	3	3	3	3	4	2	2	1	4	4	2	3	3	2	4	3	2	2	2	2	2
0	KEEP	none	retain	920	920	JKP303	595	3	1	2	6	2	1	2	3	1	2	2	1	4	2	3	4	1	1	4	1	4	4	3	4	1	5	4	1	4	2	4	1	3	1	2	3	4	2	2	4	1	1
0	KEEP	none	retain	921	921	JKP304	596	3	1	2	6	2	1	2	4	2	2	2	1	1	2	4	4	4	4	3	4	3	3	2	4	3	3	2	2	3	5	3	3	4	3	4	4	3	5	4	3	2	1
0	KEEP	none	retain	922	922	JKP305	511	3	2	1	4	2	1	2	3	2	3	3	1	1	1	2	4	3	4	1	1	1	2	1	3	3	2	2	2	2	2	4	2	4	2	2	2	4	2	2	2	2	2
5	KEEP	none	retain	923	923	JKP306	512	3	2	2	4	2	999	2	2	2	3	2	1	5	1	3	3	3	4	1	1	4	1	3	1	3	5	2	2	3	4	4	2	4	4	4	2	4	2	4	4	4	2
0	KEEP	none	retain	925	925	JKP308	514	3	2	1	3	1	999	2	3	2	3	999	1	2	1	3	2	3	3	2	4	3	4	4	3	3	4	2	1	2	2	4	1	4	2	4	3	4	1	4	5	4	2
0	KEEP	none	retain	926	926	JKP309	515	3	2	2	6	2	1	1	3	2	3	2	6	2	2	4	1	1	4	4	1	1	2	4	1	1	4	4	2	4	5	4	2	3	2	2	4	4	4	2	4	2	2
0	KEEP	none	retain	927	927	JKP310	516	3	2	2	7	2	999	2	3	1	3	6	6	4	1	2	3	4	2	4	2	4	2	1	2	1	4	4	2	3	3	3	2	3	3	3	4	4	4	2	4	3	2
0	KEEP	none	retain	928	928	JKP311	517	3	1	1	6	2	999	2	3	1	3	3	1	5	1	4	4	3	4	1	1	4	2	3	1	1	3	4	2	2	2	3	3	3	3	4	2	4	2	4	4	4	2
0	KEEP	none	retain	929	929	JKP312	518	3	1	2	5	2	1	2	3	1	3	3	2	5	2	4	2	3	1	1	3	2	1	1	1	1	4	3	3	4	4	4	2	4	3	3	4	3	2	2	4	2	2
0	KEEP	none	retain	930	930	JKP313	519	3	1	2	6	3	1	1	3	2	3	3	2	5	1	4	1	1	4	4	4	4	4	1	1	4	4	3	2	4	4	4	2	3	4	2	4	2	2	2	4	2	2
0	KEEP	none	retain	931	931	JKP314	520	3	1	2	6	2	1	2	4	2	10	1	1	2	2	2	4	1	2	2	4	3	1	999	3	2	5	4	2	4	5	4	4	5	4	3	4	5	4	2	5	2	1
0	KEEP	none	retain	932	932	JKP315	521	3	1	1	6	2	1	1	3	1	3	4	1	5	2	4	1	2	1	1	2	3	1	1	1	1	4	5	5	3	4	5	2	5	4	4	2	5	2	2	5	5	1
5	KEEP	none	retain	933	933	JKP316	522	3	1	1	6	2	999	2	3	2	3	3	6	3	2	4	4	3	4	1	1	4	2	3	1	1	3	4	2	2	2	3	3	3	3	3	4	2	4	2	4	4	2
5	KEEP	none	retain	934	934	JKP317	523	3	1	1	6	2	999	2	3	1	3	3	1	3	1	2	3	3	1	1	1	4	1	3	1	3	3	4	2	3	3	3	2	3	2	4	4	4	2	4	3	2	2
0	KEEP	none	retain	935	935	JKP318	524	3	1	2	6	2	999	1	3	2	3	3	2	5	2	4	3	3	4	3	3	4	3	4	3	4	4	4	2	4	4	4	2	4	4	2	4	2	2	2	4	2	2
1	KEEP	none	retain	936	936	JKP319	525	3	1	2	6	2	1	1	3	1	3	3	2	3	1	1	1	1	1	4	1	4	1	4	1	4	5	5	1	1	1	4	1	4	1	2	4	5	2	1	4	2	1
0	KEEP	none	retain	937	937	JKP320	526	3	1	2	6	2	1	2	4	2	10	1	6	2	1	3	1	2	4	4	1	1	2	1	2	2	2	4	2	2	2	2	2	2	4	4	2	5	4	3	5	2	1
0	KEEP	none	retain	938	938	JKP321	527	3	1	2	6	2	1	2	4	2	3	3	2	5	1	3	3	3	4	3	3	1	3	3	3	3	4	2	1	3	1	4	2	4	3	3	4	4	4	2	4	3	1
0	KEEP	none	retain	939	939	JKP322	528	3	1	2	6	2	1	2	3	2	3	3	1	2	2	3	3	3	4	3	3	1	3	3	3	3	5	4	1	2	1	4	1	4	1	2	4	5	5	1	5	1	1
0	KEEP	none	retain	940	940	JKP323	529	3	1	2	6	2	1	2	3	1	3	3	1	4	1	3	1	1	4	4	4	1	4	1	4	4	4	2	2	3	4	4	2	4	2	2	4	4	2	1	4	2	1
0	KEEP	none	retain	941	941	JKP324	530	3	1	2	6	2	999	2	3	1	3	3	1	5	1	2	1	1	4	4	4	1	4	1	4	4	4	2	2	3	4	4	2	4	2	2	4	4	2	1	4	2	1
0	KEEP	none	retain	942	942	C001	1	3	2	2	6	2	1	1	3	1	2	3	2	3	1	2	2	2	1	1	2	1	1	2	2	3	4	3	5	3	4	2	1	4	3	4	2	4	5	1	4	1	1
0	KEEP	none	retain	943	943	C002	2	3	2	1	7	2	1	1	3	1	3	3	2	4	1	2	1	1	1	1	1	1	1	1	1	1	2	4	2	2	1	4	1	4	2	2	4	5	4	2	4	2	1
0	KEEP	none	retain	944	944	C003	3	3	2	2	5	2	1	1	4	1	2	1	1	1	1	3	1	1	1	1	1	1	1	1	1	1	5	4	2	4	5	5	4	4	4	4	3	4	5	3	3	3	3
0	KEEP	none	retain	945	945	C004	4	3	2	1	6	1	2	2	4	2	2	6	1	3	2	3	1	1	1	3	1	1	1	2	2	1	5	5	2	3	3	3	2	5	2	2	3	5	4	1	5	2	2
0	KEEP	none	retain	946	946	C005	5	3	2	2	6	1	2	1	2	1	10	1	1	3	1	2	3	3	3	3	3	1	3	2	3	3	4	5	2	3	2	5	3	5	2	3	4	5	3	1	4	2	1
0	KEEP	none	retain	947	947	C006	6	3	2	2	7	2	1	1	4	1	10	1	1	2	1	1	3	4	4	3	3	4	4	3	3	3	5	4	1	5	5	5	5	5	1	1	4	5	5	1	5	1	1
0	KEEP	none	retain	948	948	C007	7	3	2	2	6	2	1	1	2	1	10	1	1	5	1	4	1	4	3	3	2	2	3	2	3	3	4	3	2	3	4	4	3	4	2	2	4	3	4	3	4	3	1
0	KEEP	none	retain	949	949	C008	8	3	1	2	6	2	1	1	4	1	2	6	1	3	2	4	1	1	1	1	3	1	3	1	1	3	4	4	2	4	4	4	4	4	4	4	4	4	5	2	5	2	1
0	KEEP	none	retain	950	950	C009	9	3	1	2	6	2	2	2	4	1	10	1	1	3	2	2	2	4	2	2	2	2	2	2	2	2	4	5	2	3	3	4	2	4	2	2	3	5	3	2	4	2	1
0	KEEP	none	retain	951	951	C010	10	3	1	1	6	2	1	1	3	1	3	3	2	2	1	3	1	2	2	2	2	2	2	3	2	2	4	4	3	3	4	3	2	3	3	3	3	4	4	1	4	2	1
0	KEEP	none	retain	952	952	C011	11	3	1	2	5	1	2	1	4	2	10	6	6	3	2	5	3	4	4	4	4	1	4	4	4	4	5	5	2	3	5	4	3	5	2	1	4	5	5	5	4	3	1
0	KEEP	none	retain	953	953	C012	12	3	1	1	7	2	1	2	3	1	3	3	1	5	2	2	1	1	3	3	3	1	2	2	3	3	5	4	1	3	3	3	2	3	1	1	2	4	4	2	4	1	1
0	KEEP	none	retain	954	954	C013	13	3	1	1	7	2	1	2	3	1	3	3	1	3	2	4	1	1	3	3	1	3	1	3	3	1	5	3	2	3	4	3	2	5	3	4	4	4	3	1	5	1	1
0	KEEP	none	retain	955	955	C014	14	3	1	1	6	2	1	1	3	2	3	1	5	2	2	3	1	1	1	1	1	1	1	1	4	4	4	4	5	4	5	4	2	4	2	3	4	4	5	2	4	2	2
0	KEEP	none	retain	956	956	C015	15	3	1	1	7	2	1	1	3	2	3	3	2	5	1	5	4	4	3	3	3	4	4	4	3	4	5	3	1	3	4	4	1	5	2	2	3	2	4	2	4	2	2
0	KEEP	none	retain	957	957	C016	16	3	1	2	7	1	2	1	2	1	10	5	1	2	1	2	2	2	2	2	2	2	2	2	2	2	3	5	2	3	4	5	2	5	2	2	5	5	5	2	5	2	2
0	KEEP	none	retain	958	958	C017	17	3	1	2	6	2	1	1	4	2	10	1	1	3	2	5	1	2	1	3	1	2	2	2	1	2	3	4	4	3	3	3	3	3	4	3	3	4	4	3	4	3	1
0	KEEP	none	retain	959	959	C018	18	2	2	2	4	2	1	1	3	2	2	1	1	3	2	5	4	4	4	4	4	2	4	4	4	2	4	2	2	4	4	4	2	4	4	4	4	4	4	2	2	2	2
0	KEEP	none	retain	960	960	C019	19	2	2	2	4	1	2	1	4	1	2	1	1	4	2	3	2	3	3	3	2	2	3	2	2	3	5	4	2	4	4	4	4	5	2	2	3	5	5	2	4	2	2
0	KEEP	none	retain	961	961	C020	20	2	2	2	5	2	1	2	2	2	10	1	2	2	2	5	4	4	1	1	4	4	1	1	4	4	4	4	2	4	2	2	2	4	1	2	3	5	5	1	4	2	2
0	KEEP	none	retain	962	962	C021	21	2	2	2	4	1	2	1	4	2	2	3	1	3	2	3	1	2	1	1	1	1	1	1	1	1	4	2	2	4	4	4	2	4	4	4	4	4	4	3	4	4	2
0	KEEP	none	retain	963	963	C022	22	2	2	2	4	2	1	2	4	2	2	1	1	2	2	4	4	2	2	2	2	2	2	2	2	2	4	2	2	3	3	3	2	3	3	3	3	4	3	2	4	1	1
0	KEEP	none	retain	964	964	C023	23	2	2	2	6	2	1	1	4	1	3	3	1	3	1	4	3	3	4	3	3	1	4	2	4	3	5	5	1	3	4	4	2	5	2	1	3	5	2	2	4	2	1
0	KEEP	none	retain	965	965	C024	24	2	2	1	7	2	1	1	3	1	3	2	1	4	1	4	4	4	4	4	3	1	4	4	4	4	5	4	2	4	5	5	2	4	2	2	2	3	4	2	4	2	1
0	KEEP	none	retain	967	967	C026	26	2	2	2	7	2	1	1	3	1	3	3	2	5	2	3	4	4	4	3	4	2	2	4	4	2	2	4	4	3	5	3	3	4	4	5	5	3	3	4	4	4	2
0	KEEP	none	retain	968	968	C027	27	2	1	2	4	2	1	1	3	1	10	1	1	2	2	3	2	3	3	3	2	2	3	2	2	3	2	2	2	2	2	4	2	3	4	2	2	4	2	2	4	2	2
0	KEEP	none	retain	969	969	C028	28	2	1	2	4	2	1	2	4	2	10	1	1	2	1	3	2	4	4	2	4	2	4	2	4	4	4	4	2	2	2	2	2	4	2	4	4	4	2	2	4	4	2
0	KEEP	none	retain	970	970	C029	29	2	1	1	7	2	1	1	3	1	3	4	2	3	1	4	2	3	2	2	2	2	3	2	3	3	5	4	3	3	5	4	3	4	2	3	4	5	4	5	4	2	5
0	KEEP	none	retain	971	971	C030	30	2	1	1	6	2	1	1	3	1	3	3	1	3	1	3	1	3	4	3	4	1	4	4	4	4	5	5	1	4	4	5	1	5	5	1	4	4	2	1	5	2	1
0	KEEP	none	retain	972	972	C031	31	2	1	1	7	2	1	1	3	1	3	3	1	3	2	4	4	4	4	4	4	4	4	1	1	1	5	5	3	4	4	4	3	4	3	4	4	4	4	4	4	3	1
0	KEEP	none	retain	973	973	C032	32	2	1	2	6	3	1	1	3	2	999	2	1	4	1	3	3	1	3	1	1	3	1	2	1	3	4	2	3	2	3	3	2	4	3	3	2	3	2	1	3	2	2
0	KEEP	none	retain	974	974	C033	33	2	1	2	6	2	1	1	2	2	3	4	1	4	2	3	1	3	3	3	2	2	3	2	3	3	2	4	1	1	4	2	4	3	4	3	2	2	5	2	4	3	2
0	KEEP	none	retain	975	975	C034	34	2	1	1	6	2	1	1	3	1	3	3	1	3	1	3	2	4	4	4	4	2	4	2	4	4	4	4	4	3	4	5	4	5	4	4	4	4	4	4	5	4	2
0	KEEP	none	retain	976	976	C035	35	2	1	2	6	2	1	1	3	2	3	3	1	4	2	4	1	2	2	2	2	1	1	2	2	2	5	5	2	2	2	4	2	2	3	2	4	5	5	2	5	4	1
0	KEEP	none	retain	977	977	C036	36	2	1	2	6	2	1	1	3	1	10	1	1	3	1	3	1	1	4	4	4	1	4	1	4	1	5	4	1	5	4	2	2	3	4	2	3	4	4	2	5	2	2
0	KEEP	none	retain	979	979	C038	38	2	2	1	7	2	1	2	3	1	3	3	1	2	1	4	1	1	1	3	1	3	3	3	3	1	4	5	4	4	4	4	2	4	4	3	3	5	4	1	4	2	1
0	KEEP	none	retain	980	980	C039	39	2	2	1	6	2	1	1	3	1	3	2	2	3	1	3	3	3	3	3	3	1	3	3	3	3	5	4	1	5	4	5	2	4	1	2	4	1	4	1	1	1	1
0	KEEP	none	retain	981	981	C040	40	2	2	2	6	2	1	2	3	2	10	6	6	2	2	4	2	3	2	2	2	4	2	3	2	2	5	3	1	3	5	4	2	3	2	2	4	4	2	5	4	2	1
0	KEEP	none	retain	982	982	C041	41	2	2	1	7	2	1	1	4	1	10	1	6	5	2	3	4	2	2	4	4	2	4	2	4	4	4	5	3	3	4	4	3	5	4	3	4	5	5	2	4	4	2
0	KEEP	none	retain	984	984	C043	43	2	1	2	6	2	1	1	4	1	2	3	6	5	1	2	2	2	4	4	2	2	2	4	2	4	4	3	4	2	2	4	2	3	3	4	4	4	4	2	4	2	2
0	KEEP	none	retain	985	985	C044	44	2	1	2	6	1	2	1	2	1	5	6	1	3	1	4	2	2	4	4	4	2	2	4	4	2	4	3	3	5	5	2	3	3	3	3	3	4	4	2	4	3	2
0	KEEP	none	retain	986	986	C045	45	2	1	2	6	1	2	1	2	1	5	6	1	5	1	2	4	4	4	4	4	2	4	4	4	4	4	4	2	4	4	4	3	4	2	4	2	4	4	2	4	2	2
0	KEEP	none	retain	987	987	C046	46	2	1	2	6	1	2	2	4	1	10	1	1	4	2	5	1	2	2	2	2	2	2	1	2	2	4	4	4	4	1	4	1	4	4	4	4	5	5	3	4	3	1
0	KEEP	none	retain	988	988	C047	47	2	1	2	6	2	1	1	4	1	3	3	1	3	1	3	2	2	3	3	3	2	3	2	3	2	5	4	1	3	4	4	1	4	1	2	4	5	4	2	5	2	1
0	KEEP	none	retain	989	989	C048	48	2	1	2	6	2	1	1	3	2	3	6	1	3	1	4	4	1	2	4	4	1	4	2	2	2	4	4	2	2	4	3	2	4	3	3	2	2	2	3	3	3	2
0	KEEP	none	retain	990	990	C049	49	2	1	2	6	2	1	1	3	1	3	3	1	3	2	4	2	2	2	2	2	1	2	3	2	2	5	4	3	3	5	5	1	4	1	2	1	5	5	1	5	2	1
0	KEEP	none	retain	991	991	C050	50	2	2	2	6	2	1	1	3	1	10	3	2	3	2	5	1	1	3	3	1	1	1	1	2	2	4	3	3	2	5	5	3	5	3	3	3	4	3	4	4	4	4
0	KEEP	none	retain	992	992	C051	51	2	1	2	7	1	2	1	3	1	10	1	1	3	2	1	1	1	1	1	1	2	2	1	2	1	4	3	4	2	3	4	5	5	4	4	4	5	4	2	5	2	1
0	KEEP	none	retain	993	993	C053	53	2	1	2	7	1	2	1	2	2	10	3	1	2	2	4	3	3	3	3	3	1	3	3	1	2	5	4	2	4	5	4	3	4	2	3	4	4	4	2	4	2	1
0	KEEP	none	retain	995	995	C055	55	2	1	2	6	2	1	1	3	2	10	4	1	3	1	3	2	2	3	2	1	2	2	3	2	2	4	5	5	4	4	4	5	4	1	2	4	5	4	1	5	1	4
0	KEEP	none	retain	996	996	C057	57	3	2	2	6	2	1	1	2	2	10	6	1	3	1	2	3	3	3	3	3	3	3	3	3	3	4	5	4	4	4	3	4	4	3	4	4	4	3	4	4	4	2
0	KEEP	none	retain	997	997	C060	60	3	2	2	7	2	1	2	2	1	10	6	1	2	1	4	3	3	3	3	3	3	3	3	3	3	5	4	5	3	5	3	2	5	4	4	2	5	4	2	5	2	1
0	KEEP	none	retain	998	998	C061	61	3	2	2	6	1	2	2	4	1	2	1	1	2	2	3	4	4	2	2	2	2	2	2	2	2	4	4	3	4	4	5	4	4	4	4	4	5	5	4	5	4	2
0	KEEP	none	retain	999	999	C062	62	3	2	2	6	2	1	1	3	2	3	3	1	3	2	4	2	2	2	2	2	1	2	3	2	2	5	4	3	3	5	5	1	4	1	2	1	5	5	1	5	2	1
0	KEEP	none	retain	1000	1000	C063	63	3	2	2	6	2	1	1	3	1	3	3	1	3	1	3	3	3	3	1	3	3	3	3	3	3	5	5	2	4	4	4	4	3	2	2	4	4	4	4	4	2	2
0	KEEP	none	retain	1001	1001	C064	64	2	1	2	6	2	1	1	3	2	3	3	1	2	2	4	1	1	1	3	3	1	1	3	3	3	4	3	2	3	4	4	2	3	2	2	2	4	3	2	4	2	1
0	KEEP	none	retain	1002	1002	C065	65	2	1	2	6	2	1	1	4	2	3	4	2	3	1	1	1	2	2	2	2	1	3	3	3	3	4	4	2	3	4	5	1	3	2	2	3	4	4	1	4	2	1
0	KEEP	none	retain	1003	1003	C066	66	3	2	2	6	2	1	1	3	2	3	2	2	2	2	4	1	1	1	1	1	1	1	1	1	1	3	2	3	4	4	4	2	4	3	4	4	4	4	2	3	4	2
0	KEEP	none	retain	1004	1004	C067	67	2	1	2	6	2	1	1	3	2	10	3	1	2	2	5	3	3	3	3	3	3	3	3	1	2	5	4	2	4	5	4	3	4	2	3	4	4	4	2	4	2	1
0	KEEP	none	retain	1005	1005	C068	68	2	1	2	6	1	2	1	2	2	10	1	1	2	2	3	2	1	3	1	1	3	1	1	3	1	5	4	2	4	4	5	1	4	2	2	3	4	2	1	4	2	2
0	KEEP	none	retain	1006	1006	C069	69	2	1	2	4	1	2	1	4	1	5	6	1	1	1	4	2	2	2	2	2	2	2	2	2	2	5	5	2	4	5	5	2	5	2	2	5	5	5	3	4	5	2
0	KEEP	none	retain	1007	1007	C070	70	2	1	2	6	1	2	2	3	2	10	3	1	2	2	3	3	3	1	3	3	1	3	3	3	1	5	5	1	3	5	5	3	5	1	1	5	5	5	1	5	1	1
0	KEEP	none	retain	1008	1008	C071	71	3	2	2	6	1	2	2	4	1	10	1	1	3	2	4	1	1	1	1	1	1	1	1	1	1	5	4	5	5	5	3	1	4	3	2	4	5	5	1	5	1	1
0	KEEP	none	retain	1009	1009	C072	72	2	1	2	6	1	2	1	4	2	10	1	1	3	1	5	3	2	2	2	2	1	2	2	2	2	4	3	1	3	5	4	1	5	1	1	3	5	3	1	5	1	1
0	KEEP	none	retain	1011	1011	C074	74	2	1	2	6	2	1	2	3	1	3	1	1	2	1	3	2	1	1	1	1	1	1	1	1	1	3	4	4	3	4	4	2	3	2	2	2	4	3	4	4	1	2
0	KEEP	none	retain	1012	1012	C075	75	2	1	2	6	2	1	1	3	2	3	3	1	2	1	5	2	2	2	2	2	2	2	2	2	2	4	3	3	3	4	3	3	4	3	3	3	4	4	3	4	3	2
0	KEEP	none	retain	1013	1013	C076	76	2	1	2	6	2	1	1	3	2	3	3	1	2	2	3	3	3	3	3	3	1	1	3	1	3	4	3	2	3	4	4	2	3	2	2	3	4	2	2	4	2	1
0	KEEP	none	retain	1014	1014	C077	77	2	1	2	6	2	1	1	3	2	3	3	1	2	2	4	3	3	3	3	3	1	3	3	1	3	4	3	2	3	4	4	2	3	2	2	2	4	3	2	4	2	2
0	KEEP	none	retain	1015	1015	C078	78	2	1	2	6	1	2	1	3	2	3	3	1	2	2	4	1	1	3	3	3	1	3	3	1	3	4	3	2	3	4	4	2	3	2	2	4	4	2	2	4	2	1
0	KEEP	none	retain	1016	1016	C079	79	2	1	1	6	3	1	1	3	2	3	3	1	2	2	1	1	1	1	1	1	1	1	2	1	1	5	5	5	5	5	5	4	5	4	4	4	5	5	2	5	2	1
0	KEEP	none	retain	1017	1017	C080	80	2	2	2	6	2	1	1	3	2	3	3	1	3	2	3	1	1	3	1	1	1	3	3	1	3	5	3	2	4	4	5	4	4	2	2	4	4	5	2	4	2	1
0	KEEP	none	retain	1018	1018	C081	81	2	2	2	7	1	2	1	2	1	7	6	6	5	2	4	4	4	4	3	4	4	3	4	3	4	5	2	1	2	4	4	2	3	3	2	3	3	4	2	3	2	1
0	KEEP	none	retain	1019	1019	C082	82	2	2	1	6	2	1	1	3	1	3	3	1	2	2	4	3	3	3	1	1	1	1	2	2	2	5	1	5	5	5	5	5	5	5	5	5	5	5	5	5	5	5
0	KEEP	none	retain	1020	1020	C083	83	2	2	1	7	2	1	1	3	2	3	2	2	4	2	2	1	1	1	1	1	1	3	1	1	3	5	3	1	2	2	4	1	3	2	2	3	4	2	2	4	2	2
0	KEEP	none	retain	1021	1021	C084	84	2	2	2	6	2	1	1	3	2	3	6	1	5	2	4	1	1	1	3	1	1	1	2	3	3	4	4	2	4	4	4	2	4	2	2	4	4	4	2	4	2	2
0	KEEP	none	retain	1022	1022	C085	85	2	2	2	6	2	1	1	3	2	3	3	1	3	1	1	1	1	4	4	4	4	3	1	1	3	5	3	4	5	5	5	4	3	4	4	4	4	5	2	4	2	2
0	KEEP	none	retain	1024	1024	C087	87	3	1	2	7	1	2	1	4	2	7	6	1	2	2	3	3	3	3	3	3	1	3	1	3	3	5	5	5	5	5	5	4	5	5	5	5	5	5	2	5	5	5
0	KEEP	none	retain	1025	1025	C088	88	3	1	2	6	1	2	2	3	2	10	1	1	3	2	2	2	2	2	2	2	1	2	2	2	2	5	3	5	3	5	5	3	5	1	5	5	5	3	1	3	2	1
0	KEEP	none	retain	1026	1026	C089	89	3	1	1	6	2	1	1	3	2	3	3	2	3	1	4	1	1	3	3	1	1	1	3	3	3	5	3	2	3	5	4	2	5	2	2	4	5	5	2	5	2	2
0	KEEP	none	retain	1027	1027	C090	90	3	1	2	6	2	2	1	2	2	3	2	1	3	2	4	3	3	3	3	3	2	3	3	3	3	4	3	2	4	4	4	2	4	2	2	4	4	4	2	4	2	2
0	KEEP	none	retain	1028	1028	C091	91	3	1	2	6	2	1	1	3	2	10	1	1	2	2	4	3	3	4	4	3	1	4	3	3	4	4	3	2	2	4	4	2	4	2	2	4	4	4	2	4	2	2
0	KEEP	none	retain	1029	1029	C092	92	3	1	2	6	2	1	1	3	2	3	2	1	3	2	4	3	3	3	3	3	2	3	3	3	3	4	3	2	4	4	4	2	4	2	2	4	4	4	2	4	2	2
0	KEEP	none	retain	1030	1030	C093	93	3	1	2	6	2	2	1	2	2	10	1	1	4	2	4	3	3	1	1	1	1	3	3	3	1	5	4	2	2	5	5	2	2	2	2	2	5	5	2	5	1	1
0	KEEP	none	retain	1031	1031	C094	94	3	1	2	6	2	1	1	3	2	3	2	2	2	2	5	2	2	2	2	2	2	2	2	2	2	5	4	1	1	1	5	5	4	5	5	5	5	5	1	5	1	1
0	KEEP	none	retain	1032	1032	C095	95	3	2	2	7	2	1	1	3	2	3	3	1	2	2	4	2	2	4	3	1	3	2	2	2	1	4	3	2	3	4	4	1	3	2	2	2	4	2	2	4	2	1
0	KEEP	none	retain	1034	1034	C097	97	3	1	2	6	2	1	1	3	1	3	3	1	4	2	3	2	1	3	4	3	4	3	3	1	1	4	3	2	4	5	4	2	3	2	4	3	4	4	2	4	1	1
0	KEEP	none	retain	1036	1036	C099	99	2	2	1	6	2	1	1	3	2	10	1	1	2	2	2	1	1	1	1	1	1	1	4	1	4	4	4	2	2	4	4	4	3	2	2	4	3	4	4	4	4	2
0	KEEP	none	retain	1037	1037	C100	100	3	2	1	6	2	1	1	4	1	2	3	1	2	1	5	2	2	2	2	2	2	2	2	2	2	4	4	3	3	4	3	3	4	4	3	3	3	4	4	4	4	2
0	KEEP	none	retain	1039	1039	C052	52	2	1	2	4	1	2	2	3	1	10	6	6	3	1	5	1	1	1	1	3	1	2	1	3	1	5	5	4	4	5	5	3	3	4	3	4	4	3	2	4	2	1
0	KEEP	none	retain	1042	1042	C059	59	2	2	2	7	2	2	1	3	1	10	2	1	3	2	4	1	1	4	4	1	1	1	1	4	1	5	5	3	5	5	3	3	5	3	3	3	5	4	3	5	3	1
5	KEEP	none	retain	1043	1043	C102	102	2	1	2	6	2	1	1	1	2	3	2	1	3	2	4	1	1	1	1	1	1	1	1	1	1	4	4	4	2	5	5	2	4	2	3	4	4	4	2	4	2	1
109	RETAKE	table	removed	6	R006	TS006	106	1	1	2	7	1	999	1	3	2	3	2	1	2	2	5	1	1	1	1	1	1	4	4	4	1	999	999	999	999	999	999	999	999	999	999	999	999	999	999	999	999	999
1	KEEP	table	removed	41	R041	TS041	141	1	2	2	7	2	1	2	3	999	3	5	1	5	999	4	1	1	1	1	1	1	1	2	1	1	4	5	5	5	5	4	4	4	4	4	4	4	4	4	4	4	2
1	KEEP	table	removed	51	R051	TS051	151	1	2	2	6	2	1	2	3	2	3	999	1	2	2	3	1	1	1	1	1	1	1	4	1	1	5	4	4	1	4	2	1	4	4	4	1	4	1	1	1	4	1
0	KEEP	table	removed	68	R068	TS068	168	1	2	1	7	2	1	2	3	2	3	6	6	4	2	4	2	1	1	1	1	4	1	4	1	1	4	4	4	4	4	4	4	4	4	4	4	4	4	4	4	4	4
0	KEEP	table	removed	70	R070	TS070	170	2	1	2	6	2	1	2	4	1	2	1	1	4	2	3	3	3	3	3	3	2	3	3	3	3	4	4	3	2	4	3	3	4	2	4	4	4	4	2	4	3	2
28	RETAKE	table	removed	78	R078	TS078	178	2	2	999	7	2	999	1	3	2	3	4	2	2	2	4	2	2	3	3	3	3	2	2	3	3	5	3	1	999	999	999	999	999	999	999	999	999	999	999	999	999	999
5	KEEP	table	removed	80	R080	TS080	180	2	2	2	6	2	2	2	3	2	999	6	6	2	2	5	1	2	1	1	2	2	1	4	1	1	4	4	4	3	4	3	2	3	2	2	4	4	4	2	4	2	1
0	KEEP	table	removed	85	R085	TS085	185	2	2	2	6	2	2	2	3	1	1	6	6	3	2	4	4	1	1	1	4	1	1	3	4	4	4	4	4	5	5	4	2	4	4	4	2	4	4	4	4	4	2
0	KEEP	table	removed	86	R086	TS086	186	2	2	2	6	2	1	2	3	2	3	3	6	2	1	4	4	1	1	1	4	1	4	3	4	4	4	4	4	5	5	4	2	4	4	4	2	4	4	4	4	4	2
5	KEEP	table	removed	90	R090	TS090	190	2	1	2	6	2	1	2	3	2	1	1	1	3	2	5	4	1	1	1	1	1	1	4	1	4	3	3	3	3	3	3	3	3	3	3	3	3	3	3	3	3	3
0	KEEP	table	removed	97	R097	TS097	197	2	1	2	6	2	1	2	4	1	10	999	999	999	999	999	2	2	2	2	2	2	2	2	2	2	3	3	3	3	3	3	3	3	3	3	3	3	3	3	3	3	3
0	KEEP	table	removed	1010	R1010	C073	73	2	1	2	7	1	2	1	2	2	10	1	1	3	1	3	1	1	1	1	1	1	1	1	1	1	4	4	4	4	5	5	5	4	4	5	5	4	5	5	5	4	3
0	KEEP	table	removed	102	R102	TS102	202	2	1	999	6	3	999	2	4	1	Gty	1	1	3	999	5	3	3	3	3	3	3	3	3	3	3	5	5	1	4	1	5	1	5	1	2	5	5	5	1	5	1	1
0	KEEP	table	removed	1023	R1023	C086	86	2	2	2	6	3	1	1	3	1	3	2	2	3	1	4	1	1	1	1	1	1	1	3	1	1	4	4	4	2	4	4	2	4	4	4	4	4	4	4	4	2	2
0	KEEP	table	removed	1033	R1033	C096	96	3	2	2	6	2	1	1	3	2	3	6	3	3	1	4	2	2	2	2	2	2	2	2	2	2	4	3	2	2	4	3	2	3	4	3	3	3	4	2	3	3	1
0	KEEP	table	removed	1035	R1035	C098	98	2	2	2	6	1	2	1	3	1	3	6	6	2	1	1	4	4	4	4	4	4	4	4	4	4	5	5	5	5	5	5	5	5	5	5	5	5	5	5	5	5	5
0	KEEP	table	removed	1038	R1038	C101	101	2	1	1	6	3	1	1	2	2	3	3	1	2	2	2	1	1	1	1	1	1	1	1	1	1	5	4	4	4	5	5	5	4	4	5	5	4	5	5	5	4	3
0	KEEP	table	removed	1040	R1040	C056	56	2	1	1	7	2	1	1	3	1	3	3	1	3	1	2	4	4	4	4	4	4	4	4	4	4	5	4	2	5	5	5	5	5	2	2	5	5	5	2	5	2	1
0	KEEP	table	removed	1041	R1041	C058	58	2	2	2	6	1	2	2	4	2	1	1	6	1	1	1	2	2	2	2	2	2	2	2	2	2	3	3	3	3	3	3	4	4	4	3	3	4	3	3	4	4	3
0	KEEP	table	removed	112	R113	TS112	212	2	2	2	6	2	999	1	3	1	Guru	2	2	3	2	3	2	2	2	2	2	4	2	2	2	2	4	3	2	4	2	4	4	4	2	4	4	4	4	2	4	2	2
1	KEEP	table	removed	115	R115	TS115	215	2	2	2	6	2	1	1	3	1	Guru	2	2	3	2	3	1	1	1	1	4	1	1	4	4	4	4	3	2	4	2	4	4	4	2	4	4	4	4	2	4	2	2
0	KEEP	table	removed	117	R117	TS117	217	2	2	1	6	2	999	1	2	2	Guru	2	1	3	1	4	1	2	2	2	2	2	2	3	2	2	4	4	2	4	4	4	2	4	1	4	4	4	1	2	4	2	1
0	KEEP	table	removed	125	R125	TS125	225	1	2	1	6	2	999	2	4	2	999	1	6	2	2	5	4	4	3	4	4	4	3	3	4	4	5	5	5	5	5	5	5	5	5	5	4	5	5	5	5	4	4
0	KEEP	table	removed	134	R134	TS134	234	1	2	1	6	2	999	1	3	2	2	3	1	3	2	4	2	2	3	3	2	3	2	2	3	2	3	3	3	3	3	3	3	3	3	3	3	3	3	3	3	3	3
0	KEEP	table	removed	135	R135	TS135	235	1	1	2	6	1	999	2	4	2	2	3	1	2	2	3	1	1	1	1	1	1	1	1	1	1	4	4	4	4	4	4	2	4	2	2	2	4	2	2	4	2	2
0	KEEP	table	removed	139	R139	TS139	239	1	2	1	6	2	999	2	3	2	Guru	6	6	3	2	4	3	2	3	3	2	3	3	3	2	3	3	3	3	3	3	3	3	3	3	3	3	3	3	3	3	3	3
0	KEEP	table	removed	140	R140	TS140	240	1	2	2	6	2	999	2	4	2	2	3	1	5	999	4	1	1	4	1	1	1	1	1	1	1	4	4	4	4	4	4	4	4	4	4	4	4	4	4	4	4	4
0	KEEP	table	removed	143	R143	TS143	243	1	1	1	7	2	1	1	3	1	2	3	1	5	1	3	3	3	3	3	3	3	3	3	3	3	3	3	3	3	3	3	3	3	3	3	3	3	3	3	3	3	3
0	KEEP	table	removed	148	R148	TS148	248	1	2	999	5	1	2	2	4	1	Guru	6	2	4	1	4	2	2	3	3	2	2	2	2	2	2	4	4	2	4	4	4	4	4	4	4	4	4	4	4	4	4	4
0	KEEP	table	removed	153	R153	TS153	253	1	1	1	6	2	2	2	3	2	2	1	1	2	2	4	2	3	1	1	1	1	2	3	3	3	4	2	3	2	2	3	2	4	3	3	4	4	4	2	4	2	2
0	KEEP	table	removed	154	R154	TS154	254	1	2	2	6	2	1	2	3	2	2	1	1	2	1	5	1	3	1	1	1	1	4	3	1	4	4	4	3	3	3	3	3	3	3	3	4	4	3	2	4	2	2
0	KEEP	table	removed	155	R155	TS155	255	1	1	1	6	2	1	1	4	1	2	1	2	4	1	2	2	2	2	2	2	2	2	2	2	2	5	5	4	3	5	4	4	3	4	2	2	5	5	1	5	1	1
0	KEEP	table	removed	157	R157	TS157	257	1	1	1	6	1	999	2	4	1	2	1	1	2	1	4	4	3	3	3	3	3	3	3	3	3	5	5	2	3	5	3	3	4	4	2	3	5	5	1	5	1	1
0	KEEP	table	removed	158	R158	TS158	258	1	1	2	6	2	1	2	3	1	2	999	999	4	2	4	1	3	3	3	3	2	3	3	3	3	4	4	2	3	4	4	2	4	2	2	4	4	4	2	4	2	2
0	KEEP	table	removed	161	R161	TS161	261	1	1	2	6	1	999	1	4	1	2	3	1	1	1	3	3	3	3	3	3	3	3	3	3	3	3	3	3	3	3	3	3	3	3	3	3	3	3	3	3	3	3
0	KEEP	table	removed	164	R164	TS164	264	1	1	2	6	2	1	1	3	2	2	1	2	4	2	4	3	3	2	2	3	2	3	3	1	3	3	3	3	3	3	3	3	3	3	3	3	4	3	3	4	3	2
0	KEEP	table	removed	170	R170	TS170	270	2	2	2	7	2	999	2	4	1	3	3	1	5	1	4	1	1	4	1	1	1	3	3	3	2	5	5	1	4	5	5	1	3	4	2	3	5	1	5	5	1	1
0	KEEP	table	removed	185	R185	TS185	285	2	2	2	4	1	999	1	4	2	2	1	1	1	2	1	2	2	3	2	2	1	3	3	1	1	4	4	4	4	4	4	4	4	4	4	4	4	4	4	5	4	4
1	KEEP	table	removed	219	R219	TS219	319	1	2	2	6	1	2	2	4	2	Guru	6	1	1	2	5	3	2	3	3	3	3	3	2	2	3	4	4	5	4	4	4	4	4	5	4	4	4	5	4	4	4	4
0	KEEP	table	removed	239	R239	TS239	339	1	2	2	6	2	999	1	3	2	3	2	1	3	2	3	4	3	4	2	2	1	4	4	1	4	4	3	2	2	2	3	2	4	2	2	3	4	3	2	2	2	2
0	KEEP	table	removed	291	R291	TS291	391	1	2	2	6	2	1	1	2	2	2	1	1	2	2	3	1	1	1	1	1	1	1	1	1	1	5	5	2	4	4	3	4	4	4	4	4	4	4	4	4	2	2
0	KEEP	table	removed	292	R292	TS292	392	1	2	2	6	2	1	2	3	1	2	1	2	2	999	3	1	1	1	1	1	1	1	4	1	1	5	1	1	1	1	5	1	5	1	1	1	5	5	1	5	1	1
0	KEEP	table	removed	301	R301	TS301	401	1	1	1	6	2	1	1	3	1	2	1	1	4	2	4	2	2	2	2	2	2	2	2	2	2	5	4	5	3	3	5	4	5	4	4	4	5	5	5	5	3	2
63	RETAKE	table	removed	303	R303	TS303	403	1	1	2	5	1	2	1	2	2	Guru	6	999	2	2	5	2	2	2	2	2	2	2	2	2	2	3	3	3	3	3	3	3	3	3	3	4	3	3	3	3	3	1
18	RETAKE	table	removed	306	R306	TS306	406	1	1	2	6	2	1	2	3	1	2	1	2	3	2	4	1	1	1	1	1	1	1	1	1	1	4	4	4	2	4	4	4	4	2	2	4	4	4	4	5	4	2
0	KEEP	table	removed	307	R307	TS307	407	1	1	2	6	2	1	2	3	1	Guru	1	1	3	2	4	1	1	1	1	1	1	1	1	1	1	5	5	1	4	4	5	1	5	3	3	4	5	5	4	5	5	1
0	KEEP	table	removed	314	R314	TS314	414	1	1	2	6	2	1	1	3	2	Guru	6	1	5	1	3	2	2	2	2	3	3	3	2	1	1	4	4	4	4	4	3	3	4	4	3	5	4	4	3	4	3	4
0	KEEP	table	removed	323	R323	TS323	423	1	1	1	6	2	999	2	3	1	Guru	3	1	3	999	3	1	1	1	1	1	1	1	1	1	1	5	4	5	5	5	5	5	5	5	4	5	4	5	5	5	5	5
20	RETAKE	table	removed	328	R328	TS328	428	3	1	2	5	2	999	2	3	2	2	1	1	2	2	3	3	3	3	3	3	3	3	2	2	3	3	3	3	3	2	3	3	3	3	3	3	3	3	3	3	3	3
20	RETAKE	table	removed	347	R347	TS347	447	2	1	2	6	2	1	2	4	1	2	1	1	4	1	3	1	1	1	1	1	1	1	1	1	1	4	3	2	3	4	4	2	3	2	2	3	3	4	2	3	2	2
3	KEEP	table	removed	353	R353	TS353	453	2	1	1	6	2	999	2	3	2	2	1	2	2	999	2	4	2	3	3	3	3	3	3	3	3	3	3	999	3	2	3	3	3	2	3	3	3	3	999	2	2	3
1	KEEP	table	removed	364	R364	TS364	464	2	2	2	6	2	999	1	3	2	2	3	2	2	1	4	1	1	1	1	1	1	1	1	1	4	3	3	3	4	4	3	3	4	3	3	4	4	5	3	4	4	1
0	KEEP	table	removed	366	R366	TS366	466	2	2	2	6	1	999	1	3	2	2	4	1	4	1	1	4	3	3	3	3	3	3	3	3	3	3	3	3	3	2	3	3	3	2	3	3	3	3	3	2	2	3
0	KEEP	table	removed	381	R381	TS381	481	3	2	2	6	1	2	1	2	2	999	1	1	2	2	5	2	2	1	1	2	2	1	2	1	1	4	4	4	3	3	3	3	3	3	3	3	3	3	3	3	3	3
0	KEEP	table	removed	428	R428	LW018	9999	3	2	2	6	2	1	2	3	2	2	1	6	2	2	4	1	1	1	4	1	1	4	1	2	2	3	3	3	4	4	4	4	4	4	4	4	4	4	4	4	4	4
0	KEEP	table	removed	435	R435	LW025	9999	3	2	2	5	2	999	2	3	2	10	1	1	1	2	5	1	4	1	4	4	4	4	4	1	4	3	2	5	3	5	5	5	3	3	3	2	5	5	4	5	3	1
0	KEEP	table	removed	442	R442	LW032	9999	3	2	1	6	2	999	2	3	1	10	1	6	5	1	4	1	1	1	4	1	1	4	1	1	1	4	4	4	4	3	4	4	4	4	4	3	4	4	4	4	4	4
0	KEEP	table	removed	446	R446	LW036	9999	3	2	1	7	2	1	1	3	2	2	2	1	3	1	5	1	2	4	4	4	2	4	4	4	4	4	5	2	2	2	4	2	5	2	2	5	5	4	2	5	2	2
0	KEEP	table	removed	460	R460	LW050	9999	1	2	1	5	2	999	1	3	2	3	6	6	2	2	5	1	4	1	4	4	4	4	4	1	4	4	4	4	4	3	4	4	4	4	4	3	4	4	4	4	4	4
0	KEEP	table	removed	485	R485	LW075	9999	1	2	2	7	2	1	1	3	2	3	4	1	2	2	4	1	1	1	1	1	1	1	4	1	1	4	3	2	2	2	4	1	3	3	2	4	3	4	1	3	2	1
0	KEEP	none	retain	487	R487	LW077	9999	1	2	1	6	2	1	2	3	1	3	3	1	2	1	5	999	999	999	999	999	999	999	999	999	999	4	3	4	4	4	4	4	4	4	4	4	4	4	4	4	4	4
0	KEEP	none	retain	515	R515	LW105	9999	2	2	2	6	2	999	1	3	2	3	3	6	4	1	3	999	999	999	999	999	999	999	999	999	999	4	4	4	4	4	4	4	4	4	4	4	4	4	4	4	4	4
20	RETAKE	table	removed	583	R583	DP068	607	3	2	999	7	2	999	1	3	2	2	6	6	3	2	5	4	4	3	4	4	4	4	4	4	3	4	4	2	4	4	4	4	4	4	4	4	4	4	4	4	2	4
0	KEEP	table	removed	648	R648	JKP031	29	2	1	2	6	2	1	2	3	2	10	2	2	3	2	5	3	4	3	3	1	999	4	3	4	4	4	3	2	2	4	4	5	4	4	3	3	4	4	2	4	4	2
0	KEEP	table	removed	667	R667	JKP050	18	2	2	2	6	2	1	1	3	1	2	6	6	2	1	5	1	1	4	4	4	1	1	1	4	2	4	4	4	4	4	4	4	4	4	4	4	4	4	4	4	4	4
1	KEEP	table	removed	673	R673	JKP056	68	2	1	1	6	2	1	2	4	2	2	1	6	5	2	4	4	4	4	4	4	4	4	4	4	4	4	2	4	3	4	3	3	3	4	3	3	4	5	4	4	4	2
0	KEEP	table	removed	704	R704	JKP087	2	1	2	2	5	2	1	2	4	2	2	1	6	2	2	4	1	3	2	2	2	2	2	1	1	1	4	4	4	4	4	4	4	4	4	4	4	4	4	4	4	4	4
0	KEEP	table	removed	706	R706	JKP089	4	1	1	2	6	2	1	2	2	1	2	1	1	2	1	3	4	4	4	4	4	4	2	4	2	4	4	4	4	4	4	3	4	4	2	4	4	4	4	4	4	4	4
0	KEEP	table	removed	708	R708	JKP091	6	1	2	1	6	2	1	1	3	2	2	1	1	4	2	1	4	2	3	2	2	4	1	2	2	1	4	4	4	4	4	4	4	4	4	4	4	4	4	4	4	4	1
0	KEEP	table	removed	771	R771	JKP154	739	3	2	2	6	2	999	2	4	1	2	2	3	3	1	2	2	2	3	2	3	2	3	3	3	3	5	5	5	4	4	1	4	4	5	4	4	4	4	5	4	1	1
29	RETAKE	table	removed	793	R793	JKP176	774	3	2	1	6	1	2	2	1	2	2	1	6	2	2	3	1	1	2	2	2	2	2	2	2	2	3	3	999	4	4	4	3	2	999	4	3	999	4	3	4	4	2
20	RETAKE	table	removed	807	R807	JKP190	673	1	2	1	6	2	1	2	4	1	2	2	1	5	1	5	4	3	1	1	1	2	1	1	1	1	4	3	4	4	4	4	4	4	4	3	3	4	4	4	4	4	3
0	KEEP	table	removed	857	R857	JKP240	644	2	2	2	6	1	999	2	3	2	2	1	1	2	2	4	2	2	4	4	4	1	4	3	4	4	5	4	1	3	4	4	1	5	1	1	4	5	5	1	5	1	1
0	KEEP	table	removed	901	R901	JKP284	576	3	2	1	6	2	1	2	3	1	2	1	1	2	1	5	1	1	1	1	1	1	1	2	2	1	3	4	4	3	4	3	3	3	4	2	4	4	4	3	2	3	2
0	KEEP	table	removed	966	R966	C025	25	2	2	2	6	2	2	1	2	2	10	3	6	2	2	5	2	2	2	2	2	2	2	2	2	2	3	3	3	4	4	4	3	4	4	4	4	4	4	4	4	4	4
0	KEEP	table	removed	978	R978	C037	37	2	1	2	6	1	2	1	2	2	10	2	1	3	2	3	2	2	2	2	2	2	2	2	2	2	4	3	2	2	4	3	3	3	3	3	3	4	4	2	3	3	2
0	KEEP	table	removed	983	R983	C042	42	2	2	2	5	2	1	1	3	1	10	2	1	4	2	4	2	2	2	2	2	2	2	2	2	2	4	4	3	4	4	4	2	4	2	2	4	4	4	2	4	2	2
0	KEEP	table	removed	994	R994	C054	54	2	1	1	7	2	1	1	3	1	3	3	2	3	2	4	3	3	3	4	2	2	4	2	3	2	5	5	1	2	3	4	5	5	5	1	1	5	5	1	1	5	5
																						1	437	330	270	238	249	371	239	184	281	249	11	13	100	31	55	23	133	7	80	66	23	9	16	188	19	126	420
																						2	238	260	182	197	255	287	211	291	227	223	47	98	368	214	119	109	358	56	338	329	164	51	121	368	57	392	387
																						3	189	225	234	224	236	161	263	276	255	281	119	275	208	350	112	258	255	287	274	325	307	165	173	163	158	237	77
																						4	137	180	311	342	260	179	289	238	238	248	561	467	245	330	494	445	204	490	255	236	433	517	474	227	513	188	80
																						5	0	0	0	0	0	0	0	0	0	0	267	148	75	75	220	161	52	159	52	43	73	255	216	52	252	56	38
																						6	0	0	0	0	0	0	0	0	0	0	0	0	0	0	0	0	0	0	0	0	0	0	0	0	0	0	0
																						7	0	0	0	0	0	0	0	0	0	0	0	0	0	0	0	0	0	0	0	0	0	0	0	0	0	0	0
																						8	0	0	0	0	0	0	0	0	0	0	0	0	0	0	0	0	0	0	0	0	0	0	0	0	0	0	0
																						9	0	0	0	0	0	0	0	0	0	0	0	0	0	0	0	0	0	0	0	0	0	0	0	0	0	0	0
																						0	0	0	0	0	0	0	0	0	0	0	0	0	0	0	0	0	0	0	0	0	0	0	0	0	0	0	0
																						999	6	12	10	6	7	9	5	18	6	6	2	6	11	7	7	11	5	8	8	8	7	10	7	9	8	8	5
																							1007	1007	1007	1007	1007	1007	1007	1007	1007	1007	1007	1007	1007	1007	1007	1007	1007	1007	1007	1007	1007	1007	1007	1007	1007	1007	1007
[truncated: 92 more columns]

## Sheet: 1-RemoveUneng N=929
No_SPSS		noDE	nosbj	priming_narrative	sex (jk)	afilR_group	education	dc08a_marriedstat	dc08b_child	dc09urban_rural	dc10home_type	dc11yard	dc12work	dc14a_income	dc14a_expenses	dc15_consumemeat	dc16a_pet	dc17zoovisit	TC01	TC02	TC03	TC04	TC05	TC06	TC07	TC08	TC09	TC10	ECCANTH01	ECCANTH02	ECCANTH03	ECCANTH04	ECCANTH05	ECCANTH06	ECCANTH07	ECCANTH08	ECCANTH09	ECCANTH10	ECCANTH11	ECCANTH12	ECCANTH13	ECCANTH14	ECCANTH15	ECCANTH16	ECCANTH17	ECCANTH18	ECCANTH19	ECCANTH20	ECCANTH21
1	1	TS001	101	1	1	1	6	2	999	2	3	1	3	6	6	4	2	4	1	3	1	4	3	2	2	2	1	2	4	2	2	2	4	4	2	2	2	2	2	4	2	4	4	2	2	2	4	4	4
2	2	TS002	102	1	1	2	6	2	999	1	3	1	3	3	2	3	2	4	1	2	4	4	4	1	4	4	4	4	4	4	2	4	4	4	2	3	2	2	3	4	3	2	4	2	2	2	4	4	3
3	3	TS003	103	1	1	2	6	2	999	2	3	2	3	6	1	5	1	4	2	3	2	3	3	3	2	3	2	2	2	3	2	2	2	2	2	4	2	2	2	4	2	3	4	2	1	2	4	4	2
4	4	TS004	104	1	1	2	6	2	999	2	3	2	3	6	1	5	1	4	2	3	2	3	3	2	2	3	2	2	2	3	2	2	2	2	2	4	2	2	2	4	2	3	4	2	1	2	4	4	2
5	5	TS005	105	1	1	1	6	2	999	2	3	1	3	6	6	4	2	4	1	4	2	2	3	4	4	4	1	3	4	2	2	2	4	4	2	2	2	2	2	4	2	4	4	2	2	2	4	4	4
7	7	TS007	107	1	1	2	6	2	1	2	3	1	3	6	6	4	1	4	1	1	2	2	3	3	4	4	1	3	4	2	2	2	4	4	2	2	2	2	2	4	2	4	4	2	2	2	4	4	4
8	8	TS008	108	1	1	2	6	2	1	1	3	2	3	3	2	4	2	1	2	4	4	1	4	1	4	4	1	1	4	2	4	2	4	2	2	4	4	2	2	4	4	2	2	4	2	2	4	4	4
9	9	TS009	109	1	1	1	6	2	1	1	4	1	3	3	1	4	2	4	1	2	4	1	4	1	3	1	1	3	5	2	2	2	4	2	2	2	2	2	2	4	2	4	4	2	2	2	4	4	4
10	10	TS010	110	1	1	2	6	2	1	1	3	2	3	2	2	2	2	1	1	1	1	4	1	1	1	4	1	1	4	4	4	4	4	4	4	4	4	5	3	5	5	4	4	4	4	2	4	4	4
11	11	TS011	111	1	1	2	6	2	1	1	3	1	3	4	2	2	2	4	1	3	1	2	3	2	3	4	4	4	4	4	2	4	4	4	2	4	2	3	3	4	4	3	4	4	2	2	4	4	2
12	12	TS012	112	1	1	1	6	3	1	2	3	1	3	3	1	3	2	4	1	1	1	1	1	1	1	4	1	1	4	4	3	3	4	2	2	4	3	3	3	3	4	3	2	2	2	4	4	4	4
13	13	TS013	113	1	1	1	7	1	999	1	4	1	3	4	1	3	1	1	3	3	3	3	3	2	3	2	3	3	5	4	2	4	4	4	2	4	2	2	4	4	4	2	4	2	1	1	1	5	2
14	14	TS014	114	1	1	2	7	2	1	2	3	1	3	999	2	2	2	4	1	4	4	4	1	1	4	4	4	4	5	4	5	4	5	4	2	4	2	2	5	2	5	2	5	2	2	2	4	5	2
15	15	TS015	115	1	1	2	6	2	1	1	3	2	3	3	1	3	2	4	2	3	3	4	3	3	3	3	3	3	5	4	2	3	1	999	1	4	2	3	3	4	5	1	5	2	1	1	4	5	3
16	16	TS016	116	1	1	1	6	2	999	2	3	2	5	6	1	4	1	3	2	3	4	4	4	1	2	4	4	3	4	3	4	4	4	2	1	4	3	3	2	4	4	4	4	5	1	4	4	4	4
17	17	TS017	117	1	1	2	6	2	999	2	4	2	2	6	6	5	2	5	4	1	4	1	4	1	4	1	4	3	4	3	4	4	4	3	2	4	4	3	3	4	4	3	3	2	2	4	3	4	3
18	18	TS018	118	1	1	1	6	1	2	2	3	2	2	6	6	5	2	5	4	1	4	4	4	1	3	1	4	4	5	3	3	3	5	2	2	5	2	2	4	5	3	2	4	2	2	2	4	4	4
19	19	TS019	119	1	1	2	4	1	2	2	4	2	2	6	6	5	2	5	4	1	4	1	1	4	3	4	1	1	4	4	4	4	4	3	2	4	4	3	3	4	4	3	4	2	2	4	3	4	4
20	20	TS020	120	1	1	2	6	2	1	2	3	2	3	6	6	999	2	4	1	2	1	4	2	3	3	3	1	3	3	2	3	5	3	3	3	3	3	3	3	3	3	3	3	3	3	3	3	3	3
21	21	TS021	121	1	1	2	6	2	1	2	3	2	11	6	6	999	2	4	3	2	4	3	2	2	3	4	1	1	4	3	5	3	5	5	4	4	2	4	5	4	4	2	5	2	1	1	1	1	4
22	22	TS022	122	1	1	1	6	3	1	2	3	2	3	6	6	3	2	5	1	2	2	4	2	3	3	4	3	2	5	5	4	999	5	2	2	4	2	2	2	4	2	2	4	4	1	1	5	5	5
23	23	TS023	123	1	1	2	6	2	1	1	3	1	3	3	2	5	2	4	4	1	2	2	2	2	4	3	3	1	5	4	2	5	5	5	4	4	4	4	4	3	3	1	3	1	5	2	2	2	4
24	24	TS024	124	1	1	1	6	2	1	1	3	1	3	3	1	1	1	4	3	2	1	1	999	4	1	4	1	1	4	4	4	2	1	2	2	4	4	2	2	2	2	2	1	2	2	1	1	1	4
25	25	TS025	125	1	1	1	6	2	1	1	3	1	3	3	1	1	1	4	1	2	1	1	4	2	1	4	1	1	4	999	4	2	1	2	2	4	4	2	2	2	2	1	2	2	2	1	1	1	4
26	26	TS026	126	1	1	2	6	2	1	2	3	1	3	6	1	4	1	4	1	999	3	4	3	2	4	2	3	4	4	3	4	2	2	3	2	2	4	4	2	4	2	3	3	2	1	1	4	4	3
27	27	TS027	127	1	1	2	6	2	1	2	4	1	2	6	1	3	2	4	1	3	3	3	3	2	3	3	3	3	5	4	2	3	4	4	2	4	2	3	4	4	4	2	4	2	2	3	4	4	4
28	28	TS028	128	1	1	1	6	2	1	2	4	1	3	6	6	4	1	5	1	1	1	1	2	4	1	1	1	1	5	3	2	2	5	4	2	4	2	2	4	4	4	2	4	2	1	1	5	5	5
29	29	TS029	129	1	1	1	6	2	1	2	3	2	3	2	1	2	1	999	3	2	3	4	3	3	3	3	4	4	4	3	3	4	4	4	4	3	4	4	3	4	5	4	4	4	1	1	4	4	3
30	30	TS030	130	1	1	2	6	2	1	2	3	2	3	3	6	5	2	4	3	2	3	4	3	3	3	3	4	4	4	4	2	2	2	2	4	3	2	2	2	4	4	4	4	2	4	5	5	5	1
31	31	TS031	131	1	1	1	6	2	999	2	3	1	3	3	1	4	1	4	1	3	3	3	3	2	3	2	3	3	5	4	2	3	4	4	2	4	2	3	2	4	4	2	4	2	2	2	5	5	4
32	32	TS032	132	1	1	2	6	2	1	2	4	1	3	2	6	4	2	3	2	2	4	4	3	2	4	3	2	3	3	3	3	2	4	3	2	4	4	2	4	4	2	2	3	2	2	1	4	5	4
33	33	TS033	133	1	1	1	7	2	1	2	3	1	3	3	2	3	2	3	1	3	4	4	4	1	4	3	4	4	5	5	4	2	4	4	2	4	2	2	4	5	2	2	5	2	1	1	5	5	2
34	34	TS034	134	1	1	2	6	2	1	2	3	2	2	1	1	3	2	3	1	4	1	4	3	1	1	1	2	1	4	3	2	4	4	3	3	3	2	3	2	3	4	4	3	4	4	4	3	4	3
35	35	TS035	135	1	1	1	6	2	1	2	3	2	2	1	1	2	2	4	2	2	4	4	3	2	3	2	3	3	5	4	2	3	5	3	2	4	2	2	4	3	4	1	4	1	5	2	4	5	3
36	36	TS036	136	1	1	2	6	2	1	2	3	2	2	1	1	4	2	4	1	3	3	4	3	2	3	3	3	3	4	3	2	3	4	2	2	4	2	2	4	4	2	2	4	2	2	2	4	4	2
37	37	TS037	137	1	1	2	6	2	999	2	3	2	2	6	6	5	2	5	2	3	1	1	1	1	2	2	2	1	4	4	3	1	4	4	1	3	4	1	3	1	4	1	3	1	1	1	4	4	1
38	38	TS038	138	1	1	1	6	2	999	2	3	2	3	6	6	2	1	4	1	2	3	3	3	2	4	4	1	3	4	2	2	2	4	2	2	2	2	2	2	4	2	4	4	2	2	2	4	4	4
39	39	TS039	139	1	1	1	6	2	1	2	3	1	3	3	1	4	2	3	1	2	2	3	3	2	4	4	1	3	4	4	2	2	4	2	2	2	2	2	2	4	2	4	4	2	2	2	4	4	4
40	40	TS040	140	1	1	2	6	2	1	2	3	1	3	3	6	4	1	4	2	2	2	2	2	2	2	3	2	2	5	3	3	3	4	5	3	3	3	3	3	3	3	2	4	2	1	1	5	5	4
42	42	TS042	142	1	2	2	6	1	2	2	4	2	2	6	6	4	1	2	4	1	1	4	1	1	4	1	4	1	4	4	3	3	4	3	2	3	3	2	3	4	4	2	4	2	2	1	4	4	3
43	43	TS043	143	1	2	1	6	2	1	2	3	2	3	4	2	5	2	4	1	4	4	4	4	4	4	4	4	4	4	4	2	3	4	4	2	4	2	2	4	4	4	2	4	2	2	2	4	4	2
44	44	TS044	144	1	2	1	6	2	1	2	3	1	3	6	2	3	1	4	1	1	1	1	1	1	1	4	1	1	4	4	3	3	4	2	2	4	3	3	3	3	4	3	2	2	4	4	4	4	4
45	45	TS045	145	1	2	2	6	1	2	2	4	2	11	1	1	2	2	3	2	3	3	3	2	2	3	3	3	3	5	5	2	2	5	5	3	5	3	3	3	5	4	1	5	4	1	1	4	5	3
46	46	TS046	146	1	2	999	6	2	1	999	3	2	3	6	2	4	1	4	1	1	4	1	1	4	1	1	1	1	1	1	1	5	5	5	1	5	1	1	5	1	5	1	1	5	1	5	5	5	5
47	47	TS047	147	1	2	2	6	2	1	2	4	2	3	3	1	4	2	3	1	4	4	4	1	1	4	4	4	1	5	1	1	3	5	4	1	3	2	2	5	4	5	2	3	2	1	1	5	5	3
49	49	TS049	149	1	2	1	7	2	1	2	3	1	3	3	1	3	1	4	1	1	1	1	1	1	1	4	1	1	4	4	3	3	4	2	2	4	3	3	3	3	4	3	2	2	2	4	4	4	4
50	50	TS050	150	1	2	2	7	2	1	2	3	1	3	4	2	5	1	4	1	999	3	2	1	2	3	2	2	2	4	4	2	2	2	4	2	4	2	2	4	4	2	2	2	2	2	2	2	4	2
52	52	TS052	152	1	2	1	6	2	999	1	4	2	2	1	1	2	2	2	3	3	4	4	4	2	3	2	3	2	4	3	3	3	4	5	4	4	3	3	3	3	4	4	4	4	3	3	3	4	4
53	53	TS053	153	1	2	1	6	2	1	2	4	1	11	1	1	3	2	4	2	1	3	4	4	1	4	4	4	4	4	4	3	5	5	5	1	5	2	3	2	5	5	2	5	3	1	1	5	5	5
54	54	TS054	154	1	2	1	7	2	1	2	3	1	3	3	1	4	1	3	2	3	4	4	4	1	2	4	4	3	4	3	4	4	4	2	1	4	3	3	2	4	4	4	4	5	1	4	4	4	4
55	55	TS055	155	1	2	1	7	2	1	1	3	1	3	3	1	4	1	3	2	3	4	4	4	1	2	4	4	3	4	3	4	4	4	2	1	4	3	3	2	4	4	4	4	5	1	4	4	4	4
56	56	TS056	156	1	2	2	7	2	2	2	4	2	2	1	1	2	1	4	2	3	2	1	2	2	3	2	3	2	4	4	3	3	3	4	5	4	3	3	3	4	3	3	5	3	1	3	5	4	4
57	57	TS057	157	1	2	1	6	2	1	2	3	1	3	3	2	5	2	4	1	2	1	1	4	2	1	4	1	1	5	4	3	5	5	5	4	4	4	4	3	3	3	1	3	1	1	1	5	2	2
58	58	TS058	158	1	2	2	6	2	1	1	4	1	3	3	6	5	1	2	1	1	4	4	1	1	1	4	1	1	4	4	2	3	5	4	1	4	2	2	2	4	5	2	5	2	1	1	5	5	4
59	59	TS059	159	1	2	2	6	2	1	1	3	1	3	3	6	5	1	3	1	1	4	4	1	1	1	4	1	1	4	4	2	3	5	4	1	4	2	2	2	4	5	2	5	2	1	1	5	5	4
60	60	TS060	160	1	2	1	6	2	1	1	3	1	3	3	2	5	2	4	1	1	4	4	1	1	1	4	1	1	5	4	2	5	5	5	4	4	4	4	4	3	3	1	3	1	1	1	5	2	2
61	61	TS061	161	1	2	1	6	2	1	1	3	1	3	3	1	1	1	4	4	4	2	2	4	2	1	999	4	4	4	4	4	2	1	2	2	4	4	2	2	2	2	1	2	2	1	1	1	4	2
62	62	TS062	162	1	2	1	6	2	1	2	4	1	3	3	2	5	2	3	1	2	4	4	4	2	3	2	4	4	4	4	1	2	2	1	2	4	2	2	4	5	4	2	5	2	1	1	5	5	4
63	63	TS063	163	1	2	2	6	1	999	2	4	1	2	1	1	3	2	1	2	1	1	4	1	1	1	2	2	2	4	4	5	3	5	4	2	4	2	3	4	5	4	999	2	2	2	2	5	5	5
64	64	TS064	164	1	2	1	5	2	999	2	4	2	2	1	1	4	2	5	1	3	3	4	3	2	3	3	3	3	5	5	2	5	5	3	3	5	2	3	4	4	4	1	5	1	1	3	5	4	3
65	65	TS065	165	1	2	1	6	2	1	2	3	999	3	2	2	5	2	4	1	1	4	4	4	1	4	4	4	4	5	3	4	5	4	3	2	2	4	4	4	4	4	4	4	4	2	2	4	5	5
66	66	TS066	166	1	2	2	4	1	999	2	4	2	2	999	999	999	999	999	2	2	1	1	1	1	1	2	2	2	5	4	2	3	3	4	2	3	3	3	4	4	4	2	4	3	2	1	4	4	3
67	67	TS067	167	1	2	2	6	2	999	2	3	1	11	1	1	3	2	3	3	1	1	4	3	1	3	3	1	4	2	4	2	2	4	2	2	4	2	2	4	2	3	2	2	1	1	1	5	5	2
69	69	TS069	169	2	1	2	6	2	999	2	4	2	11	1	1	4	2	4	3	2	3	3	3	3	3	3	2	3	4	4	4	3	4	999	3	3	4	4	2	5	3	4	4	3	1	4	4	3	4
71	71	TS071	171	2	1	2	6	2	999	1	3	1	11	2	6	5	2	4	2	2	2	1	1	1	1	4	1	1	4	4	5	1	1	4	3	4	2	3	4	4	4	2	4	2	2	2	5	4	3
72	72	TS072	172	2	1	2	6	1	1	1	3	2	11	6	6	5	2	5	1	1	1	1	1	1	3	1	3	1	4	4	5	1	1	4	3	4	2	3	4	4	4	2	4	2	2	2	5	4	3
73	73	TS073	173	2	2	1	6	3	999	2	4	1	2	1	6	5	1	4	4	4	4	2	4	4	2	2	4	2	2	2	2	2	2	999	4	4	2	4	4	999	2	2	2	2	2	2	2	2	2
74	74	TS074	174	2	1	2	6	2	1	2	4	1	11	1	1	5	1	4	1	1	1	1	1	1	3	1	3	1	5	4	5	1	1	4	3	4	2	3	4	4	4	2	4	2	2	2	5	4	3
76	76	TS076	176	2	1	1	6	2	999	2	4	1	11	2	1	2	2	3	3	3	1	1	3	1	3	2	1	3	4	5	5	2	1	5	5	4	1	5	4	5	4	5	5	5	1	5	3	4	4
77	77	TS077	177	2	2	1	7	2	999	2	4	2	7	3	1	4	2	4	1	1	4	4	4	1	4	4	4	1	4	4	2	4	4	2	2	999	4	3	4	3	2	2	4	4	2	2	5	5	2
79	79	TS079	179	2	2	2	6	2	1	2	4	2	2	6	1	3	2	5	4	4	4	1	1	4	1	4	4	1	4	5	4	4	5	5	1	5	1	3	4	5	5	1	5	3	1	1	3	2	4
81	81	TS081	181	2	2	1	4	1	2	2	4	2	2	1	1	1	2	5	3	2	2	3	2	3	2	2	1	4	4	4	2	4	5	5	5	3	3	4	4	2	4	4	4	2	1	2	5	5	2
82	82	TS082	182	2	2	1	6	2	1	1	3	1	2	6	1	3	1	4	3	2	2	3	2	3	2	2	1	4	5	3	1	4	2	5	1	5	1	1	4	4	1	1	5	1	1	1	5	4	4
83	83	TS083	183	2	2	1	4	2	1	2	3	1	2	6	1	3	1	5	3	2	2	3	2	3	3	1	1	1	4	4	5	4	4	5	4	4	4	4	1	3	5	1	1	1	1	1	4	4	4
84	84	TS084	184	2	2	2	5	1	2	2	4	1	2	1	6	5	1	4	3	3	3	3	3	3	3	3	3	3	5	5	1	4	1	5	1	5	1	2	5	5	5	1	5	1	1	1	5	5	5
87	87	TS087	187	2	2	1	6	2	1	2	3	1	3	6	3	3	2	2	3	2	2	2	999	2	1	2	2	2	4	4	3	3	5	3	3	3	3	3	3	4	3	2	4	2	2	2	4	5	3
88	88	TS088	188	2	1	2	6	2	999	2	4	2	11	1	1	3	2	5	3	3	3	3	3	3	3	3	3	3	5	5	1	3	1	4	1	5	1	2	5	5	5	1	5	1	1	1	5	5	5
89	89	TS089	189	2	2	2	6	2	1	2	4	1	2	2	6	3	1	5	3	3	3	3	3	3	3	3	3	3	4	4	4	4	4	4	4	4	4	4	4	4	4	3	5	999	1	1	1	5	5
91	91	TS091	191	2	1	2	6	2	999	1	4	1	2	6	6	2	1	5	4	4	1	1	4	1	4	1	1	4	5	4	2	4	5	3	2	4	4	3	3	5	5	2	4	4	1	1	5	5	4
92	92	TS092	192	2	1	2	6	2	1	2	4	1	2	1	6	3	1	5	4	4	1	1	4	1	4	1	1	4	1	3	2	3	3	3	3	3	3	3	4	5	5	1	2	1	1	1	5	4	5
93	93	TS093	193	2	1	2	6	2	1	2	3	1	2	1	1	5	2	4	1	4	4	4	4	1	2	3	2	4	5	4	3	2	2	4	2	5	2	3	4	5	5	1	5	1	1	1	5	5	4
94	94	TS094	194	2	1	2	4	1	2	1	3	2	2	6	6	2	2	5	4	4	1	1	4	1	4	1	1	4	4	3	5	4	5	5	2	1	1	2	3	5	5	1	4	1	1	3	3	5	3
95	95	TS095	195	2	1	2	6	2	1	2	4	2	11	1	1	1	2	4	2	3	3	3	3	3	3	3	3	3	5	5	1	4	1	5	1	5	1	2	5	5	5	1	5	1	1	1	5	5	5
96	96	TS096	196	2	1	2	6	2	1	2	3	1	3	6	6	1	2	4	2	3	3	3	3	3	3	3	3	3	4	4	2	4	4	4	2	4	3	2	2	3	3	3	3	3	2	2	4	4	3
98	98	TS098	198	2	1	2	6	2	1	2	3	1	2	1	6	2	1	4	2	3	3	3	3	2	3	3	3	3	4	4	2	3	4	4	2	4	2	2	4	4	4	2	5	2	2	2	4	4	4
99	99	TS099	199	2	1	2	6	2	1	1	4	1	2	1	1	5	2	5	1	2	4	3	3	1	3	3	4	3	5	4	2	3	2	3	2	4	2	3	3	4	4	2	4	3	2	2	4	4	3
100	100	TS100	200	2	1	2	6	2	1	1	3	2	2	1	1	2	1	4	4	1	1	1	1	1	1	4	1	4	5	4	2	2	2	3	3	5	3	3	4	4	5	2	5	2	1	1	5	5	3
101	101	TS101	201	2	1	1	6	2	1	2	3	2	2	1	1	4	1	5	1	1	1	1	1	1	1	1	1	1	4	4	4	4	4	4	2	4	4	4	3	4	4	4	4	4	2	2	4	4	4
103	103	TS103	203	2	1	2	6	2	999	1	3	2	1	6	1	4	1	5	2	2	3	3	2	3	2	2	3	2	4	4	4	3	4	4	3	3	3	3	3	3	3	3	3	3	3	4	4	4	3
104	104	TS104	204	2	1	2	6	2	1	2	4	2	2	6	6	4	1	5	3	3	3	3	3	2	3	3	3	3	4	4	3	4	3	3	4	3	3	4	3	3	4	3	4	4	1	1	5	5	4
105	105	TS105	205	2	1	2	6	2	2	1	3	2	3	6	6	5	2	4	1	1	1	1	4	1	4	1	1	4	5	5	1	5	1	5	5	5	5	5	5	5	5	5	5	5	5	5	5	5	5
106	106	TS106	206	2	1	1	6	3	999	1	4	2	2	1	2	3	2	3	2	2	4	2	2	4	2	4	4	2	4	4	3	4	4	3	3	4	3	3	4	4	3	2	4	3	2	4	4	4	3
107	107	TS107	207	2	1	2	6	2	1	1	3	1	11	1	2	2	1	4	2	2	2	2	2	4	2	2	2	2	4	4	3	4	4	4	3	4	3	3	4	4	3	2	4	3	2	4	4	4	3
108	108	TS108	208	2	1	2	6	2	1	1	3	2	11	1	2	3	2	4	2	2	2	2	2	4	2	2	2	2	4	4	3	4	4	3	3	4	3	3	4	4	3	2	4	3	2	4	4	4	3
109	109	TS109	209	2	1	2	6	2	999	1	999	1	2	2	1	3	1	3	1	1	1	1	1	1	3	3	3	3	4	4	1	3	4	5	3	4	4	3	3	4	4	1	3	2	1	1	4	4	4
110	110	TS110	210	2	1	2	6	2	1	1	3	1	999	1	2	2	1	4	2	2	2	2	2	4	2	2	2	2	4	4	3	4	4	4	3	4	3	3	4	4	3	2	4	3	2	4	4	4	3
111	111	TS111	211	2	1	1	6	2	1	1	3	2	11	1	2	3	1	4	2	2	2	2	2	4	2	2	2	2	4	4	3	4	4	3	3	4	3	3	4	4	3	2	4	3	4	4	4	4	3
113	113	TS113	213	2	2	1	7	2	1	1	3	1	11	1	2	3	1	4	2	2	2	2	2	4	2	2	2	2	4	4	3	4	4	3	3	4	3	3	4	4	3	2	4	3	2	4	4	4	3
114	114	TS114	214	2	2	2	6	2	999	1	3	2	11	999	999	999	2	999	2	2	999	2	3	2	2	3	3	2	5	5	1	3	4	5	3	4	4	3	3	4	4	1	3	2	1	3	5	5	3
116	116	TS116	216	2	2	2	7	2	999	1	3	2	11	2	1	3	2	4	1	2	2	2	2	2	2	3	2	2	4	4	2	4	4	4	2	4	2	4	4	4	4	2	4	2	1	2	4	4	4
118	118	TS118	218	2	2	2	6	1	999	1	4	2	11	3	1	3	2	3	1	2	2	2	2	2	2	3	2	2	5	4	5	3	4	3	2	3	2	3	3	3	3	4	4	2	1	5	4	5	3
119	119	TS119	219	1	1	2	7	2	1	1	3	1	2	6	6	2	2	4	1	1	4	4	4	1	4	1	1	1	4	4	5	4	4	2	2	4	3	3	4	4	4	2	4	4	2	2	4	4	3
120	120	TS120	220	1	1	2	7	2	1	2	3	1	11	999	999	3	1	4	3	2	4	3	4	4	4	3	3	4	4	4	4	3	4	3	3	4	4	4	4	5	4	3	4	3	2	2	4	4	5
121	121	TS121	221	1	1	1	6	1	2	1	4	1	2	1	6	5	2	999	2	3	4	4	3	1	4	1	4	4	5	5	1	3	5	3	2	4	1	4	4	5	5	1	4	2	2	1	5	5	5
122	122	TS122	222	1	2	2	999	2	1	1	4	2	11	3	1	1	1	3	2	2	3	3	3	2	3	2	3	3	5	5	1	5	5	5	1	5	1	1	1	5	1	5	5	1	1	1	5	5	5
123	123	TS123	223	1	2	1	7	2	1	2	3	1	2	4	2	2	2	4	1	1	1	4	1	4	1	4	1	1	4	4	2	2	2	4	2	4	4	2	2	4	2	2	4	2	2	2	4	4	2
124	124	TS124	224	1	2	1	6	2	1	1	3	2	2	1	6	3	2	4	4	4	3	4	4	4	3	3	4	4	4	5	1	1	5	2	1	5	5	4	2	3	5	1	5	2	1	1	5	1	2
126	126	TS126	226	1	2	2	6	1	2	2	4	1	11	6	6	2	2	5	3	3	3	3	3	2	3	3	3	3	4	3	2	3	4	4	3	3	2	2	3	3	3	1	5	2	1	1	5	4	2
127	127	TS127	227	1	1	2	6	2	1	2	4	2	11	1	1	2	2	4	4	4	4	4	4	4	4	4	4	4	4	3	2	3	3	3	3	4	1	2	2	2	3	1	3	1	1	1	3	3	2
128	128	TS128	228	1	2	1	7	999	1	2	3	2	1	1	1	3	2	5	4	3	4	4	4	4	4	4	4	4	4	4	5	5	5	3	5	5	5	4	5	5	4	4	5	2	2	2	5	5	5
130	130	TS130	230	1	1	2	6	2	1	2	4	2	11	1	2	2	2	3	2	3	3	3	3	2	3	3	2	3	5	4	2	3	4	4	3	3	2	2	4	5	5	2	5	2	1	1	5	5	3
131	131	TS131	231	1	1	2	7	2	1	1	3	1	2	3	6	3	1	3	1	1	4	4	4	2	4	1	1	1	4	4	5	4	5	2	2	4	2	4	3	5	4	3	4	2	3	4	5	5	4
132	132	TS132	232	1	2	1	6	2	1	2	3	1	2	6	1	4	1	3	1	2	2	1	1	2	2	2	2	2	4	4	4	4	4	3	3	3	3	3	3	3	3	3	3	3	2	2	4	4	3
133	133	TS133	233	1	1	2	6	2	1	2	4	2	2	1	1	2	1	3	1	2	1	1	2	1	2	2	1	1	4	5	3	3	4	2	2	3	3	3	4	3	4	2	5	3	1	1	5	5	3
136	136	TS136	236	1	1	1	6	1	999	2	4	1	2	3	1	4	1	4	1	4	4	3	3	2	2	1	2	2	4	4	4	3	4	3	4	4	2	3	3	4	4	2	4	2	2	2	4	4	4
137	137	TS137	237	1	1	1	6	1	999	2	4	2	2	3	1	2	2	3	1	1	1	2	2	1	1	3	4	2	4	4	4	4	4	4	2	4	2	2	2	4	4	2	4	4	2	2	4	4	4
138	138	TS138	238	1	1	2	6	2	1	2	4	2	2	1	1	2	2	3	1	2	2	2	2	2	2	2	2	2	4	3	4	3	3	4	4	3	4	3	3	3	4	4	3	999	1	1	3	3	3
141	141	TS141	241	1	1	2	6	2	1	2	3	1	2	1	1	2	1	3	1	1	2	1	2	1	2	2	999	1	4	4	4	4	5	4	4	3	2	2	5	5	5	1	5	3	1	1	5	5	3
142	142	TS142	242	1	1	2	6	2	1	2	4	1	2	1	1	2	2	5	2	3	3	2	2	3	3	2	3	3	4	4	2	3	4	3	3	2	2	3	4	4	4	2	4	2	4	3	2	4	4
144	144	TS144	244	1	2	1	6	2	1	2	4	1	11	1	1	2	2	4	1	4	4	4	4	1	4	3	4	4	4	4	5	4	5	1	4	3	4	5	5	4	5	2	1	4	1	1	5	5	4
145	145	TS145	245	1	2	1	6	1	999	1	3	1	2	6	6	4	1	4	1	4	4	4	4	1	4	2	2	3	2	5	5	5	5	5	1	5	1	1	3	5	5	1	5	1	1	1	5	5	1
146	146	TS146	246	1	1	2	6	2	1	2	3	1	9	999	999	5	2	999	1	999	999	999	999	999	999	999	999	999	5	5	3	5	5	5	1	3	1	2	5	5	5	1	5	2	1	5	5	4	5
147	147	TS147	247	1	1	2	6	2	1	2	4	1	2	1	1	3	2	1	1	1	1	4	1	1	4	4	1	1	5	3	3	3	3	4	1	3	1	3	3	4	3	3	4	1	1	1	5	4	2
149	149	TS149	249	1	1	2	6	2	1	1	3	2	2	1	6	3	1	4	3	3	3	3	3	3	3	3	3	3	4	4	2	3	2	999	4	2	4	2	4	4	3	2	4	3	2	2	4	5	3
150	150	TS150	250	1	1	2	6	2	2	1	4	2	2	1	1	3	1	5	1	1	2	2	3	2	3	4	1	1	3	4	3	3	3	4	3	4	3	3	3	5	3	3	4	3	2	2	4	4	3
151	151	TS151	251	1	2	2	7	2	999	2	3	2	11	3	2	3	1	3	1	4	1	1	4	1	4	4	4	4	3	2	2	3	3	4	1	3	1	3	3	4	3	3	4	1	1	1	1	4	2
152	152	TS152	252	1	1	2	6	1	999	2	4	1	2	3	1	3	1	5	1	1	1	1	1	2	1	4	4	1	4	3	2	3	4	4	3	4	3	2	4	4	4	1	5	1	1	2	4	4	4
156	156	TS156	256	1	1	2	6	2	1	2	4	2	2	3	1	3	2	4	2	2	2	2	2	2	3	2	2	2	4	3	3	4	4	3	3	3	2	3	4	4	5	2	3	2	3	2	4	4	4
159	159	TS159	259	1	1	2	6	2	999	2	4	2	11	1	1	3	1	5	2	3	4	4	4	1	1	2	2	3	5	3	2	2	1	1	1	5	1	1	1	1	5	1	3	1	3	1	5	2	1
160	160	TS160	260	1	1	2	6	2	1	2	4	1	2	1	1	3	2	4	1	3	2	1	2	2	3	3	2	2	4	4	2	3	4	4	2	4	2	2	3	4	3	1	5	2	2	1	4	4	4
162	162	TS162	262	1	1	1	6	1	2	2	4	1	2	3	1	3	1	4	2	2	3	3	3	2	3	2	3	3	5	4	1	3	2	5	1	5	1	1	1	5	5	1	4	4	1	1	5	4	3
163	163	TS163	263	1	1	2	6	2	999	1	3	2	2	1	2	3	2	4	1	999	999	4	1	1	1	1	1	1	4	4	2	2	4	3	4	4	3	4	4	5	3	4	5	4	1	1	4	5	4
165	165	TS165	265	1	1	2	6	2	1	1	3	1	2	1	1	3	2	2	4	2	4	3	2	1	3	4	4	1	5	5	1	2	3	5	1	5	1	1	4	5	3	1	5	1	1	2	5	3	1
166	166	TS166	266	2	2	2	7	2	2	1	4	2	2	2	1	3	2	3	3	2	3	3	2	3	1	2	3	2	4	4	2	3	4	3	2	4	2	3	3	4	4	4	4	3	2	2	4	4	4
167	167	TS167	267	2	2	2	6	2	1	1	4	2	3	3	1	2	2	4	4	4	4	4	4	1	4	4	4	1	4	4	2	3	2	4	2	4	2	2	2	4	4	2	5	2	2	2	5	5	4
168	168	TS168	268	2	1	2	7	2	1	1	3	2	2	2	1	3	2	3	3	2	3	3	2	3	1	3	2	2	4	4	2	3	4	3	2	4	2	3	3	4	4	4	4	3	2	2	4	4	4
169	169	TS169	269	2	2	2	6	2	1	1	4	2	2	2	1	3	2	4	2	4	3	2	2	1	2	3	2	1	2	4	5	3	2	5	1	3	2	3	2	4	4	1	4	1	1	1	5	5	2
171	171	TS171	271	2	2	2	6	2	999	2	3	1	3	2	1	2	1	5	3	1	4	4	4	2	1	3	3	3	1	1	3	3	3	3	5	5	5	3	3	3	3	3	3	3	3	3	4	4	4
172	172	TS172	272	2	2	2	6	2	999	1	3	1	11	6	6	2	1	2	2	3	4	4	4	2	2	999	2	4	2	4	2	2	2	3	4	4	999	999	2	4	2	2	2	4	2	2	2	2	4
173	173	TS173	273	2	2	1	6	2	999	1	3	2	3	3	1	5	1	4	1	999	3	2	3	2	1	1	1	1	5	999	999	3	3	3	4	4	3	3	4	4	4	3	3	3	2	3	2	2	3
174	174	TS174	274	2	2	1	6	2	1	1	4	2	11	2	1	3	2	4	2	4	4	4	4	2	2	2	4	2	4	3	3	3	4	2	2	3	3	4	3	4	4	2	4	3	2	2	4	4	4
175	175	TS175	275	2	2	1	6	1	2	1	2	1	11	2	1	4	2	4	1	1	4	4	4	1	1	1	4	4	4	4	2	2	4	4	2	4	2	2	2	4	4	2	4	2	2	2	4	4	2
176	176	TS176	276	2	2	2	6	2	1	1	3	2	3	3	1	3	2	3	1	3	3	3	3	3	3	4	3	3	5	4	1	5	5	4	4	5	2	2	4	4	5	1	4	1	1	1	5	5	4
177	177	TS177	277	2	1	1	6	2	1	1	3	2	3	6	6	2	1	5	3	3	4	4	4	1	4	2	3	3	4	5	2	3	4	4	3	4	3	3	3	5	4	2	5	3	2	1	2	4	5
178	178	TS178	278	2	2	2	6	2	2	1	3	2	3	3	2	3	2	3	1	3	2	4	3	2	4	4	3	4	5	3	1	4	5	4	1	4	2	2	4	4	4	1	4	2	1	1	4	4	4
179	179	TS179	279	2	2	2	4	2	999	1	2	2	999	999	999	999	999	999	3	3	4	4	4	4	4	4	4	3	2	3	4	3	3	2	4	4	1	1	2	3	4	4	3	4	4	3	4	2	1
180	180	TS180	280	2	2	2	6	2	1	1	2	2	2	2	6	3	2	4	2	4	4	2	4	4	4	1	2	4	3	4	3	3	4	1	3	3	3	3	3	4	3	4	2	2	2	4	3	3	3
181	181	TS181	281	2	2	2	6	2	999	2	2	2	2	1	1	2	2	5	3	3	3	4	3	2	2	1	3	3	4	4	2	2	2	3	3	4	3	3	3	4	5	2	4	3	2	2	4	4	3
182	182	TS182	282	2	2	1	4	2	1	1	2	1	2	1	1	1	2	4	4	1	4	4	4	4	4	2	3	4	5	4	4	4	4	4	4	4	4	3	4	4	5	4	5	1	1	1	5	4	4
183	183	TS183	283	2	2	1	6	2	999	1	3	1	3	999	2	3	1	4	4	1	4	4	4	4	4	2	3	4	5	4	4	4	4	4	4	4	4	3	4	4	5	4	5	1	1	1	5	4	4
184	184	TS184	284	2	2	2	6	2	999	1	4	2	10	2	1	2	1	5	1	2	1	3	1	1	1	1	4	3	4	3	2	3	2	3	2	3	3	3	2	3	4	3	3	3	2	3	3	4	3
186	186	TS186	286	1	1	2	7	2	1	1	2	2	3	6	6	3	2	3	3	3	4	4	4	1	4	2	3	3	4	5	2	3	4	4	3	4	3	3	3	5	4	2	5	3	2	1	2	4	5
187	187	TS187	287	1	1	2	7	2	1	1	3	2	3	3	1	999	2	4	1	3	4	4	4	1	4	2	3	3	4	5	2	3	4	4	3	4	3	3	3	5	4	2	5	3	2	1	2	4	5
188	188	TS188	288	1	1	2	6	2	999	1	3	2	3	3	1	3	2	4	3	1	3	2	3	3	3	3	3	3	5	3	2	4	5	4	1	4	2	2	4	4	4	1	4	2	1	1	4	4	4
189	189	TS189	289	1	1	1	7	2	2	1	3	1	3	4	1	4	1	4	1	3	3	4	1	1	1	4	4	1	5	5	2	2	4	4	3	4	2	2	3	5	5	1	5	2	1	4	4	5	4
190	190	TS190	290	1	1	2	6	2	1	1	4	2	2	2	1	3	2	3	3	2	3	3	2	3	1	4	3	4	4	4	2	3	4	3	2	4	2	3	3	4	4	4	4	3	2	2	4	4	4
191	191	TS191	291	1	1	2	6	2	1	1	3	2	3	3	1	2	1	4	1	999	4	4	1	1	4	4	4	4	4	3	2	4	4	4	2	4	2	2	4	4	4	2	3	3	2	2	4	4	2
192	192	TS192	292	1	1	2	6	2	1	1	4	1	11	3	1	5	1	4	1	1	1	4	4	1	1	2	2	2	5	1	4	4	5	4	1	4	2	2	2	4	4	2	4	2	2	4	4	4	4
193	193	TS193	293	1	1	1	6	2	2	1	2	2	11	2	1	3	2	4	2	3	2	2	3	2	3	3	2	3	4	3	3	3	4	4	2	3	3	3	3	4	4	2	4	2	2	2	4	4	4
194	194	TS194	294	1	1	1	6	2	999	1	3	2	3	3	1	3	2	5	1	1	1	4	1	4	4	4	4	4	4	2	1	1	4	3	1	3	1	2	4	4	4	2	4	2	2	2	4	4	4
195	195	TS195	295	2	1	2	6	2	2	1	2	2	11	6	6	3	2	3	3	1	3	2	2	3	3	3	3	3	4	5	2	3	4	4	3	4	3	3	3	5	4	2	5	3	2	1	2	4	5
196	196	TS196	296	2	1	1	7	2	999	1	3	1	3	3	6	3	1	999	1	3	3	4	1	1	1	4	4	1	5	5	2	2	5	3	5	5	2	2	3	5	5	1	5	2	1	4	4	5	4
197	197	TS197	297	2	1	1	7	2	1	1	3	1	11	3	2	3	2	4	1	3	2	1	1	1	1	4	4	1	5	5	2	2	5	3	5	5	2	2	3	5	5	1	5	2	1	4	4	5	4
198	198	TS198	298	2	1	2	6	2	1	1	3	1	3	3	1	5	1	4	1	2	3	4	1	1	1	4	4	1	5	999	999	4	5	4	2	4	2	2	4	5	4	2	5	4	5	5	5	5	2
199	199	TS199	299	2	1	2	6	2	1	1	3	999	3	3	1	5	1	4	1	2	2	1	1	4	1	4	4	1	5	5	5	4	5	4	2	4	2	2	4	5	4	2	5	4	5	5	5	5	2
200	200	TS200	300	2	1	1	6	2	1	1	3	2	3	3	1	999	2	4	1	3	4	4	4	1	4	2	3	3	5	3	1	4	5	4	1	4	2	2	4	4	4	1	4	2	1	1	4	4	4
201	201	TS201	301	2	1	1	7	2	1	1	4	1	3	3	1	3	1	3	1	1	3	3	3	2	3	3	3	3	5	5	2	5	5	5	1	5	1	1	5	5	5	1	5	2	1	1	5	5	5
202	202	TS202	302	3	1	2	6	3	1	1	3	2	3	3	1	3	2	3	3	3	4	4	4	1	4	2	3	3	4	5	2	3	4	4	3	4	3	3	3	5	4	2	5	3	2	1	2	4	5
203	203	TS203	303	3	1	2	6	2	1	1	4	2	11	2	1	4	1	5	3	4	4	4	2	1	3	3	4	3	5	4	1	4	5	4	2	3	1	3	3	3	4	1	3	1	2	1	2	5	4
204	204	TS204	304	3	1	1	6	2	1	2	3	1	3	2	1	2	1	2	1	3	4	4	1	4	4	2	3	3	4	2	999	2	4	4	2	2	2	4	4	2	4	4	4	2	2	2	4	4	4
205	205	TS205	305	3	1	1	7	2	1	1	3	2	3	3	1	3	2	2	3	1	3	2	3	3	3	3	3	3	4	4	2	4	4	4	2	3	2	2	3	4	4	2	4	3	2	1	2	4	5
206	206	TS206	306	3	1	1	6	2	1	1	3	1	3	999	3	3	1	4	4	4	4	4	4	1	4	1	1	4	4	3	4	3	4	2	4	4	4	4	4	5	5	4	4	4	1	2	4	4	2
207	207	TS207	307	3	1	1	6	3	1	1	4	1	3	3	6	2	2	999	1	1	3	3	3	3	3	3	3	3	5	5	2	2	5	3	5	5	2	2	3	5	5	1	5	2	1	4	4	5	4
208	208	TS208	308	3	1	2	4	2	1	1	2	2	2	1	2	2	2	5	1	4	4	4	4	1	1	1	2	4	4	4	2	5	5	3	1	5	1	1	4	5	4	1	5	1	1	1	5	5	4
209	209	TS209	309	3	1	1	6	2	999	1	3	2	3	3	6	3	2	4	1	1	3	3	3	3	3	3	3	3	5	5	2	2	5	3	5	5	2	2	3	5	5	1	5	2	1	4	4	5	4
210	210	TS210	310	3	1	2	4	2	1	1	3	2	10	1	6	3	1	4	3	3	3	4	3	2	2	1	3	3	4	3	3	2	2	3	3	4	3	3	3	4	5	2	4	3	2	2	4	4	3
211	211	TS211	311	3	1	1	6	2	1	1	3	999	3	3	2	3	1	4	4	1	4	4	4	4	4	2	3	4	5	4	4	4	4	4	4	4	4	3	4	4	5	4	5	1	1	1	5	4	4
212	212	TS212	312	3	1	1	6	2	1	1	3	1	3	3	2	3	1	4	4	1	4	4	4	4	4	2	3	4	5	4	4	4	4	4	4	4	4	3	4	4	5	4	5	1	1	1	5	4	4
213	213	TS213	313	3	1	1	6	2	1	1	3	1	3	999	2	3	1	4	4	1	4	4	4	4	4	2	3	4	5	4	4	4	4	4	4	4	4	3	4	4	5	4	5	1	1	1	5	4	4
214	214	TS214	314	3	1	1	3	2	1	1	2	1	2	1	1	2	2	4	4	1	4	4	4	4	4	2	3	4	5	4	4	4	4	4	4	4	4	3	4	4	5	4	5	1	1	1	5	4	4
215	215	TS215	315	3	1	1	6	2	999	1	3	1	3	3	2	3	1	4	4	1	4	4	4	4	4	2	3	4	5	4	4	4	4	4	4	4	4	3	4	4	5	4	5	1	1	1	5	4	4
217	217	TS217	317	1	2	2	6	2	999	1	4	2	11	1	1	3	1	2	1	1	1	3	1	4	1	3	1	1	4	4	2	3	4	4	2	4	2	3	4	5	3	2	4	2	1	2	4	4	3
218	218	TS218	318	1	2	2	6	1	2	1	4	2	2	1	1	3	1	5	3	2	3	3	2	3	2	3	2	3	4	4	4	4	4	4	3	4	4	4	3	3	4	4	4	3	3	3	4	4	4
220	220	TS220	320	1	2	1	6	2	999	2	4	2	2	1	1	3	2	5	4	3	3	1	4	1	2	2	1	4	5	4	4	4	5	4	5	5	5	4	4	4	4	5	5	5	4	4	4	4	5
221	221	TS221	321	1	2	2	6	2	1	1	2	2	11	3	1	2	2	4	1	1	1	1	1	4	1	4	1	1	4	3	4	4	5	4	3	4	4	3	4	4	5	4	4	5	2	2	4	4	4
222	222	TS222	322	1	2	2	7	2	999	1	4	2	11	1	1	2	2	5	1	4	4	4	4	4	4	4	1	4	4	5	2	2	2	5	2	2	5	2	5	5	5	2	5	2	2	2	5	5	2
223	223	TS223	323	3	1	2	6	2	999	2	3	1	11	1	1	2	2	2	1	4	4	3	2	1	3	1	2	3	4	4	3	3	4	4	2	4	2	3	3	4	4	3	4	3	2	2	4	4	4
224	224	TS224	324	3	1	1	6	2	999	1	3	1	2	2	2	5	2	3	1	3	2	2	1	4	3	1	4	2	4	3	2	5	4	2	2	3	5	4	3	1	1	2	3	5	4	3	4	3	2
225	225	TS225	325	3	1	2	6	1	999	2	2	999	2	2	1	2	2	4	1	2	2	2	1	3	3	2	3	4	1	2	3	4	5	1	2	3	4	5	2	3	4	5	1	3	2	1	2	3	4
226	226	TS226	326	3	1	1	6	2	1	1	3	2	2	999	1	2	1	1	1	4	1	4	3	1	4	3	1	4	2	2	3	2	999	2	1	3	2	2	2	4	5	2	3	3	1	3	5	4	3
227	227	TS227	327	3	1	2	6	2	999	2	4	2	11	3	1	5	1	3	2	3	3	3	3	4	4	3	3	1	3	2	1	3	2	1	2	1	2	3	4	4	4	3	3	3	4	1	5	5	5
228	228	TS228	328	3	1	2	6	2	1	1	3	2	2	999	2	5	1	3	1	2	1	3	2	1	2	2	1	2	4	3	4	4	4	4	2	4	2	4	4	4	4	2	4	2	2	2	4	4	3
229	229	TS229	329	3	1	2	7	2	999	1	3	2	2	3	1	2	1	3	1	1	4	1	4	1	4	4	4	4	1	4	4	4	4	4	1	1	1	2	4	4	4	4	4	1	1	1	1	1	1
230	230	TS230	330	3	1	2	6	2	1	2	3	2	11	1	1	3	2	3	1	2	4	2	3	1	3	1	1	3	4	4	3	3	4	3	3	3	3	3	3	4	4	3	4	2	2	2	4	4	3
231	231	TS231	331	3	1	2	6	2	1	1	3	1	2	6	6	2	2	4	1	4	4	4	4	1	4	4	4	4	4	4	3	3	3	4	4	4	2	2	3	4	3	2	4	3	2	2	4	4	3
232	232	TS232	332	3	1	2	6	2	1	2	3	2	2	2	2	2	1	5	1	4	2	1	1	4	4	1	1	4	4	3	2	5	4	3	2	4	3	5	2	4	2	5	3	2	4	4	3	5	2
233	233	TS233	333	3	1	2	6	2	1	2	3	2	2	6	1	5	2	5	1	4	4	4	4	1	4	4	4	4	4	2	1	2	1	1	1	2	1	2	4	3	2	1	2	2	2	1	5	4	2
234	234	TS234	334	3	1	2	6	2	1	1	3	1	2	6	6	2	2	4	2	2	3	2	2	2	2	2	2	2	4	4	3	3	3	4	4	4	2	2	3	4	3	2	4	3	2	2	4	4	3
235	235	TS235	335	3	1	1	7	2	1	1	3	1	11	6	6	3	2	4	1	2	2	2	2	2	2	2	2	2	4	4	4	3	4	3	3	3	3	3	3	3	3	3	3	3	3	3	3	5	3
236	236	TS236	336	1	2	1	7	2	1	2	3	1	3	3	1	2	1	2	1	1	1	4	1	4	1	2	1	1	5	4	5	2	4	5	3	3	1	3	2	4	4	1	2	1	2	1	5	4	1
237	237	TS237	337	1	2	2	6	2	1	1	3	1	3	3	1	2	1	4	1	1	4	4	3	1	3	3	3	3	4	3	2	3	3	4	2	4	3	3	3	4	4	2	4	2	2	2	4	4	4
238	238	TS238	338	1	2	1	7	999	1	2	3	2	3	2	999	999	2	5	1	1	4	4	3	1	3	3	3	3	4	4	999	4	999	2	3	4	3	4	4	4	5	4	3	4	2	2	4	5	4
240	240	TS240	340	1	2	2	3	2	999	999	3	2	3	3	2	4	1	4	1	1	4	1	1	4	4	4	4	4	5	2	4	4	4	4	4	2	4	4	4	2	4	2	2	2	1	1	1	1	1
241	241	TS241	341	1	2	2	7	2	1	2	3	1	3	3	2	3	1	4	3	4	4	4	3	4	4	4	4	4	999	999	999	999	999	999	999	999	999	999	999	999	999	999	999	999	999	999	999	999	999
242	242	TS242	342	1	1	2	5	2	1	2	4	2	2	1	1	3	2	4	2	4	4	4	4	1	3	2	3	3	4	4	4	2	4	4	2	4	3	2	3	4	3	5	4	3	4	3	4	4	4
243	243	TS243	343	1	1	1	7	2	1	2	3	1	3	3	2	2	2	5	4	3	2	4	4	3	3	999	2	999	4	4	4	2	4	4	2	4	3	2	3	4	3	5	4	3	4	3	4	4	4
244	244	TS244	344	1	1	1	7	3	1	2	3	1	3	6	6	2	2	5	3	3	2	2	3	3	3	3	4	3	3	3	2	4	3	2	3	5	3	3	3	4	3	5	4	4	2	2	4	4	5
246	246	TS246	346	1	1	1	6	2	1	2	3	1	3	3	2	3	1	5	2	3	2	4	4	3	3	3	2	4	4	4	4	2	4	4	2	4	3	2	3	4	3	5	4	3	4	3	4	4	4
247	247	TS247	347	1	1	2	6	2	1	1	3	2	3	6	2	2	2	4	2	3	3	3	2	3	3	2	3	2	5	3	2	2	4	5	1	4	2	4	4	4	3	1	4	2	1	1	5	5	5
248	248	TS248	348	1	1	2	7	2	999	2	3	1	3	3	2	2	1	4	2	2	3	3	2	3	3	2	3	2	5	3	2	2	4	5	1	4	2	4	4	4	3	1	4	2	1	1	5	5	5
249	249	TS249	349	1	1	1	7	1	999	1	3	2	3	6	6	3	2	5	2	3	3	3	2	3	3	2	3	2	5	4	2	2	4	5	1	4	2	4	4	4	3	1	4	2	1	1	5	5	5
250	250	TS250	350	1	1	1	6	2	999	1	3	1	3	3	2	2	1	2	3	2	3	3	3	2	4	3	3	3	4	2	3	2	4	4	4	4	4	4	4	4	4	4	4	3	2	1	4	4	3
251	251	TS251	351	1	1	2	7	2	1	1	3	2	3	3	2	3	2	5	1	2	1	1	4	1	4	1	1	3	5	1	3	5	3	5	3	5	3	3	5	5	5	5	5	3	1	1	5	5	5
254	254	TS254	354	1	1	2	7	2	999	1	3	2	2	5	1	4	2	3	4	3	4	4	4	4	4	4	4	4	2	3	4	4	4	4	4	4	3	4	5	4	4	4	3	4	2	4	2	4	4
255	255	TS255	355	1	1	2	6	2	999	2	4	1	11	1	1	2	2	5	1	1	1	1	1	1	1	1	1	1	4	4	4	3	3	4	3	2	3	3	4	4	4	4	4	4	2	2	4	4	4
256	256	TS256	356	1	1	1	7	2	1	2	3	1	3	3	2	2	2	4	3	2	3	3	2	3	2	2	4	2	5	3	3	3	4	3	4	4	4	4	4	5	5	3	4	5	2	2	4	4	3
257	257	TS257	357	1	1	2	7	1	2	2	4	1	11	6	6	3	2	4	2	2	4	4	3	2	4	4	1	4	4	4	2	2	4	3	3	5	3	2	3	4	2	1	3	2	1	1	4	3	2
258	258	TS258	358	3	1	1	6	2	1	1	3	2	3	3	1	1	2	4	2	2	3	3	3	2	2	2	3	3	4	3	2	3	3	4	3	3	3	3	3	3	4	3	3	3	3	1	2	3	3
259	259	TS259	359	3	1	1	6	2	1	1	4	2	3	3	1	2	2	3	4	4	4	4	2	4	2	4	2	4	3	2	3	3	4	3	2	2	3	2	2	3	3	2	3	2	2	2	4	4	3
261	261	TS261	361	3	1	1	7	2	999	1	3	2	3	4	1	2	1	5	2	2	1	1	1	4	1	3	2	1	3	5	4	4	2	4	5	3	2	5	4	2	3	4	4	3	1	4	5	5	4
262	262	TS262	362	3	1	2	6	2	999	1	3	2	3	3	2	3	2	4	4	3	3	3	3	3	3	3	3	2	3	3	3	3	3	3	3	3	3	3	3	3	3	3	3	3	3	3	3	3	3
263	263	TS263	363	3	1	1	6	2	999	1	3	1	3	3	6	2	1	3	3	2	3	3	3	2	2	2	3	2	4	3	2	2	1	2	4	4	4	4	3	4	3	1	1	1	1	2	4	3	3
264	264	TS264	364	3	1	1	6	3	1	2	3	2	3	3	1	2	2	4	3	1	1	1	3	2	1	4	1	2	4	4	4	2	4	4	2	4	4	4	2	4	5	4	2	2	2	2	4	4	2
265	265	TS265	365	3	1	1	7	2	1	1	3	1	3	2	1	3	1	4	4	3	3	3	3	3	3	3	3	2	4	2	2	3	5	3	2	4	4	4	3	3	3	3	3	3	1	1	1	1	1
266	266	TS266	366	3	1	1	6	2	1	2	3	2	3	3	1	3	2	5	3	3	4	4	4	4	4	4	4	3	3	4	3	3	4	1	3	3	3	3	3	4	3	4	2	2	2	4	3	3	3
267	267	TS267	367	1	2	1	7	2	1	2	3	1	3	6	1	3	2	4	1	1	1	4	1	1	2	3	2	2	5	5	1	5	5	4	5	4	5	1	4	4	2	1	4	2	1	1	5	5	3
268	268	TS268	368	1	2	1	7	2	1	2	3	1	3	3	1	2	2	2	3	3	3	3	2	2	2	3	2	2	5	5	5	4	5	4	3	5	3	2	4	5	5	2	5	2	1	1	5	5	4
269	269	TS269	369	1	2	2	6	2	1	2	3	2	3	3	2	3	2	5	2	4	4	4	4	2	4	2	4	4	3	2	1	2	2	5	1	5	1	1	2	5	5	1	4	1	1	1	5	5	5
270	270	TS270	370	1	2	2	6	1	999	1	3	1	2	3	1	4	2	2	1	1	1	1	1	1	1	2	1	1	5	3	2	2	1	5	1	5	1	1	2	5	5	1	3	2	1	1	5	5	5
271	271	TS271	371	1	2	1	6	2	1	1	3	1	3	6	2	2	2	2	1	4	4	3	4	1	3	1	4	2	5	3	3	3	3	4	3	3	3	3	4	4	3	2	4	2	2	2	4	3	3
272	272	TS272	372	1	2	2	4	1	999	1	4	2	5	6	1	4	2	2	1	3	3	3	3	2	3	3	2	3	4	3	3	3	4	5	4	3	3	4	4	4	4	3	4	2	1	2	4	4	3
273	273	TS273	373	1	2	2	6	2	1	1	4	2	11	1	1	2	2	3	2	3	4	4	4	1	4	2	4	2	3	4	3	4	4	3	3	4	3	4	4	4	4	2	3	3	2	2	4	4	3
274	274	TS274	374	1	2	1	6	1	2	2	4	2	11	6	6	3	1	3	1	1	1	1	1	1	1	4	4	1	4	5	3	5	4	5	4	5	4	4	3	4	5	2	4	4	2	2	4	5	5
275	275	TS275	375	1	1	2	6	2	1	1	3	2	3	6	6	4	2	2	2	2	3	2	2	2	2	3	2	2	3	2	1	3	4	2	2	3	3	3	4	4	4	2	4	2	1	1	1	4	2
276	276	TS276	376	1	1	2	7	2	1	1	3	2	3	6	6	2	1	5	1	1	1	1	1	1	3	3	3	1	4	3	2	3	2	3	3	2	2	2	3	4	3	4	4	2	4	2	4	4	999
277	277	TS277	377	1	1	2	6	2	999	1	3	1	3	3	1	3	1	3	1	1	1	1	1	1	1	4	4	1	2	4	2	2	2	4	4	4	2	4	2	4	5	2	4	4	2	4	4	4	4
278	278	TS278	378	1	1	1	6	1	999	2	4	1	2	1	1	5	1	5	1	1	4	4	3	1	4	2	3	3	5	5	2	2	1	3	3	4	3	1	2	4	5	1	5	2	1	1	1	5	5
279	279	TS279	379	1	1	2	4	1	2	2	4	2	5	6	6	2	2	5	2	2	3	1	3	1	2	3	3	4	4	3	4	3	4	3	2	3	4	3	3	4	2	2	4	2	2	2	4	5	3
280	280	TS280	380	1	1	1	6	2	1	2	2	2	999	1	1	5	2	2	1	3	4	2	3	2	3	3	3	1	4	3	1	3	5	3	5	4	5	4	5	5	2	1	4	5	1	1	5	5	5
281	281	TS281	381	1	1	2	4	1	999	2	4	1	5	6	6	1	2	2	2	3	3	3	2	3	4	3	3	4	5	3	5	5	2	3	2	4	2	2	4	5	2	4	4	2	2	1	5	5	3
282	282	TS282	382	1	1	2	6	1	999	1	4	1	11	6	6	5	1	4	2	3	3	3	3	1	3	2	3	3	4	3	3	3	4	4	3	4	3	3	4	4	4	3	4	3	2	2	3	4	4
283	283	TS283	383	1	1	2	6	1	999	2	4	1	11	6	1	2	1	5	1	1	1	4	1	4	4	4	1	4	5	5	2	2	2	5	1	5	1	1	2	5	5	1	4	1	1	1	5	5	5
284	284	TS284	384	1	1	2	6	1	2	2	3	1	11	3	6	3	2	5	1	1	1	4	1	4	2	2	2	3	5	5	2	2	5	2	2	2	4	4	2	5	4	5	5	5	2	2	5	5	2
285	285	TS285	385	1	1	2	6	1	999	1	2	2	5	6	1	3	2	5	1	4	1	4	1	4	2	2	2	3	4	3	3	4	4	4	2	5	2	2	3	3	4	2	3	2	2	2	4	4	4
286	286	TS286	386	1	1	2	4	1	2	1	2	2	5	6	1	4	2	4	1	3	3	3	3	2	3	3	2	3	5	4	2	4	5	3	1	3	2	1	2	4	4	2	4	2	1	1	1	4	3
287	287	TS287	387	1	1	2	4	1	999	2	4	2	5	6	6	2	2	3	4	4	4	4	4	1	3	3	3	3	5	5	1	2	5	4	1	3	2	3	2	5	5	2	5	2	2	2	5	4	3
288	288	TS288	388	1	1	1	6	2	1	2	3	1	2	1	2	2	2	4	1	1	1	4	1	4	3	3	3	1	4	4	2	2	5	4	2	3	3	2	3	4	4	2	3	2	1	2	4	3	4
289	289	TS289	389	1	1	2	7	2	2	1	3	2	3	6	6	3	2	2	2	2	3	2	2	2	2	3	2	2	3	2	1	2	4	2	2	3	3	3	4	4	4	2	4	2	1	1	1	4	2
290	290	TS290	390	1	2	2	6	2	1	1	4	2	2	1	1	2	2	3	3	2	4	4	2	4	4	4	3	4	4	4	4	4	4	3	4	4	4	3	4	4	3	3	4	4	4	3	4	4	4
294	294	TS294	394	1	2	2	6	2	1	2	4	2	2	6	1	4	2	4	2	2	3	3	2	3	2	2	2	2	4	4	4	3	3	3	3	3	4	3	4	5	5	4	5	4	1	1	5	5	4
295	295	TS295	395	1	2	2	6	2	999	2	4	2	999	999	2	3	2	4	3	3	3	2	3	2	2	2	3	3	4	3	5	3	3	4	4	3	2	3	2	4	5	5	4	3	2	2	2	4	2
296	296	TS296	396	1	2	2	6	2	1	2	2	2	2	6	1	3	2	3	3	2	3	3	2	3	2	2	3	3	5	4	2	3	4	5	4	4	2	3	4	5	5	2	5	3	1	1	5	4	4
297	297	TS297	397	1	2	2	6	2	999	2	2	2	11	1	5	2	2	4	3	4	3	4	3	4	3	3	3	3	4	4	4	4	4	4	4	4	4	4	4	4	4	2	4	2	2	2	4	4	4
299	299	TS299	399	1	2	2	7	2	1	2	3	1	2	3	1	3	2	3	2	2	2	2	3	2	2	4	1	3	4	4	3	3	4	5	4	4	4	3	4	5	5	5	4	4	2	4	3	4	4
300	300	TS300	400	1	1	2	6	2	999	1	3	2	11	1	1	3	2	2	1	2	1	2	2	2	3	3	3	3	4	3	2	4	4	5	2	3	2	2	2	3	2	2	3	2	2	1	5	5	4
302	302	TS302	402	1	1	2	5	1	2	2	4	1	2	6	1	2	1	3	2	1	1	4	1	1	1	1	1	1	4	4	2	2	2	2	2	4	2	2	4	3	4	3	5	1	1	1	5	5	2
304	304	TS304	404	1	1	2	6	2	999	1	3	1	11	6	1	2	1	3	3	2	3	2	2	2	3	2	2	3	2	1	1	1	2	1	1	1	2	2	1	1	1	1	1	1	1	1	1	1	1
305	305	TS305	405	1	1	1	6	2	1	1	3	1	11	2	1	2	2	4	3	2	3	2	2	2	3	2	2	3	4	4	4	4	3	3	3	4	4	4	3	4	4	4	4	3	2	3	4	4	4
308	308	TS308	408	1	1	2	6	2	1	1	4	2	1	1	1	3	2	5	1	1	2	4	3	3	3	1	1	3	5	3	2	5	5	5	1	3	2	2	4	5	5	4	1	2	1	1	5	5	5
309	309	TS309	409	1	1	2	6	2	1	2	4	2	2	3	1	2	2	5	3	3	2	2	2	2	3	3	2	2	5	5	5	4	4	4	4	4	3	3	3	5	5	4	3	2	5	5	5	5	5
310	310	TS310	410	1	1	2	7	2	999	1	4	2	2	1	1	2	2	3	2	3	4	4	3	1	4	4	4	4	4	3	3	3	3	3	3	3	3	3	3	4	4	2	4	3	1	1	5	4	3
311	311	TS311	411	1	1	2	6	2	1	2	3	1	11	1	6	5	1	1	4	4	1	1	4	1	1	1	1	4	3	3	3	3	4	4	3	3	3	4	3	4	3	3	3	3	3	3	4	4	4
312	312	TS312	412	1	1	2	999	2	999	1	4	1	2	1	1	2	2	3	4	4	1	1	4	1	1	1	1	4	2	3	3	3	3	3	3	3	3	3	4	4	4	2	4	3	1	4	3	4	3
313	313	TS313	413	1	1	2	6	2	999	2	3	1	2	1	6	2	1	3	2	2	4	3	2	4	3	999	2	999	1	4	1	2	5	2	3	2	5	5	2	3	5	1	4	5	1	5	2	5	5
315	315	TS315	415	1	1	2	6	1	2	2	4	2	2	2	1	4	2	5	3	1	1	1	1	1	1	3	3	3	4	3	2	3	4	5	3	3	2	2	4	3	5	2	3	2	2	2	5	4	3
316	316	TS316	416	3	1	2	6	2	2	2	4	1	11	6	6	3	1	4	1	1	1	1	1	1	1	1	1	1	5	3	1	4	4	3	2	3	2	2	4	3	5	1	4	2	1	1	4	4	2
317	317	TS317	417	1	1	2	6	2	1	1	2	1	2	2	1	3	2	3	4	4	4	4	4	4	4	3	3	3	4	4	3	3	1	5	4	5	4	3	3	4	4	3	4	3	1	1	3	3	3
318	318	TS318	418	1	1	2	6	1	999	1	3	1	11	3	1	3	1	5	3	2	2	1	1	3	2	3	1	1	4	4	4	3	2	3	3	3	2	4	4	4	3	2	4	2	2	2	4	4	3
319	319	TS319	419	1	1	2	6	2	1	2	3	1	2	1	2	5	1	2	3	2	3	3	3	3	3	999	3	2	4	3	4	4	3	4	2	3	4	4	4	4	4	4	3	3	3	4	4	4	3
320	320	TS320	420	1	1	2	6	2	1	1	3	1	2	2	1	2	1	5	2	3	2	2	2	2	3	2	2	2	4	4	2	2	4	2	2	4	2	4	4	3	4	2	4	2	2	2	4	4	4
321	321	TS321	421	1	1	2	6	2	1	1	4	1	2	1	1	3	2	3	2	3	3	3	2	2	3	2	2	2	4	2	4	4	4	3	2	4	4	3	4	4	3	4	4	2	2	2	4	4	2
322	322	TS322	422	1	1	2	6	1	999	2	4	999	11	3	1	3	2	3	1	1	1	4	4	3	4	2	3	1	5	5	5	5	5	4	5	3	5	5	5	5	5	5	5	5	1	5	5	5	5
324	324	TS324	424	1	1	2	6	1	999	1	2	1	2	1	1	2	1	1	4	4	3	1	2	4	4	3	3	3	4	4	4	4	4	4	4	4	4	4	3	2	4	4	4	3	2	3	4	4	3
325	325	TS325	425	1	1	2	6	2	1	2	4	2	2	1	1	3	2	4	4	4	4	2	2	2	3	4	4	4	3	4	4	3	4	3	4	3	4	3	3	4	4	3	3	3	4	4	4	4	3
326	326	TS326	426	1	1	2	6	1	999	2	4	2	2	1	1	3	2	4	2	1	2	1	3	1	3	1	2	1	5	4	1	4	4	3	4	3	3	4	4	3	5	5	4	3	5	4	3	3	5
330	330	TS330	430	3	1	2	6	1	999	1	4	999	2	1	2	2	1	4	999	999	2	4	2	3	1	999	2	2	3	2	5	4	4	3	3	3	3	3	3	3	3	999	4	3	1	1	5	5	3
331	331	TS331	431	2	1	1	6	2	1	2	3	1	1	1	6	3	2	4	1	1	4	4	4	1	4	1	4	4	5	4	1	2	4	4	2	4	4	2	2	4	5	2	4	4	5	2	4	4	1
332	332	TS332	432	2	1	2	7	1	2	2	4	1	2	1	1	3	1	5	1	4	4	4	3	2	4	3	4	4	4	4	2	3	4	4	2	4	2	2	3	4	2	2	4	2	2	2	4	4	4
333	333	TS333	433	2	1	2	6	2	999	1	4	2	999	6	999	999	2	999	4	2	4	4	2	4	4	999	4	2	3	3	3	3	3	3	3	3	3	3	3	3	3	3	3	3	3	3	5	5	3
334	334	TS334	434	2	1	2	6	2	1	2	4	2	11	6	6	3	1	5	1	4	1	1	4	1	1	1	1	1	3	3	4	4	4	4	3	4	4	4	3	4	4	4	4	4	4	4	4	4	4
337	337	TS337	437	2	1	2	6	2	1	2	4	2	2	6	6	2	2	3	1	4	1	1	4	1	4	4	4	1	4	4	4	4	4	4	4	4	4	4	4	4	4	4	4	3	4	3	4	3	4
338	338	TS338	438	2	1	2	6	1	999	2	3	1	11	5	6	1	1	4	1	4	4	4	4	1	4	4	4	1	5	4	2	4	5	5	2	4	2	2	3	5	4	3	4	3	1	1	5	5	3
339	339	TS339	439	2	1	2	6	2	999	2	4	1	2	1	1	4	1	3	1	4	1	4	4	4	1	4	4	4	4	5	5	4	5	5	5	4	2	4	4	5	4	1	5	5	1	1	5	5	4
340	340	TS340	440	2	1	2	6	3	2	1	4	1	2	5	1	3	1	4	1	1	4	4	1	1	4	1	4	1	4	4	2	3	4	4	2	5	2	2	4	4	3	2	4	3	2	2	4	5	4
341	341	TS341	441	2	1	1	6	2	1	2	3	1	2	5	1	4	1	4	2	2	3	2	3	2	3	3	3	3	4	4	3	3	4	3	2	2	5	2	3	5	4	3	5	4	1	1	4	4	4
342	342	TS342	442	2	1	1	6	1	2	2	4	2	11	1	1	3	2	5	1	1	3	3	2	2	1	1	1	1	5	5	5	5	5	5	1	5	5	5	1	5	5	1	4	5	2	1	5	5	4
344	344	TS344	444	2	1	2	6	2	999	2	4	2	2	1	6	3	2	5	2	2	4	4	4	4	4	3	3	4	3	3	5	5	5	5	5	5	5	5	5	5	5	5	5	5	5	4	4	4	4
345	345	TS345	445	2	1	1	6	2	999	2	3	1	2	2	2	3	2	4	3	3	3	3	2	3	2	3	2	2	5	4	4	4	4	5	4	3	3	4	4	4	4	4	4	4	4	4	4	4	4
346	346	TS346	446	2	1	1	6	2	1	2	3	1	1	1	1	1	1	5	4	3	3	4	3	3	4	3	3	3	3	4	3	3	4	3	4	4	4	4	4	3	3	3	3	3	3	3	3	4	3
348	348	TS348	448	2	1	1	6	2	1	2	4	1	2	2	1	4	1	5	1	1	1	1	1	1	1	1	1	1	5	4	2	2	5	4	2	5	2	2	5	5	5	4	4	2	2	2	5	5	5
349	349	TS349	449	2	1	1	6	2	1	2	3	2	2	6	1	3	2	3	1	1	1	1	1	1	1	1	1	1	5	3	2	4	4	4	4	4	3	3	4	5	4	5	3	4	4	4	4	5	4
350	350	TS350	450	2	1	2	6	2	1	1	3	1	2	1	2	4	2	4	2	3	2	3	2	3	4	3	2	1	4	4	4	4	4	4	4	5	3	3	3	5	5	1	5	5	1	1	5	5	3
351	351	TS351	451	2	1	2	6	2	1	2	4	2	2	1	1	3	2	4	1	2	2	2	2	3	1	2	2	2	4	2	4	2	2	3	3	3	4	4	4	3	3	3	5	5	1	1	4	4	4
352	352	TS352	452	2	1	2	6	2	999	2	4	1	11	1	6	999	2	5	3	2	2	2	3	3	2	3	2	3	4	4	4	4	4	5	4	4	5	4	4	5	5	5	5	5	5	5	4	4	4
354	354	TS354	454	2	1	1	6	2	1	2	3	1	2	3	1	5	1	4	3	3	3	3	3	3	4	4	3	3	3	4	4	2	2	3	2	3	3	3	2	4	2	3	4	2	2	2	3	3	2
356	356	TS356	456	2	2	1	6	1	999	2	4	2	2	1	6	5	1	5	1	1	1	4	1	4	4	1	1	1	4	3	3	2	2	2	1	2	2	3	5	2	2	4	2	1	1	5	5	2	1
357	357	TS357	457	2	2	1	6	2	1	1	3	1	2	1	2	3	2	4	1	1	4	4	3	2	3	3	3	3	4	4	3	4	4	4	2	4	2	2	4	5	4	2	4	2	2	2	4	5	4
358	358	TS358	458	2	2	2	6	2	1	2	4	2	2	6	6	3	2	3	1	4	1	1	4	1	1	1	1	1	3	3	4	4	4	4	3	4	4	4	3	4	4	4	4	4	4	4	4	4	4
359	359	TS359	459	2	2	1	6	2	999	1	3	1	999	3	1	3	1	3	1	1	1	2	2	4	2	1	1	2	5	5	2	4	3	5	3	4	5	3	4	5	4	2	5	4	2	3	5	3	5
360	360	TS360	460	2	2	1	6	2	1	2	3	2	2	1	6	3	1	4	1	1	1	4	2	2	1	3	1	3	3	4	5	4	1	3	1	4	1	1	1	1	1	1	3	1	1	1	5	5	1
361	361	TS361	461	2	1	2	4	2	1	999	999	2	2	1	999	999	1	4	1	2	1	1	1	1	1	2	4	3	4	2	3	2	5	5	5	3	4	4	4	3	4	1	1	2	1	1	5	5	5
363	363	TS363	463	2	2	2	6	1	999	1	4	2	2	1	1	3	1	4	1	1	1	1	1	1	3	999	1	2	2	2	2	4	4	4	4	4	4	4	4	4	4	4	4	3	2	3	3	3	4
367	367	TS367	467	2	2	1	6	2	1	1	2	1	1	1	1	3	2	3	1	3	4	1	1	1	1	999	1	1	4	4	5	4	4	4	5	5	4	4	4	4	4	1	4	4	1	4	4	4	5
368	368	TS368	468	2	2	2	6	1	999	1	4	2	11	6	6	3	2	5	3	3	3	3	3	3	2	3	3	3	4	4	4	2	4	2	2	4	4	4	4	4	2	2	4	2	2	4	4	4	4
369	369	TS369	469	3	1	2	6	2	1	1	2	2	3	2	2	2	1	4	2	2	2	3	3	3	2	4	3	2	5	5	5	5	5	5	4	5	5	4	5	5	5	5	4	5	5	5	5	4	4
370	370	TS370	470	3	1	2	6	1	2	1	4	2	5	1	1	1	1	2	3	3	3	4	4	3	3	3	4	3	4	4	4	4	4	4	3	5	5	2	3	4	3	3	3	5	5	3	4	4	5
371	371	TS371	471	3	1	2	7	2	1	1	3	999	999	3	2	2	1	1	4	4	1	1	1	3	1	3	3	4	3	3	3	3	4	4	4	4	5	5	5	5	2	2	3	3	3	5	5	5	4
372	372	TS372	472	3	1	1	6	1	2	1	1	1	3	4	6	4	1	1	4	3	2	2	3	4	1	4	4	3	3	3	3	3	3	4	4	4	2	2	2	3	3	4	4	4	5	5	3	4	4
373	373	TS373	473	3	1	2	6	1	2	2	4	1	9	1	1	2	1	5	1	1	1	2	3	2	3	2	2	1	5	3	4	1	1	2	3	4	5	1	3	3	3	2	3	4	5	2	2	3	1
374	374	TS374	474	3	1	1	7	2	1	1	1	1	1	5	3	3	1	1	4	2	4	2	1	1	4	4	4	4	3	3	3	4	4	3	5	5	3	3	3	4	4	4	999	3	3	3	3	2	999
375	375	TS375	475	3	1	2	6	1	2	1	4	2	9	1	1	4	2	3	2	3	4	4	4	4	4	4	4	4	4	4	4	4	4	4	4	4	4	4	4	4	4	4	4	4	4	4	4	4	4
376	376	TS376	476	3	1	1	6	1	2	1	1	2	7	3	2	3	1	2	3	4	2	4	4	2	2	3	3	3	5	5	4	3	2	4	4	4	4	5	5	5	5	5	5	3	3	4	5	4	4
377	377	TS377	477	3	1	2	5	1	999	2	4	1	6	1	1	2	1	5	1	4	3	1	3	4	4	1	4	3	3	3	3	3	4	4	4	4	3	3	5	5	5	3	4	4	4	4	3	5	4
378	378	TS378	478	3	1	2	6	2	1	1	3	2	2	2	1	4	1	2	1	4	1	2	2	1	1	1	1	1	3	3	3	3	4	4	4	3	3	5	5	5	5	4	4	4	4	3	3	3	3
379	379	TS379	479	3	1	1	6	2	1	1	3	2	3	2	1	1	1	3	1	1	2	2	2	2	2	2	2	2	4	2	2	5	5	5	5	5	5	5	4	4	4	4	4	4	5	5	5	5	5
380	380	TS380	480	3	2	2	5	1	999	1	4	2	6	2	6	4	1	4	2	4	4	3	2	3	4	2	3	2	3	4	4	3	3	4	5	5	3	4	4	3	3	2	3	4	3	5	3	3	3
382	382	TS382	482	3	2	2	6	2	1	2	3	1	2	1	1	4	2	4	1	4	4	4	2	2	4	2	1	4	5	5	5	4	5	5	3	5	4	5	5	5	5	1	5	2	1	1	5	5	3
383	383	TS383	483	3	2	1	5	1	2	1	2	2	3	2	2	2	2	4	4	4	2	4	2	1	2	1	4	2	5	5	4	4	5	4	4	5	3	5	5	5	5	1	5	1	1	1	5	5	3
384	384	TS384	484	3	2	2	6	3	2	1	1	999	9	2	2	3	1	3	4	1	1	2	3	2	3	2	2	4	4	4	5	5	5	5	5	5	5	5	5	4	4	4	4	4	3	4	3	3	4
385	385	TS385	485	3	2	1	7	2	1	1	3	2	3	2	2	2	1	3	1	1	2	3	2	2	1	1	2	3	4	4	4	4	4	4	3	4	4	5	5	5	4	3	4	5	4	3	4	3	5
386	386	TS386	486	3	2	1	5	1	2	1	2	2	7	5	2	3	1	2	2	3	3	3	3	2	3	2	4	2	3	3	3	3	2	1	4	4	4	4	5	3	4	4	4	5	3	3	3	3	2
387	387	TS387	487	3	2	2	6	1	2	1	2	2	6	2	1	3	1	4	3	1	1	3	4	2	3	2	3	3	4	3	3	3	3	4	4	5	5	4	5	5	5	4	4	4	4	3	3	4	4
388	388	TS388	488	3	2	1	6	2	1	2	3	1	2	1	1	2	2	3	3	2	2	3	3	2	2	3	3	3	3	3	3	3	3	4	4	4	3	4	3	5	3	4	4	3	3	4	3	4	4
389	389	TS389	489	3	2	1	5	1	999	1	2	999	2	1	1	3	1	1	1	1	3	2	3	2	3	2	2	3	4	5	3	5	4	4	5	5	5	5	3	3	3	3	4	4	5	4	5	4	5
390	390	TS390	490	3	2	1	6	2	999	1	4	2	1	2	1	3	2	5	4	3	2	4	2	2	2	3	1	3	3	4	3	3	3	4	5	3	2	4	3	2	3	3	4	4	3	2	5	3	4
391	391	TS391	491	3	2	1	6	2	1	2	3	2	1	2	1	1	2	4	1	1	2	2	3	3	2	2	2	3	4	4	5	4	4	5	3	4	4	4	3	5	5	5	5	3	4	4	3	3	3
392	392	TS392	492	3	2	1	6	2	1	2	3	1	9	2	1	3	2	5	999	2	2	2	2	2	4	4	4	4	2	2	3	2	2	2	4	4	3	2	2	2	4	2	4	4	3	4	4	2	2
393	393	TS393	493	3	2	2	6	2	1	2	3	2	6	2	1	4	1	4	2	4	4	3	3	2	2	2	3	3	5	4	3	5	4	3	2	3	4	5	3	2	4	3	2	4	4	4	3	2	2
394	394	TS394	494	3	2	1	5	1	999	1	3	1	7	4	4	4	1	1	2	3	2	2	2	3	3	2	3	3	4	3	4	3	4	4	3	4	5	4	4	5	3	3	2	1	5	3	3	4	5
395	395	TS395	495	3	2	1	7	3	1	2	4	2	6	3	1	1	2	5	3	2	4	3	2	4	1	1	4	2	4	3	3	4	2	3	2	3	4	2	2	5	3	4	3	2	3	4	5	3	5
401	401	TS401	501	3	2	2	6	2	1	1	3	2	2	6	6	3	1	1	2	4	1	1	4	4	2	2	1	3	3	3	2	4	5	2	3	3	3	3	3	4	5	2	2	3	3	3	3	3	2
402	402	TS402	502	3	2	1	5	2	999	1	1	2	6	6	6	4	2	5	3	4	2	2	3	3	2	4	1	3	2	3	4	3	4	2	3	4	5	3	4	3	3	4	3	3	3	4	2	4	2
403	403	TS403	503	3	2	1	6	1	2	2	4	2	3	6	6	3	1	4	3	4	3	1	2	3	4	4	3	2	3	2	3	2	3	3	2	3	3	2	3	2	3	3	3	3	3	3	3	3	3
404	404	TS404	504	3	2	1	999	1	2	2	2	2	8	6	6	2	1	5	3	1	1	1	4	4	2	2	2	2	3	3	2	3	3	3	2	4	3	2	2	3	4	4	4	4	5	3	2	2	4
405	405	TS405	505	3	2	1	5	2	1	1	3	2	5	1	1	2	1	1	3	4	4	4	4	3	3	1	1	2	4	3	5	3	3	3	4	4	3	3	2	3	4	5	3	3	4	4	4	4	4
406	406	TS406	506	3	2	2	6	1	2	2	2	2	1	1	1	2	1	3	1	3	2	1	2	3	3	4	4	4	5	4	4	3	4	4	4	4	4	3	3	3	5	3	3	5	5	5	5	5	5
407	407	TS407	507	3	2	2	6	1	2	1	4	999	5	1	1	2	1	1	4	4	3	1	1	2	2	4	2	3	5	5	5	5	5	5	5	5	5	5	5	5	4	4	4	4	4	3	3	3	3
408	408	TS408	508	3	2	2	6	2	2	1	3	2	5	2	2	3	1	2	1	2	1	2	2	2	3	4	4	3	3	3	3	3	3	3	3	4	4	4	4	5	5	5	5	5	5	5	5	5	5
409	409	TS409	509	3	2	2	7	2	1	2	3	1	2	2	2	1	1	3	1	2	1	4	4	2	3	1	1	1	4	4	4	4	4	4	4	4	4	4	3	3	4	3	3	4	5	5	5	5	5
410	410	TS410	510	3	2	1	7	2	1	1	1	2	7	4	1	1	1	5	4	2	2	1	4	2	3	3	1	4	1	3	3	3	2	3	4	5	1	2	3	4	5	3	2	1	3	2	4	5	3
411	411	LW001	999	3	1	2	6	2	2	1	3	1	3	3	1	5	2	4	4	4	4	4	4	2	4	4	4	4	4	3	2	4	4	4	3	4	3	2	4	4	4	2	4	2	2	2	4	4	4
412	412	LW002	9999	3	1	2	6	2	1	1	3	1	3	6	6	3	1	4	1	1	2	2	2	2	2	4	1	3	4	3	4	2	4	3	3	4	4	3	4	4	4	4	4	4	2	4	4	4	3
413	413	LW003	9999	3	2	1	6	2	1	1	3	1	3	3	1	2	1	3	2	2	4	3	3	2	2	3	3	3	4	4	2	4	4	4	3	4	3	2	4	4	4	2	4	1	1	2	4	5	1
414	414	LW004	9999	3	2	2	6	2	999	1	3	1	3	2	2	2	2	3	2	2	4	3	3	2	2	3	3	3	5	5	2	4	5	5	4	5	1	1	1	5	4	2	4	1	1	1	5	5	4
415	415	LW005	9999	3	1	2	6	2	1	1	4	2	11	6	1	1	2	5	1	1	4	4	4	1	1	1	1	4	5	3	2	2	4	4	3	4	4	5	3	5	4	4	5	5	2	2	2	5	5
416	416	LW006	9999	3	1	1	6	2	999	1	3	2	3	999	2	4	1	4	2	2	4	4	2	2	1	2	3	4	3	3	3	3	4	4	2	4	3	3	4	3	4	4	4	3	2	2	5	4	4
417	417	LW007	9999	3	1	2	6	1	2	1	3	2	3	6	1	1	2	5	3	3	1	4	3	2	3	4	3	3	4	4	4	4	3	4	3	3	3	4	3	4	4	3	4	3	3	3	4	3	2
418	418	LW008	9999	3	1	2	6	2	1	1	3	2	11	6	1	1	2	3	1	2	3	3	2	2	2	2	2	2	4	3	4	3	4	4	3	4	4	5	3	5	4	4	5	5	2	2	2	5	5
419	419	LW009	9999	3	1	2	6	2	1	1	3	2	3	3	6	2	2	4	1	1	1	2	1	1	1	2	3	1	3	3	3	3	4	3	4	3	3	3	3	3	4	4	4	3	3	4	4	3	3
420	420	LW010	9999	3	1	2	6	2	1	1	3	2	3	6	2	5	1	4	1	3	1	4	3	2	3	4	1	3	4	2	2	3	4	3	2	4	2	2	4	4	2	2	4	3	1	1	4	5	5
421	421	LW011	9999	3	2	2	6	2	1	1	4	1	11	1	1	2	2	4	2	3	3	2	2	2	2	2	2	3	2	2	2	4	5	2	4	4	4	5	2	4	4	2	5	5	2	2	2	4	4
422	422	LW012	999	3	2	2	6	2	999	2	3	2	3	2	1	4	1	5	2	4	2	3	2	3	1	2	1	3	2	2	2	4	5	2	4	4	5	2	2	4	4	2	5	4	5	2	2	4	4
423	423	LW013	9999	3	2	2	7	2	1	1	3	2	3	3	1	4	2	4	2	2	3	2	2	2	2	3	3	2	2	4	3	2	2	4	2	4	2	2	3	5	2	2	4	2	1	1	5	4	2
424	424	LW014	9999	3	2	2	6	2	999	1	4	2	3	2	2	3	1	4	1	1	4	4	1	1	1	1	1	1	4	3	4	4	2	4	4	4	5	2	4	4	2	5	5	5	2	2	2	4	4
425	425	LW015	9999	3	2	2	4	2	1	1	3	2	11	1	1	3	2	4	1	2	2	3	4	2	4	2	4	3	4	4	2	4	4	4	2	5	2	2	2	4	4	4	4	2	2	2	4	4	2
426	426	LW016	9999	3	2	2	3	2	999	2	4	2	11	1	6	2	1	5	3	4	2	1	2	3	3	2	4	3	4	4	2	4	4	2	2	4	3	3	3	3	4	2	4	3	1	2	5	4	3
427	427	LW017	9999	3	2	2	6	2	1	1	4	1	3	2	1	2	2	4	2	3	3	2	2	2	2	2	2	3	2	2	2	4	5	2	4	4	4	4	3	2	4	2	5	5	2	2	2	4	4
429	429	LW019	9999	3	2	1	7	2	999	1	3	1	3	3	2	5	1	4	3	4	4	2	4	1	3	3	3	3	2	4	2	5	5	5	1	5	3	2	2	3	2	2	2	5	2	2	4	4	4
430	430	LW020	9999	3	2	2	6	2	999	1	3	1	2	1	1	2	1	4	1	4	1	4	4	4	4	4	1	4	5	4	2	2	4	4	4	4	2	2	4	4	4	2	4	2	2	2	4	4	4
431	431	LW021	9999	3	2	2	6	2	1	1	3	1	3	3	1	2	2	4	3	3	3	3	2	2	3	3	3	3	4	4	2	4	4	4	3	4	2	2	2	4	4	2	4	3	2	2	4	4	3
432	432	LW022	9999	3	2	2	4	1	1	1	3	2	3	6	6	3	1	5	1	3	4	2	3	1	4	3	4	3	1	5	5	5	5	3	5	5	5	5	5	5	5	1	5	1	1	5	5	5	5
433	433	LW023	9999	3	2	2	6	2	999	2	4	2	2	1	1	2	2	5	3	3	3	1	3	3	3	4	3	3	4	4	2	4	4	4	2	4	2	2	2	4	4	4	4	2	2	2	4	4	2
434	434	LW024	9999	3	2	2	6	1	999	2	3	1	3	3	2	5	1	4	1	3	4	2	4	1	2	1	1	3	5	5	1	3	5	3	1	4	1	1	3	5	5	5	5	2	1	1	5	4	5
436	436	LW026	9999	3	2	2	6	2	999	2	4	1	11	1	1	5	1	4	2	1	1	4	1	1	3	3	3	4	4	5	1	3	5	3	1	4	1	1	3	5	5	5	5	2	1	1	5	4	5
437	437	LW027	9999	3	2	2	6	2	2	1	3	1	11	6	6	1	1	5	4	1	4	1	1	1	4	1	1	1	4	3	4	4	4	3	3	4	4	4	4	4	4	3	4	4	4	4	4	4	4
438	438	LW028	9999	3	2	2	6	2	999	2	4	2	11	6	6	3	2	4	3	3	2	2	3	2	3	3	2	3	4	4	2	3	4	4	2	4	2	4	4	4	4	2	4	2	2	2	4	4	3
439	439	LW029	9999	3	2	2	6	2	1	1	3	2	3	3	1	2	2	5	4	4	4	4	4	4	4	4	4	4	4	4	4	4	4	4	4	4	4	4	4	4	4	4	1	1	1	1	4	4	4
440	440	LW030	9999	3	2	2	4	2	1	1	2	2	9	1	1	3	1	4	1	4	1	4	4	4	4	4	1	4	5	4	2	2	4	4	2	4	2	2	4	4	4	2	4	2	2	2	4	4	4
441	441	LW031	9999	3	2	2	7	2	1	1	3	1	3	3	1	2	1	4	3	3	3	3	3	1	3	3	3	3	4	4	2	4	4	4	3	4	2	2	2	4	4	2	4	3	2	2	4	4	3
443	443	LW033	9999	3	2	2	4	1	2	2	4	2	1	1	1	3	2	4	3	4	3	4	3	2	3	3	3	3	4	4	2	4	4	4	2	4	2	2	2	4	4	4	4	2	2	2	4	4	2
444	444	LW034	9999	3	2	2	4	2	1	1	4	2	1	6	6	3	2	4	2	2	3	3	2	2	3	2	3	3	4	4	1	3	4	4	1	4	1	2	3	4	4	1	4	2	1	1	4	5	4
445	445	LW035	9999	3	2	2	4	1	1	1	2	2	2	6	6	2	1	2	3	3	3	2	3	2	3	2	2	2	3	3	1	1	1	4	3	3	3	3	3	4	3	3	3	3	1	1	4	3	3
447	447	LW037	9999	1	2	2	6	2	1	1	4	2	3	6	1	3	2	4	1	1	4	4	4	1	1	1	1	4	5	3	2	2	4	4	3	4	4	5	3	5	4	4	5	5	2	2	2	5	5
448	448	LW038	9999	1	2	2	6	2	1	1	3	2	3	6	2	5	1	4	1	3	1	4	3	2	3	3	4	3	4	2	2	3	4	3	2	4	2	2	4	4	2	2	4	3	1	1	4	5	5
449	449	LW039	9999	1	2	1	6	2	999	1	4	2	2	6	6	4	1	4	1	3	2	2	4	2	3	3	4	3	4	4	3	2	2	4	2	5	3	3	2	4	4	2	4	4	2	2	4	4	5
450	450	LW040	9999	1	2	2	6	2	999	1	3	2	2	2	2	2	2	4	1	1	3	4	2	3	2	4	1	3	4	3	4	2	4	3	3	4	4	3	4	4	4	4	5	4	3	4	4	4	3
451	451	LW041	9999	1	2	2	6	2	2	1	3	1	3	3	1	3	2	4	4	4	4	4	4	2	4	4	4	4	4	3	2	4	4	4	3	4	3	2	4	4	4	3	4	2	2	2	4	4	4
452	452	LW042	9999	1	2	2	6	2	1	1	3	2	3	6	1	2	2	3	1	2	3	3	2	2	2	2	2	2	4	3	4	3	4	4	3	4	4	5	3	5	4	4	5	5	2	2	2	5	5
453	453	LW043	999	1	2	2	6	2	1	1	3	2	3	6	1	3	2	5	3	3	1	4	3	2	3	4	3	3	4	4	4	4	4	4	3	3	4	3	4	4	4	3	4	3	3	3	4	3	2
454	454	LW044	9999	1	2	2	6	2	1	2	999	2	11	1	1	3	1	2	1	4	1	1	4	1	4	4	1	4	5	5	1	2	5	5	1	5	1	1	2	5	2	1	5	2	1	1	5	4	5
455	455	LW045	9999	1	2	2	6	1	999	2	4	2	11	6	1	2	2	4	4	2	2	4	2	4	2	2	2	4	5	3	1	2	3	3	2	3	2	3	3	5	4	2	4	2	1	2	2	5	3
456	456	LW046	9999	1	2	2	6	2	1	1	3	2	3	1	1	3	1	4	1	4	4	1	4	1	4	4	1	4	5	4	2	2	4	4	2	4	2	2	4	4	4	2	4	2	2	4	4	4	4
457	457	LW047	9999	1	2	2	5	2	999	2	3	2	2	6	6	1	1	5	3	4	4	3	3	2	3	3	3	4	4	4	2	4	4	4	2	4	2	2	2	4	4	4	4	4	2	2	4	4	4
458	458	LW048	999	1	2	2	4	2	1	1	2	2	11	1	1	2	2	4	1	2	2	3	4	2	4	2	4	3	4	3	2	2	4	4	2	2	3	3	3	4	4	2	4	2	2	2	4	4	3
459	459	LW049	9999	1	2	2	6	2	999	2	4	2	3	1	6	2	1	5	3	4	3	4	3	2	3	3	3	3	4	4	2	4	4	4	2	4	2	2	2	4	4	4	4	2	2	2	4	4	2
461	461	LW051	9999	1	2	2	6	2	1	1	3	1	3	6	6	3	1	4	1	1	2	2	2	2	2	4	1	3	4	3	4	2	4	3	3	4	4	3	4	4	4	4	4	4	2	4	4	4	3
462	462	LW052	9999	1	2	2	6	2	999	1	4	2	3	2	2	3	1	4	1	1	4	4	1	1	1	2	1	2	5	4	3	4	4	2	4	4	4	5	2	4	4	2	5	5	2	2	2	4	4
463	463	LW053	9999	1	2	2	6	2	1	1	3	2	3	3	6	2	2	4	1	1	1	2	1	1	1	2	3	1	3	3	3	3	4	3	4	3	3	3	3	3	4	4	4	3	3	4	4	3	3
464	464	LW054	9999	3	2	2	4	1	2	1	4	2	2	1	3	3	2	5	3	1	1	2	2	2	3	1	2	2	3	4	3	3	3	2	2	1	2	1	3	3	4	3	3	3	2	3	3	4	4
465	465	LW055	999	3	2	2	4	1	999	2	3	2	9	6	6	4	2	5	1	2	3	3	2	4	3	2	2	3	4	4	3	2	3	3	2	5	2	2	1	5	4	1	4	2	1	1	5	4	3
466	466	LW056	9999	3	2	1	4	1	2	2	4	2	2	6	6	2	2	5	1	4	1	1	4	1	4	1	1	4	4	2	2	3	4	4	3	3	3	3	2	4	4	2	3	2	2	2	4	4	4
467	467	LW057	9999	3	2	2	4	2	999	2	4	2	2	6	6	5	1	5	3	1	1	2	2	2	3	1	2	2	4	2	3	3	3	2	2	1	2	1	3	3	4	3	3	3	2	3	3	4	4
468	468	LW058	9999	3	2	2	4	1	2	2	4	2	2	1	1	5	1	5	3	1	1	2	2	2	3	1	2	2	3	4	3	3	3	2	2	1	2	1	3	3	4	3	3	3	2	3	3	4	4
469	469	LW059	9999	3	2	2	6	2	1	1	4	1	11	1	1	1	1	4	2	2	1	3	4	3	2	3	2	3	4	5	3	3	3	4	4	4	4	3	3	4	4	3	4	3	3	3	3	4	3
470	470	LW060	9999	3	2	2	5	2	999	2	3	2	9	6	6	4	2	5	1	2	3	3	2	4	3	2	2	3	4	4	3	2	3	3	2	5	2	2	1	5	4	1	4	2	1	1	5	4	3
471	471	LW061	9999	3	2	2	6	2	1	1	3	2	3	6	1	2	2	4	3	3	3	3	3	2	3	3	3	2	2	4	2	3	4	4	3	4	3	2	4	4	5	2	4	2	2	2	4	5	4
472	472	LW062	9999	3	2	2	6	1	999	1	4	2	11	1	1	5	1	5	2	4	4	2	2	1	3	2	2	4	4	5	5	4	5	5	3	4	2	3	4	3	5	5	5	3	1	1	4	4	4
473	473	LW063	9999	3	2	2	4	1	999	2	4	2	2	1	1	2	2	4	1	1	3	3	1	3	3	3	3	3	5	3	5	4	5	4	4	5	4	3	4	3	5	4	3	2	1	4	5	5	5
474	474	LW064	9999	3	2	1	4	2	999	1	4	2	3	1	999	2	2	5	1	4	1	1	4	1	4	1	1	4	4	4	4	4	4	4	4	4	4	3	3	4	4	4	4	3	2	2	4	4	4
475	475	LW065	9999	1	2	2	5	2	2	2	4	1	1	1	1	3	1	4	4	3	4	4	4	1	4	2	4	4	4	4	2	2	2	4	2	4	2	2	4	2	2	2	4	2	2	2	4	4	2
476	476	LW066	9999	1	2	2	6	2	1	2	3	1	8	1	1	3	1	5	3	2	4	3	3	4	3	3	3	2	5	4	4	4	5	4	3	3	3	4	4	3	3	4	5	3	3	3	4	4	4
477	477	LW067	9999	1	2	1	6	2	1	2	4	1	2	1	1	2	2	3	1	2	4	1	1	1	2	1	1	2	4	4	2	4	4	4	4	4	4	4	4	4	4	4	4	4	2	2	4	4	4
478	478	LW068	9999	1	2	2	8	1	999	2	4	2	1	1	1	2	1	4	4	1	4	4	3	2	3	4	4	4	4	3	3	4	4	4	3	3	2	4	4	4	4	2	4	2	2	3	4	4	4
479	479	LW069	9999	1	2	2	6	2	999	2	3	2	3	4	1	5	2	4	2	4	4	2	2	2	3	3	3	3	4	4	4	4	4	3	4	3	3	3	4	4	4	4	3	3	3	4	4	4	4
480	480	LW070	9999	1	2	2	4	2	1	2	4	1	11	1	1	3	2	5	3	3	4	4	2	2	3	3	3	3	5	3	2	4	4	4	2	3	2	2	3	4	5	2	2	2	1	2	5	4	4
481	481	LW071	9999	1	2	1	6	2	1	2	3	1	3	3	2	3	1	5	2	1	2	3	2	3	1	2	2	2	4	4	2	3	1	3	2	4	2	1	1	4	4	2	4	2	1	1	5	5	3
482	482	LW072	9999	1	2	1	6	2	999	2	4	1	10	1	1	5	2	5	4	1	1	1	2	1	3	1	3	2	4	5	2	2	4	4	4	4	2	4	4	5	5	2	5	2	1	2	5	5	5
483	483	LW073	9999	1	2	2	7	2	1	2	4	1	3	2	1	2	1	5	1	2	3	3	3	2	3	3	2	3	4	3	2	3	3	4	4	4	3	3	4	4	4	3	4	3	2	2	4	5	5
484	484	LW074	9999	1	2	2	6	2	1	1	3	2	3	2	1	1	1	4	2	2	2	2	2	3	2	2	2	3	4	3	2	4	4	2	2	2	4	4	2	3	4	2	2	2	2	2	2	4	2
486	486	LW076	9999	1	2	2	6	2	1	1	3	2	3	3	1	2	2	5	1	4	1	4	4	1	1	4	4	4	4	4	2	4	2	2	2	4	2	2	4	4	4	2	4	2	2	2	4	4	4
488	488	LW078	9999	1	2	2	6	2	1	1	3	2	3	2	1	3	1	2	1	1	1	2	2	2	2	2	2	2	4	4	4	4	4	4	4	4	4	4	4	4	4	4	4	4	4	4	4	4	4
489	489	LW079	9999	1	2	1	6	2	1	2	3	1	3	3	1	3	1	4	2	2	4	4	4	2	4	4	2	4	4	3	3	3	4	2	2	4	3	3	3	4	2	2	2	2	2	2	4	4	3
490	490	LW080	9999	1	2	2	6	2	1	1	3	999	2	6	6	3	2	5	2	2	4	4	2	3	2	2	3	4	3	2	5	3	5	4	2	5	3	3	3	2	2	3	2	4	5	3	3	2	1
491	491	LW081	9999	1	2	2	6	2	1	2	3	2	3	3	3	3	2	5	3	3	4	2	4	1	4	3	4	3	5	4	4	4	4	4	3	2	2	2	4	4	4	1	5	4	1	1	5	5	4
492	492	LW082	9999	1	2	2	6	2	2	1	3	2	11	3	1	4	1	4	3	3	3	2	2	1	4	3	3	3	5	4	4	4	4	3	3	2	2	2	4	4	4	1	5	4	1	1	5	5	4
493	493	LW083	9999	1	2	1	6	2	1	1	3	2	3	3	6	5	2	3	1	1	4	4	4	3	4	4	1	4	4	4	3	4	4	3	3	3	4	3	4	3	4	4	4	3	2	2	4	4	3
494	494	LW084	9999	1	2	2	5	1	999	1	1	2	11	1	1	2	1	4	1	1	1	1	1	4	4	4	1	4	5	3	4	3	5	3	4	4	2	2	3	3	4	4	4	2	2	2	5	5	4
495	495	LW085	9999	1	2	2	6	1	999	2	4	2	11	6	6	3	1	5	3	4	4	4	4	2	3	4	4	4	4	4	2	4	5	5	2	4	2	2	3	5	5	1	5	2	1	1	4	5	4
496	496	LW086	9999	2	2	1	6	2	999	2	3	1	3	2	2	4	1	5	1	1	1	1	1	4	3	4	3	3	4	4	3	4	4	4	2	3	3	3	3	4	4	4	4	3	2	2	5	4	4
497	497	LW087	9999	2	2	1	6	2	2	2	3	2	1	2	1	3	1	4	2	1	1	1	1	1	1	3	1	1	4	4	4	4	4	4	3	3	3	3	4	4	4	2	5	5	2	1	4	4	4
498	498	LW088	9999	2	2	1	5	2	1	2	3	2	3	3	2	2	2	3	1	1	2	2	2	2	2	3	2	2	4	2	4	5	5	4	3	3	2	4	3	3	2	4	3	2	2	3	4	4	4
502	502	LW092	9999	2	2	2	3	2	999	2	4	2	1	6	6	2	1	5	2	3	2	2	3	2	2	999	2	2	3	4	3	4	5	5	3	3	4	3	3	3	4	3	3	4	5	3	3	3	4
503	503	LW093	9999	2	2	2	4	1	2	2	4	2	2	6	6	2	1	5	2	3	4	4	3	1	3	3	4	3	4	4	4	4	5	4	2	4	3	999	4	5	4	2	5	3	1	2	4	4	4
504	504	LW094	9999	2	2	2	6	2	1	1	2	2	3	3	6	3	2	4	3	4	4	2	4	1	2	2	2	4	5	4	1	2	1	4	2	4	2	1	4	4	5	1	5	2	2	2	4	4	3
505	505	LW095	9999	2	2	1	6	2	1	1	3	2	3	2	1	4	1	5	1	1	4	4	3	1	4	4	4	4	4	2	2	999	4	999	2	4	2	2	2	4	2	2	4	2	2	2	4	4	2
506	506	LW096	9999	3	2	2	6	2	1	1	3	1	3	6	1	2	2	4	1	4	1	1	4	1	1	1	1	1	4	4	2	3	2	5	3	4	3	2	3	4	4	2	4	2	2	3	4	4	3
507	507	LW097	9999	3	2	2	6	2	1	2	3	2	3	3	1	2	2	5	1	2	3	4	4	4	4	3	3	4	4	4	2	4	2	4	4	4	2	2	4	4	2	2	4	2	2	2	4	4	2
508	508	LW098	999	3	2	2	6	2	999	1	3	1	3	2	1	1	2	3	1	2	3	4	4	4	4	3	3	4	4	5	2	3	3	3	4	5	3	4	5	3	4	5	5	4	4	3	3	3	4
509	509	LW099	9999	3	2	2	6	2	999	1	3	1	3	6	6	2	1	5	3	3	3	4	3	2	3	3	4	1	5	4	2	2	1	3	4	5	1	1	5	5	5	1	4	1	1	1	5	5	4
510	510	LW100	9999	2	2	1	5	2	999	2	3	1	3	2	1	4	1	5	2	2	2	3	3	3	2	3	3	3	4	4	3	5	4	4	4	5	4	3	3	3	4	4	3	3	3	4	3	3	3
511	511	LW101	9999	2	2	1	6	2	1	1	3	1	3	4	2	4	1	4	1	3	1	2	4	4	1	3	4	4	5	4	3	3	5	5	3	5	3	3	3	4	5	2	5	2	2	2	5	5	3
512	512	LW102	999	2	2	2	6	2	1	1	3	2	3	3	6	4	1	3	2	2	4	3	3	3	3	2	2	3	4	4	4	4	4	4	4	3	4	4	3	4	4	4	4	3	1	1	4	4	4
513	513	LW103	9999	2	2	1	4	2	1	2	4	1	2	6	6	2	1	5	2	3	3	2	3	3	3	2	2	2	4	4	4	4	5	4	2	4	3	4	5	4	2	5	3	2	1	4	4	4	4
514	514	LW104	9999	2	2	2	4	2	999	999	999	999	2	1	1	3	1	5	2	2	2	2	2	3	1	2	2	2	4	4	3	2	4	3	3	4	3	3	4	4	4	4	4	3	2	2	4	4	4
516	516	DP001	ID17	1	1	2	4	1	2	2	4	2	5	6	6	1	2	3	3	3	3	4	2	3	3	2	1	3	4	5	3	2	2	2	4	4	3	2	4	5	4	2	4	3	2	5	4	5	4
517	517	DP002	ID16	1	1	2	4	1	2	1	4	2	11	6	6	1	2	2	1	1	1	2	2	4	1	2	2	1	3	4	3	1	3	5	3	4	3	3	3	3	4	3	5	3	4	3	1	3	3
518	518	DP003	ID15	1	1	1	4	1	999	2	2	2	5	6	6	3	2	5	3	2	2	2	2	3	3	3	4	2	4	4	3	3	4	2	1	4	4	2	3	1	1	3	2	1	1	1	4	4	4
519	519	DP004	ID14	1	1	2	4	1	2	2	3	1	5	6	6	3	2	5	1	1	2	1	1	4	3	1	1	1	5	4	4	4	4	3	4	3	4	1	3	5	5	1	5	4	3	1	1	5	3
520	520	DP005	ID13	1	1	2	4	1	1	2	2	2	5	6	6	3	2	4	1	3	1	4	1	3	4	4	2	1	5	3	3	3	5	3	1	5	3	3	3	5	5	1	5	3	2	3	5	5	3
521	521	DP006	ID12	1	1	2	6	1	2	2	2	1	5	6	6	3	2	4	1	1	3	3	3	2	4	3	3	2	4	3	2	4	4	2	2	3	3	4	4	5	4	2	5	4	2	2	5	4	4
522	522	DP007	ID11	1	2	2	6	1	999	2	2	1	5	6	6	2	2	5	1	1	4	4	4	1	4	4	4	4	4	2	4	3	4	4	2	4	3	3	4	2	4	3	4	3	4	4	4	4	4
523	523	DP008	ID10	1	1	2	4	1	2	2	2	1	11	6	1	2	1	4	4	4	4	4	4	1	4	1	4	4	5	5	2	2	5	5	2	5	2	3	4	5	5	1	5	1	1	1	5	5	2
524	524	DP009	ID09	1	1	2	6	1	2	1	2	1	2	1	1	4	1	2	3	1	4	4	4	1	3	3	4	1	5	4	3	5	5	4	2	5	2	2	5	5	4	2	5	1	1	1	5	4	4
525	525	DP010	ID08	1	1	2	4	1	2	2	2	2	6	6	6	2	2	4	4	2	3	3	2	1	1	4	1	4	4	4	2	3	3	3	2	4	2	4	3	5	5	2	5	2	1	1	4	4	5
526	526	DP011	ID07	1	1	2	4	1	999	2	2	2	5	6	6	3	2	3	1	1	4	4	4	2	4	4	4	2	4	3	4	3	2	4	1	3	2	4	3	5	3	3	4	3	1	1	4	4	3
527	527	DP012	ID06	1	1	2	4	1	2	2	2	1	5	6	1	3	1	4	1	1	4	4	4	1	4	1	4	4	5	2	2	4	5	5	1	2	2	2	4	5	5	2	5	1	2	1	5	5	5
528	528	DP013	ID05	1	1	2	6	1	2	2	2	2	11	6	1	3	1	4	4	4	999	4	4	1	4	3	3	4	5	4	2	4	5	4	2	4	1	2	4	5	2	2	4	2	1	1	4	3	3
529	529	DP014	ID04	1	1	2	6	1	1	2	2	2	5	6	6	3	2	5	1	1	1	1	1	1	1	2	1	1	4	3	4	4	5	3	2	2	2	3	3	2	4	1	4	2	2	2	4	4	4
530	530	DP015	ID03	1	1	2	4	1	2	2	2	2	5	1	6	3	2	4	2	4	2	3	2	2	4	2	3	2	5	3	4	3	4	3	3	5	4	4	4	5	4	2	4	3	2	2	4	4	3
531	531	DP016	ID02	1	1	1	4	1	999	2	4	1	5	6	6	2	1	5	3	1	4	4	1	2	4	4	1	4	4	4	2	2	2	4	2	4	2	2	4	5	3	2	5	2	5	1	4	3	3
532	532	DP017	ID01	1	1	1	4	1	999	2	4	2	5	6	6	3	2	5	3	3	1	1	3	1	2	4	2	4	5	3	2	3	5	4	1	4	2	1	1	4	4	1	5	1	1	1	5	5	4
533	533	DP018	IQ01	1	2	1	6	1	999	2	4	2	1	1	1	4	1	4	4	4	3	3	3	4	3	3	4	3	4	4	3	4	4	4	3	3	4	4	3	3	3	3	3	4	3	3	4	4	4
534	534	DP019	IQ02	1	2	2	6	1	999	2	4	2	11	1	1	2	2	4	3	2	4	2	2	2	3	3	4	3	4	4	2	3	3	4	2	4	2	2	2	4	4	2	4	2	1	1	4	4	3
535	535	DP020	IQ03	1	2	2	6	2	999	1	2	2	11	6	6	4	1	2	3	3	2	2	3	2	2	2	2	2	5	5	4	3	5	5	4	4	5	4	3	4	3	4	4	4	4	5	3	4	3
536	536	DP021	IQ04	1	1	2	6	2	1	2	3	2	11	1	2	3	2	3	1	4	4	1	1	1	1	4	1	1	5	4	2	3	2	4	2	3	2	2	3	4	4	2	4	2	1	1	5	5	4
537	537	DP022	IQ05	1	1	2	6	2	999	1	3	2	2	1	2	2	2	5	1	1	1	4	4	1	4	1	1	4	4	4	2	2	2	5	2	4	3	3	2	4	3	4	2	4	2	2	5	3	2
538	538	DP023	IQ06	1	1	2	6	2	1	1	2	1	11	1	1	2	2	3	1	3	3	4	4	1	2	3	2	1	4	3	5	2	4	5	3	4	2	3	5	4	5	1	4	1	1	1	5	4	3
539	539	DP024	IQ07	1	1	2	6	2	999	1	3	2	11	1	2	2	2	4	1	4	2	1	1	1	1	4	1	1	4	3	2	2	2	3	2	3	3	2	4	4	4	2	2	2	2	2	4	4	2
540	540	DP025	IQ08	1	2	999	6	1	999	2	4	2	1	1	1	4	1	4	2	2	3	1	3	2	2	3	4	1	4	3	1	4	5	5	2	4	2	2	3	4	4	1	4	2	2	1	2	4	3
541	541	DP026	IQ09	1	2	1	6	2	2	2	4	1	11	1	1	3	1	4	1	2	3	3	2	2	3	2	3	2	4	4	2	2	2	4	2	4	2	3	3	3	4	1	3	2	2	2	4	4	3
542	542	DP027	IQ10	1	2	1	6	2	1	1	4	1	2	6	6	5	1	3	1	1	1	1	1	1	1	1	1	1	4	4	2	3	2	2	4	4	2	2	4	4	2	2	4	4	3	3	3	3	2
543	543	DP028	IQ11	1	1	1	6	2	1	1	4	2	11	1	1	3	2	4	1	4	1	3	2	2	2	2	2	1	3	4	4	3	3	3	3	3	3	4	4	4	3	3	3	4	3	3	3	3	3
544	544	DP029	IQ12	1	1	1	6	2	1	1	3	2	11	1	1	1	1	4	1	2	2	3	2	3	2	3	3	3	4	4	2	2	2	2	2	2	2	2	2	2	4	4	4	4	2	2	4	4	4
545	545	DP030	IQ13	1	1	2	7	1	999	2	4	1	6	1	2	5	2	3	1	1	4	4	4	1	4	4	4	4	3	4	2	3	3	3	2	3	3	2	3	4	4	2	4	2	1	1	1	4	3
546	546	DP031	IQ14	1	2	2	6	2	1	1	4	2	11	2	2	2	2	5	4	1	2	4	1	2	1	4	1	1	4	4	2	3	4	4	4	3	2	3	3	4	4	2	4	2	1	1	5	5	2
547	547	DP032	IQ15	1	2	1	4	2	999	1	3	2	2	1	1	1	1	999	4	3	4	4	1	4	2	1	4	1	4	4	3	3	4	4	4	3	3	3	5	5	5	4	4	4	4	4	4	4	4
548	548	DP033	749	3	2	1	6	1	2	2	4	1	5	1	1	2	1	4	2	2	4	3	1	4	3	3	3	1	4	4	2	3	4	3	2	3	2	2	3	4	4	2	3	2	2	2	4	4	4
549	549	DP034	750	3	1	1	4	1	999	2	4	2	5	6	1	1	2	5	4	2	4	4	4	2	4	4	4	4	5	5	3	5	5	5	2	3	2	3	2	5	5	1	5	2	1	1	5	5	3
550	550	DP035	751	3	1	2	4	1	999	2	4	2	11	6	1	1	1	5	2	1	1	1	1	1	1	1	1	1	4	5	4	5	4	5	5	5	4	5	5	5	5	1	5	1	1	1	5	5	3
551	551	DP036	752	3	1	2	4	1	2	2	3	2	5	6	6	3	2	4	2	1	4	4	2	1	3	4	999	2	4	3	4	3	5	4	3	3	3	3	3	4	5	3	5	3	1	1	5	5	5
552	552	DP037	753	3	1	2	4	1	999	2	3	1	5	6	6	3	2	4	4	4	4	4	1	4	1	4	1	4	4	3	4	4	5	4	3	3	3	3	3	4	4	3	5	3	1	1	5	5	5
553	553	DP038	754	3	1	1	6	1	2	2	3	1	5	6	1	2	1	5	2	4	2	1	1	3	1	3	4	4	3	2	4	4	4	2	4	3	3	4	3	4	3	4	3	3	4	4	4	4	4
554	554	DP039	755	3	1	1	6	1	2	1	2	1	5	1	1	4	1	4	4	3	4	2	4	4	4	3	3	4	4	5	1	4	1	1	5	3	3	5	5	1	3	2	5	1	1	3	2	5	4
555	555	DP040	756	3	1	1	4	1	2	2	2	2	1	1	1	2	1	4	3	1	1	1	1	4	3	4	1	1	3	5	4	3	4	3	3	3	3	2	3	5	3	4	5	3	3	3	4	4	4
557	557	DP042	758	3	1	2	6	2	1	2	4	1	2	6	6	3	2	4	1	2	1	4	1	1	1	2	2	2	4	4	3	3	5	5	3	3	3	3	4	5	4	1	5	3	1	1	5	5	3
558	558	DP043	759	3	1	1	6	2	1	2	3	999	2	1	1	999	2	3	1	3	4	4	1	2	3	3	3	2	4	2	4	3	4	2	2	4	4	2	2	4	4	2	4	4	2	2	4	4	4
559	559	DP044	760	3	1	2	6	2	1	2	4	2	2	1	1	3	2	5	1	2	2	4	2	2	3	2	3	4	5	4	5	4	4	4	3	4	2	3	4	5	5	1	4	3	2	1	5	5	2
560	560	DP045	761	3	1	1	6	2	1	2	4	1	2	1	6	3	1	4	1	1	1	1	1	1	1	4	4	1	3	4	4	4	4	3	2	4	4	4	4	5	4	2	5	1	1	1	1	5	3
561	561	DP046	597	2	2	2	6	2	1	2	4	1	2	3	1	4	1	3	2	2	3	3	2	2	3	3	3	2	4	3	3	3	4	3	3	4	3	4	3	3	3	4	3	3	3	3	3	4	3
562	562	DP047	598	2	2	2	6	2	1	2	3	2	2	2	1	1	2	3	4	1	3	3	2	3	3	3	4	1	5	4	3	2	5	5	2	2	3	4	5	3	4	4	4	2	1	1	5	5	2
563	563	DP048	599	2	2	1	7	2	1	2	3	2	2	2	1	3	2	4	4	2	3	2	2	4	3	3	3	2	3	3	4	3	4	3	3	4	3	3	3	4	4	3	3	4	4	3	4	4	4
564	564	DP049	600	2	2	1	6	1	999	2	4	2	1	1	1	3	2	5	1	1	1	1	1	1	1	2	1	1	3	3	3	3	3	2	3	4	4	4	4	3	2	3	4	3	1	3	4	4	4
565	565	DP050	601	2	2	2	6	2	1	2	3	2	999	1	999	1	2	1	2	1	1	1	1	1	3	2	2	2	2	4	2	2	2	2	2	3	2	4	3	5	2	2	2	2	1	2	4	5	4
566	566	DP051	602	2	2	2	6	2	1	2	3	2	1	6	6	5	1	5	2	4	4	2	2	2	4	4	4	1	4	4	4	999	999	999	999	999	999	999	999	999	999	999	999	999	999	999	999	999	999
567	567	DP052	603	2	2	2	7	2	999	2	3	2	2	3	1	2	2	5	1	1	2	3	3	3	3	3	3	2	4	3	4	3	3	3	3	4	2	3	4	4	4	4	2	4	2	4	5	4	3
568	568	DP053	604	2	2	1	6	1	999	2	3	2	2	6	6	1	1	4	1	1	1	3	3	4	1	1	1	2	4	4	4	4	4	4	4	4	4	4	3	4	4	2	2	4	2	1	4	5	4
569	569	DP054	605	2	2	2	4	2	1	2	2	2	2	1	1	2	2	5	2	2	2	3	2	3	2	3	2	2	3	3	2	3	3	3	2	3	3	3	4	3	3	3	4	3	2	2	4	4	5
570	570	DP055	606	2	2	1	6	2	1	2	3	2	1	1	3	5	2	3	3	4	3	4	3	3	3	3	2	3	3	4	2	4	2	4	4	4	4	2	4	2	4	4	4	4	2	4	2	4	2
571	571	DP056	614	2	1	2	6	1	2	2	3	2	2	2	1	2	2	4	3	1	1	1	1	3	2	2	3	1	4	4	3	4	4	3	2	3	2	2	3	5	4	1	5	3	1	2	5	4	3
572	572	DP057	615	2	1	2	6	2	999	1	3	2	2	2	1	4	1	3	3	1	1	1	1	3	2	2	2	1	4	5	3	3	4	4	5	3	4	4	4	4	4	3	3	4	3	4	3	4	3
573	573	DP058	616	2	1	2	6	2	1	2	3	2	2	1	1	2	2	5	1	4	1	1	1	3	1	3	1	3	4	3	4	1	1	4	2	3	2	2	4	5	5	4	5	5	1	1	5	5	3
574	574	DP059	617	2	1	1	6	2	1	1	3	2	2	2	1	4	1	3	1	3	3	2	2	2	1	2	4	1	5	3	3	4	5	4	2	3	2	2	4	5	5	4	5	5	1	1	5	5	3
575	575	DP060	618	2	1	1	6	2	999	1	4	1	2	1	1	1	1	4	1	1	1	1	1	4	4	4	4	3	5	5	1	5	5	4	1	5	1	1	4	5	5	5	5	5	1	1	5	5	3
576	576	DP061	613	3	2	2	6	2	1	2	3	2	2	1	6	3	2	5	2	2	2	3	2	3	2	2	2	2	4	3	3	3	4	3	3	3	3	3	2	4	4	2	3	3	2	2	2	4	2
577	577	DP062	624	3	2	1	7	2	1	2	4	2	2	3	1	3	1	5	2	2	3	3	3	3	3	3	3	3	4	2	3	4	3	4	2	3	3	3	4	4	4	3	4	4	2	2	3	3	3
578	578	DP063	619	2	1	1	6	2	1	2	3	1	2	6	1	4	1	1	1	1	1	1	1	1	1	2	1	1	4	4	2	4	5	4	2	4	2	2	4	4	4	2	3	2	1	1	4	5	4
579	579	DP064	620	2	1	1	7	2	1	2	3	1	2	6	1	4	1	1	1	1	1	1	1	1	1	1	1	1	4	4	2	4	5	4	2	4	2	2	4	4	4	2	3	2	1	1	4	5	4
580	580	DP065	621	2	1	1	7	2	1	2	3	1	2	6	1	2	1	3	1	1	1	1	1	1	1	2	1	1	5	3	3	4	5	4	2	3	2	2	4	5	5	4	5	5	1	1	5	5	3
581	581	DP066	622	2	1	1	5	2	999	2	3	1	2	1	1	2	1	3	1	1	1	1	1	4	4	4	4	2	5	3	2	4	5	4	2	3	2	2	4	5	5	4	5	5	1	1	5	5	3
582	582	DP067	623	2	1	2	6	2	1	2	3	2	2	1	6	1	2	5	1	1	1	1	1	1	1	2	1	1	4	4	4	4	5	4	2	3	2	2	4	5	5	4	5	5	1	1	5	5	3
584	584	DP069	608	3	2	1	6	2	999	2	3	1	2	2	2	2	1	3	1	1	1	1	1	1	1	2	1	1	5	3	3	4	5	4	2	3	2	2	4	5	5	4	5	5	1	1	5	5	3
585	585	DP070	609	3	2	1	6	2	999	2	3	2	2	6	6	1	2	5	1	1	1	1	1	1	1	1	1	1	4	4	4	4	4	4	4	4	4	4	4	4	4	2	3	2	1	1	4	5	4
587	587	DP072	611	3	2	2	4	1	999	2	3	2	2	3	1	3	1	3	2	1	1	1	1	4	1	1	1	2	3	3	4	3	2	3	3	3	3	3	3	3	3	3	4	3	2	4	4	4	4
588	588	DP073	612	3	2	1	6	2	999	1	3	2	6	2	6	2	2	5	1	1	1	4	4	4	1	1	4	4	4	4	3	5	4	2	3	4	2	4	4	4	2	2	5	2	1	1	1	5	2
589	589	DP074	531	3	2	1	4	3	2	2	1	1	2	1	1	3	1	4	4	4	4	4	4	4	4	4	4	4	5	5	1	5	5	5	4	5	1	4	5	5	1	1	5	2	1	1	5	5	4
590	590	DP075	532	3	2	2	4	2	2	2	2	2	10	1	1	2	1	3	1	1	2	2	4	4	1	3	1	2	2	2	2	4	4	2	2	2	3	4	4	2	4	4	4	2	2	4	4	4	4
591	591	DP076	533	3	1	2	6	1	999	2	4	2	2	1	1	3	2	4	1	2	1	4	4	2	4	1	1	4	4	4	3	2	2	2	2	3	3	3	3	4	3	2	5	3	1	3	5	5	3
592	592	DP077	534	3	2	2	6	2	1	1	3	1	2	1	1	2	2	3	1	4	4	4	4	1	3	1	4	1	5	1	1	4	4	1	1	3	1	4	4	2	5	2	4	2	2	2	4	4	4
593	593	DP078	535	3	2	2	7	2	1	2	4	2	7	1	2	3	2	4	1	2	2	3	1	1	1	2	1	1	4	4	1	4	5	4	4	4	1	1	4	4	5	1	4	1	1	1	5	5	4
594	594	DP079	536	3	2	2	5	2	999	2	3	1	8	1	1	3	1	3	1	3	2	3	3	3	1	4	4	1	4	3	4	3	3	3	4	3	3	4	3	3	3	4	3	3	3	3	3	3	3
595	595	DP080	537	3	2	1	6	2	1	2	3	1	2	1	1	2	1	2	4	4	4	4	4	4	4	4	4	4	5	3	1	4	1	2	2	3	2	4	999	4	4	3	3	3	1	1	1	4	4
596	596	DP081	538	3	2	2	6	2	2	2	4	1	1	6	6	3	1	4	1	2	2	2	2	3	1	1	1	1	4	4	3	4	3	5	1	3	3	3	3	3	4	2	3	3	2	2	4	4	4
597	597	DP082	539	3	2	2	4	2	1	1	4	2	2	1	1	3	1	4	1	1	2	3	3	2	1	2	1	2	5	3	2	2	2	3	2	4	4	4	4	4	2	3	4	4	2	2	4	5	4
598	598	DP083	540	3	2	2	6	2	1	1	4	999	11	1	1	2	1	2	3	2	2	4	4	4	1	1	2	3	4	3	2	2	2	4	2	3	2	2	2	4	2	2	4	2	1	4	4	4	4
600	600	DP085	542	3	2	2	6	2	999	2	4	2	2	6	6	4	2	4	1	1	1	1	1	1	3	4	1	3	4	3	2	2	4	3	3	3	3	3	4	3	4	1	4	3	1	1	4	4	3
601	601	DP086	543	3	2	1	6	2	2	2	4	1	1	6	5	1	1	5	4	2	4	4	2	1	1	2	1	4	5	4	3	2	1	1	1	2	3	3	2	3	3	1	4	1	3	3	3	4	3
602	602	DP087	544	3	2	2	6	1	999	2	4	2	1	1	1	2	1	3	3	3	3	3	2	3	3	2	2	3	4	3	4	4	4	4	3	4	4	4	4	4	4	4	4	4	1	4	4	4	1
603	603	DP088	545	3	1	1	6	2	1	2	3	1	2	1	1	3	1	3	1	4	1	4	4	1	4	4	1	4	5	5	5	3	5	4	1	3	1	4	5	4	3	2	5	2	1	1	5	5	5
604	604	DP089	546	3	1	2	6	2	1	2	4	1	11	1	1	3	1	4	2	1	1	1	2	2	3	3	2	3	5	2	2	3	5	3	2	3	3	2	3	4	2	2	4	1	1	1	4	5	2
605	605	DP090	547	3	1	2	6	2	1	2	3	2	11	6	6	4	2	4	2	1	2	3	2	2	3	2	2	3	4	4	999	2	2	4	2	4	2	2	4	4	2	2	4	2	1	1	5	5	2
606	606	DP091	548	3	1	2	6	2	1	2	3	1	2	1	1	3	2	4	1	4	1	4	4	1	4	4	4	4	5	4	5	2	2	5	2	5	2	2	2	5	2	2	5	2	2	2	5	5	2
607	607	DP092	549	3	1	2	6	3	1	2	4	1	2	6	1	3	2	4	1	1	1	4	4	1	4	1	1	4	4	3	4	1	4	4	1	4	1	2	2	3	4	1	5	1	1	5	5	5	4
608	608	DP093	550	3	1	2	6	2	999	2	4	1	2	1	1	3	2	4	2	1	4	4	2	1	4	4	4	4	4	2	1	4	4	3	1	3	2	2	4	2	1	1	4	1	1	1	4	5	3
609	609	DP094	551	3	1	2	5	1	999	2	4	1	5	1	6	4	1	1	1	2	4	1	2	1	1	2	4	2	5	5	4	5	5	5	5	5	4	3	3	5	4	1	5	1	1	1	4	3	3
610	610	DP095	552	3	1	2	6	2	1	2	4	2	1	1	2	3	2	4	1	2	4	4	3	3	4	4	4	4	3	4	2	5	5	5	1	3	2	1	1	5	5	1	5	2	1	1	5	5	5
611	611	DP096	553	3	1	2	4	1	999	2	4	2	5	1	1	2	1	4	3	3	4	3	2	3	2	2	3	2	4	3	2	2	4	4	5	3	1	3	5	5	1	4	5	1	1	1	4	4	3
612	612	DP097	554	3	1	2	6	2	1	2	3	1	11	1	1	3	1	4	2	4	4	4	4	2	4	4	4	4	4	4	2	3	4	4	2	4	2	2	4	4	3	2	4	2	2	2	4	4	3
613	613	DP098	555	3	1	2	6	1	2	2	4	2	2	1	1	4	2	4	2	2	1	2	1	3	3	2	3	3	4	3	3	3	3	3	3	3	3	3	3	4	3	3	3	3	2	1	4	4	3
614	614	DP099	556	3	1	2	6	2	1	2	3	1	2	1	1	3	2	1	1	2	2	1	1	2	2	2	4	3	4	3	4	4	4	4	2	4	4	4	4	4	5	4	4	4	2	4	3	4	5
615	615	DP100	557	3	1	2	6	2	999	1	4	2	2	1	1	3	1	1	2	4	4	2	2	1	4	4	2	2	4	3	4	4	4	4	4	3	3	4	3	4	4	3	3	4	2	2	4	4	4
616	616	DP101	558	3	1	2	4	2	1	2	4	2	11	1	1	2	1	1	2	4	4	4	4	1	4	1	4	4	4	4	4	4	4	4	2	4	3	3	4	4	4	2	4	2	1	1	4	4	3
618	618	JKP001	43	2	2	1	6	2	1	2	3	2	11	1	1	5	2	4	1	1	4	4	1	4	4	4	1	1	5	3	2	1	4	1	1	4	3	3	3	3	3	1	4	1	1	1	5	4	4
619	619	JKP002	44	2	2	2	6	2	999	2	4	1	10	1	1	3	1	5	2	2	4	4	1	1	1	3	4	4	4	5	2	4	5	4	3	5	3	3	3	4	4	1	5	2	1	1	1	5	2
620	620	JKP003	45	2	2	2	6	2	1	2	4	1	2	1	1	2	1	3	1	4	1	4	4	1	3	4	1	4	4	4	2	4	2	3	2	4	4	3	4	4	4	3	4	3	1	4	5	4	4
621	621	JKP004	46	2	2	2	6	2	1	2	4	2	2	1	1	3	2	3	1	1	1	1	1	1	1	1	1	1	4	5	4	3	4	3	3	4	3	3	3	4	4	3	4	3	2	2	4	4	5
623	623	JKP006	48	2	2	1	6	2	999	2	3	1	11	1	1	3	1	3	1	4	4	4	1	1	1	4	4	1	4	4	2	2	2	3	2	4	2	2	2	4	2	2	4	2	2	2	4	2	2
624	624	JKP007	49	2	2	2	6	2	1	1	3	2	11	1	1	3	2	3	1	1	4	1	1	4	1	4	4	1	5	4	2	4	5	4	4	5	2	4	4	4	5	1	4	1	1	1	5	5	4
625	625	JKP008	50	2	2	1	7	2	1	2	3	2	2	3	1	5	2	3	2	2	4	3	3	3	1	1	1	1	2	4	2	2	4	2	2	2	4	4	2	4	2	2	4	2	1	1	5	4	2
626	626	JKP009	51	2	2	1	6	2	1	2	3	2	2	1	1	3	2	3	1	2	1	3	2	1	2	2	3	1	4	2	4	2	4	5	2	3	4	3	2	2	2	2	4	5	2	2	4	4	3
627	627	JKP010	52	2	2	1	6	2	1	1	4	1	3	2	1	5	1	2	3	2	3	2	2	2	2	2	3	3	3	4	2	3	4	3	3	4	3	2	4	4	4	2	4	2	1	1	4	4	3
628	628	JKP011	53	2	2	1	6	2	2	1	2	1	1	3	2	2	1	3	1	2	1	2	2	2	2	3	3	2	4	4	2	4	5	2	1	4	4	2	4	4	4	3	4	3	1	1	4	5	2
629	629	JKP012	54	2	1	2	6	2	2	2	3	1	2	6	6	3	2	4	1	4	3	4	4	4	1	2	1	4	4	5	4	3	4	3	3	4	2	3	3	4	4	4	4	3	2	2	4	4	5
630	630	JKP013	55	2	1	1	6	2	2	2	3	2	999	1	1	999	2	5	1	4	1	4	1	1	1	4	1	1	5	4	1	4	4	3	1	3	2	2	4	5	4	1	5	2	1	1	5	5	4
631	631	JKP014	56	2	2	1	6	1	2	2	4	1	11	6	6	5	2	2	1	1	4	1	1	1	1	4	4	1	3	5	2	2	2	3	2	4	4	2	2	5	2	2	4	1	1	1	1	3	3
632	632	JKP015	57	2	1	2	6	2	1	2	3	1	2	1	2	3	2	4	1	1	1	4	2	4	4	4	1	4	4	2	5	3	4	3	2	4	2	2	2	4	4	2	2	2	2	2	4	4	3
633	633	JKP016	58	2	1	1	7	2	1	2	3	1	11	1	2	5	1	4	1	1	4	4	3	3	4	2	4	4	4	4	2	999	999	999	999	999	999	999	999	999	999	999	999	999	999	999	999	999	999
634	634	JKP017	59	2	1	2	6	2	999	2	4	1	2	1	1	2	1	2	1	2	4	4	2	1	2	2	1	4	3	4	4	4	5	4	4	4	1	3	4	5	4	1	4	4	1	1	4	4	4
635	635	JKP018	60	2	1	2	6	2	1	2	4	2	2	1	1	3	2	4	1	2	3	4	2	2	2	2	1	4	5	3	4	4	4	4	4	4	3	3	4	5	4	4	4	4	1	1	4	4	4
636	636	JKP019	61	2	1	1	6	2	1	2	3	2	11	3	1	3	2	3	1	1	4	4	4	1	1	4	2	4	4	4	1	4	4	3	2	3	2	2	2	3	5	2	3	2	1	1	5	5	3
637	637	JKP020	62	2	1	1	6	2	2	2	2	1	2	1	6	5	2	5	4	4	4	4	4	4	4	3	4	4	5	4	5	5	5	4	4	5	4	3	4	4	4	3	5	4	1	4	5	5	4
638	638	JKP021	63	2	1	1	6	3	1	2	3	2	999	6	1	2	2	4	1	1	4	1	4	1	4	1	1	3	4	2	2	3	5	4	3	3	2	2	3	5	5	2	4	3	1	5	4	5	3
639	639	JKP022	64	2	2	2	6	2	1	2	3	1	3	3	2	5	1	4	1	1	1	1	4	1	4	4	1	1	4	4	4	3	4	3	3	4	2	3	3	4	4	4	4	3	2	2	4	4	5
640	640	JKP023	21	2	2	1	6	2	1	1	3	2	11	1	1	2	1	4	1	1	4	4	4	1	4	4	4	1	3	3	4	3	4	3	3	4	3	4	4	4	4	3	4	2	2	4	4	4	3
641	641	JKP024	22	2	2	1	6	2	2	2	3	2	2	6	1	3	2	4	2	2	3	2	2	2	2	2	2	2	4	4	3	3	4	5	3	4	2	3	3	5	5	3	4	3	1	1	5	4	3
642	642	JKP025	23	2	1	2	6	2	1	1	3	1	11	1	2	2	2	5	3	2	2	2	3	2	2	2	2	2	4	3	2	3	4	2	2	4	2	2	4	4	4	2	4	2	2	2	4	4	3
643	643	JKP026	24	2	1	1	6	2	1	2	3	1	11	1	1	3	2	4	4	4	4	4	4	1	4	4	1	1	3	4	2	3	2	4	2	3	2	2	3	4	4	2	4	2	2	2	4	4	4
644	644	JKP027	25	2	1	2	6	2	1	2	3	2	2	1	1	1	2	4	1	2	2	3	2	3	2	2	3	3	4	4	1	2	4	3	2	4	2	2	4	4	4	1	1	2	1	1	4	4	4
645	645	JKP028	26	2	1	1	6	2	1	1	3	1	11	1	1	3	1	4	2	1	3	3	3	2	2	3	3	1	5	5	1	2	3	5	1	4	2	3	4	4	5	1	4	1	2	2	4	3	3
646	646	JKP029	27	2	1	1	7	2	999	2	3	2	10	1	6	2	1	3	4	4	4	4	4	4	4	3	4	4	4	3	3	3	4	2	2	2	2	2	3	4	4	2	4	2	2	4	4	4	3
647	647	JKP030	28	2	1	2	6	2	2	2	3	2	11	1	1	5	2	4	3	3	3	3	3	2	3	3	3	3	5	4	1	1	5	5	1	4	2	2	4	4	3	1	4	2	1	1	5	5	4
649	649	JKP032	30	2	1	2	6	2	1	2	3	2	2	1	6	3	2	5	3	3	3	3	3	2	3	3	3	3	4	4	4	2	2	2	4	3	3	3	3	4	4	4	4	4	1	4	4	4	4
650	650	JKP033	1	2	2	2	6	2	999	2	4	2	1	1	1	2	2	5	3	2	3	2	2	3	1	3	4	2	3	3	3	3	4	3	2	3	2	2	2	4	3	3	4	3	2	2	4	4	4
651	651	JKP034	2	2	2	2	6	2	1	2	3	2	1	1	1	2	2	5	1	1	2	1	1	1	1	2	2	1	2	4	4	2	4	2	4	2	4	2	4	4	2	4	4	4	2	4	2	4	4
652	652	JKP035	3	2	2	2	6	2	999	2	3	1	2	6	6	5	1	4	3	1	4	2	2	3	2	2	2	2	4	5	4	4	4	4	4	4	3	3	3	4	4	2	5	4	2	2	5	5	2
653	653	JKP036	4	2	2	1	6	1	999	2	4	2	2	1	1	3	2	3	3	1	4	4	1	1	4	1	3	3	4	5	2	3	4	3	3	5	4	2	3	4	5	4	5	4	1	1	5	5	5
654	654	JKP037	5	2	2	1	6	1	999	2	4	2	11	1	6	3	2	5	2	3	3	2	2	2	3	2	3	3	3	4	3	3	3	3	3	4	3	3	3	4	3	2	4	3	2	2	4	4	3
655	655	JKP038	6	2	1	2	4	2	1	2	4	2	9	999	6	999	2	5	2	3	3	3	2	2	2	2	3	2	4	3	4	4	4	4	4	2	4	4	2	4	3	4	3	4	2	4	4	4	4
656	656	JKP039	7	2	1	1	6	2	1	2	3	2	1	3	1	2	1	4	1	1	3	4	1	4	1	4	4	1	4	2	4	4	4	4	4	2	2	2	2	2	2	4	4	4	4	4	4	4	2
657	657	JKP040	8	2	2	2	4	1	999	1	4	2	5	6	6	2	1	3	3	3	2	2	3	2	2	2	3	2	4	4	4	4	4	4	3	4	4	4	3	5	4	4	5	3	4	5	4	3	4
658	658	JKP041	9	2	2	1	6	2	1	2	3	1	2	2	1	4	2	3	1	1	4	1	1	2	2	2	3	3	5	4	2	2	5	2	2	4	3	2	2	4	4	2	4	2	1	1	4	4	3
659	659	JKP042	10	2	1	2	6	2	999	2	3	1	1	1	1	2	1	4	1	4	4	1	1	4	1	1	1	4	4	2	2	4	4	4	4	4	4	4	4	4	4	2	2	2	2	4	4	4	4
660	660	JKP043	11	2	2	2	6	2	1	2	3	1	11	1	1	4	2	4	3	3	4	4	2	1	3	3	3	4	4	3	3	1	4	2	1	4	3	2	3	4	5	1	2	1	1	1	5	5	4
661	661	JKP044	12	2	1	1	7	3	1	2	3	1	7	2	2	3	2	4	3	4	3	3	3	1	4	4	3	3	4	4	2	3	4	4	2	4	2	2	999	4	4	2	4	2	2	2	5	5	4
662	662	JKP045	13	2	2	2	6	2	1	1	3	1	11	1	1	3	2	3	2	1	4	4	2	2	2	3	4	4	4	4	2	4	4	4	2	4	2	2	4	4	4	2	4	2	1	1	5	4	4
663	663	JKP046	14	2	1	2	4	1	999	2	3	1	2	1	1	3	2	5	4	4	4	4	4	1	4	4	4	4	4	5	4	3	4	5	2	4	2	2	3	5	4	2	5	2	1	1	5	4	3
664	664	JKP047	15	2	2	2	6	1	2	2	4	2	2	1	1	3	2	3	2	3	4	4	2	1	3	3	3	4	4	4	1	3	3	4	1	4	1	3	4	5	4	2	5	3	1	3	1	3	3
665	665	JKP048	16	2	1	1	7	2	999	2	3	2	2	6	6	3	2	4	1	1	4	4	1	2	2	3	2	2	5	3	2	3	3	3	3	3	2	2	4	4	4	1	4	1	1	1	4	5	3
666	666	JKP049	17	2	2	2	6	2	1	2	3	1	2	1	1	3	2	4	2	2	3	3	3	2	3	1	3	2	4	4	3	3	4	4	3	3	3	3	4	4	4	4	4	2	2	2	4	4	4
668	668	JKP051	19	2	2	2	6	2	1	2	4	1	11	6	2	2	1	3	1	1	4	4	1	2	3	1	4	3	5	4	5	3	2	3	2	3	2	4	3	5	4	1	5	3	1	1	1	5	2
669	669	JKP052	20	2	2	2	6	2	1	1	3	1	2	2	1	2	1	4	2	1	2	2	2	2	2	4	3	3	4	4	4	3	3	4	2	4	4	3	3	3	4	2	4	4	2	4	4	4	4
670	670	JKP053	65	2	1	1	6	2	1	2	4	1	2	1	3	2	1	3	3	3	3	3	2	1	1	2	4	4	4	4	2	4	3	4	4	4	3	4	4	3	4	3	2	4	2	4	4	4	4
671	671	JKP054	66	2	1	1	7	2	999	2	3	1	2	1	1	3	2	4	1	2	1	1	1	2	1	2	1	1	5	5	2	3	3	5	2	5	3	3	5	5	5	1	5	1	1	1	5	5	5
672	672	JKP055	67	2	1	2	6	2	1	2	4	1	11	1	1	5	1	3	3	3	3	3	3	3	3	2	2	3	5	5	2	4	5	4	2	3	4	3	4	4	4	3	5	2	1	1	5	4	2
674	674	JKP057	69	2	1	2	6	2	999	2	3	1	1	1	1	4	1	1	3	3	3	3	3	3	3	3	3	3	4	4	4	4	4	3	4	4	4	4	3	4	4	5	3	4	5	4	4	5	3
675	675	JKP058	70	2	2	2	6	2	2	2	4	1	2	2	1	2	1	1	2	3	2	3	3	2	2	2	3	3	4	4	2	4	2	4	2	3	2	3	5	3	3	2	3	2	2	2	4	4	3
676	676	JKP059	71	2	2	1	6	2	1	1	3	1	1	2	6	2	2	5	999	1	1	2	1	2	2	2	1	1	4	4	4	3	3	3	3	4	3	4	4	3	4	4	3	3	3	3	3	4	2
677	677	JKP060	72	2	2	1	6	2	1	2	4	2	11	1	6	2	2	3	3	4	4	4	4	1	4	4	4	1	4	3	4	2	1	4	1	4	2	999	3	4	999	2	4	2	1	1	4	4	3
678	678	JKP061	73	2	2	1	7	2	1	2	3	1	2	5	1	4	2	4	1	1	1	1	1	1	1	2	1	1	4	4	4	4	5	5	2	4	5	4	4	4	4	2	5	3	1	1	5	5	4
679	679	JKP062	74	2	2	999	7	2	1	2	3	1	3	3	2	3	1	4	3	3	3	3	3	3	3	3	3	3	4	4	4	4	4	4	4	4	4	4	3	4	3	5	4	4	4	4	4	5	3
680	680	JKP063	75	2	2	1	6	2	999	1	3	1	1	2	6	2	2	5	1	1	2	2	1	1	1	1	1	1	3	3	3	1	1	5	3	3	3	3	3	3	3	3	3	3	3	3	3	3	3
681	681	JKP064	76	2	2	1	4	1	2	2	999	999	999	6	6	3	2	5	2	2	2	1	2	2	1	3	2	2	1	4	4	1	1	1	1	4	2	4	3	2	3	2	4	3	2	3	3	5	3
682	682	JKP065	77	2	2	1	7	2	1	2	4	1	2	1	1	3	1	3	1	2	1	1	1	1	1	2	1	1	5	5	2	3	3	5	2	5	3	3	5	5	5	1	5	1	1	1	5	5	5
683	683	JKP066	78	2	2	1	6	2	1	2	4	1	2	1	3	2	1	3	3	3	2	3	2	1	1	2	4	4	4	4	2	4	3	4	4	4	3	4	4	3	4	3	2	4	2	4	4	4	4
684	684	JKP067	79	2	2	1	6	2	1	2	3	2	2	1	1	5	2	3	4	4	4	4	4	4	4	4	4	4	4	4	2	2	4	4	2	2	2	2	4	2	4	4	3	4	2	2	5	5	3
685	685	JKP068	80	2	2	2	6	1	999	2	3	1	1	1	1	2	2	4	3	3	2	2	3	2	2	3	1	2	4	4	4	4	4	5	4	5	4	4	4	4	4	5	4	4	4	4	4	4	4
686	686	JKP069	81	2	2	2	6	1	999	2	4	1	2	6	6	5	1	3	2	3	3	3	3	3	3	2	3	3	5	4	4	4	4	5	4	4	5	4	4	4	5	4	4	5	4	4	4	4	5
687	687	JKP070	82	2	2	2	6	2	1	1	999	1	2	2	1	2	1	4	4	4	3	2	3	2	4	3	2	1	4	3	3	3	4	3	4	3	4	3	3	3	4	3	3	4	2	3	3	3	4
688	688	JKP071	83	2	2	1	6	2	999	2	3	2	2	1	1	5	2	5	3	3	3	3	3	3	3	3	3	3	2	2	2	3	4	3	3	3	3	4	3	3	4	4	4	3	4	3	4	4	3
689	689	JKP072	84	2	2	1	6	2	999	2	3	1	11	3	1	4	2	5	3	4	3	1	3	3	4	4	4	2	4	4	4	3	2	4	4	4	4	1	5	5	4	3	3	3	4	5	1	2	2
690	690	JKP073	85	2	2	1	6	2	2	2	3	2	1	1	1	5	1	4	1	1	1	4	4	1	3	4	1	1	5	5	1	1	2	2	1	5	1	1	2	5	1	3	5	1	1	1	5	3	3
691	691	JKP074	31	2	2	2	4	2	1	2	4	2	2	1	1	3	1	3	1	4	1	4	4	4	4	4	1	4	2	4	1	1	1	1	1	4	4	2	2	4	2	2	3	3	2	1	1	4	4
692	692	JKP075	32	2	2	1	6	2	1	2	3	2	2	1	1	3	2	4	1	3	4	4	3	1	4	2	2	4	4	5	2	4	2	4	2	4	2	2	4	5	4	2	4	2	1	1	5	5	5
693	693	JKP076	33	2	2	1	7	2	999	2	3	1	3	3	1	3	1	5	2	4	4	2	3	3	4	2	3	3	5	2	2	2	4	4	2	5	3	4	2	3	3	2	4	3	2	4	5	4	4
694	694	JKP077	34	2	2	1	8	1	2	1	4	1	999	1	1	5	1	2	999	3	4	1	4	1	4	4	4	4	3	5	3	3	3	1	3	3	3	3	5	5	5	3	5	3	1	1	5	3	5
695	695	JKP078	35	2	1	1	6	2	999	2	3	1	2	6	6	3	2	3	1	1	1	4	1	2	1	2	1	2	5	2	1	5	5	1	1	5	2	1	4	4	4	4	4	2	2	2	5	5	5
696	696	JKP079	36	2	2	1	6	2	1	2	3	2	2	2	1	4	2	3	1	3	4	4	4	1	4	2	4	3	4	3	1	4	4	3	2	4	2	2	4	4	4	2	4	2	1	1	4	4	4
697	697	JKP080	37	2	2	1	6	2	1	2	3	2	2	1	2	5	1	4	1	3	4	4	4	1	4	2	4	3	4	3	2	5	5	4	3	4	3	3	4	4	4	4	4	2	1	1	4	4	4
698	698	JKP081	38	2	1	2	6	2	1	2	4	1	11	1	1	4	1	4	2	2	1	1	2	1	2	2	1	2	5	5	1	4	5	5	1	4	1	1	1	5	4	1	5	1	1	1	1	5	4
699	699	JKP082	39	2	1	1	6	2	1	2	4	2	11	1	1	3	1	4	1	1	1	4	4	1	4	4	1	4	5	5	2	1	1	4	2	2	1	3	2	4	3	1	5	1	1	1	5	5	1
700	700	JKP083	40	2	1	1	6	2	1	2	3	1	2	6	1	5	2	4	1	1	4	4	4	1	4	4	4	2	4	3	1	4	4	2	2	3	3	2	2	5	5	1	5	1	1	1	5	5	4
701	701	JKP084	41	2	2	2	6	2	1	2	4	2	11	1	6	3	2	4	1	3	3	3	3	2	3	3	3	3	3	4	2	4	5	4	2	4	2	2	2	4	5	2	3	2	2	2	4	4	3
702	702	JKP085	42	2	1	1	6	1	2	2	4	1	11	6	6	5	1	4	2	1	3	4	1	1	4	3	3	1	5	4	2	1	4	4	2	3	2	2	4	4	3	2	5	2	1	1	5	5	4
703	703	JKP086	1	1	2	1	6	2	1	2	4	1	2	1	1	4	1	4	4	1	4	4	4	4	4	4	4	4	4	4	4	4	4	4	4	4	4	2	4	4	4	4	4	2	4	4	4	2	2
705	705	JKP088	3	1	2	2	6	2	1	1	3	1	2	3	1	3	2	4	2	3	3	3	3	2	3	3	3	3	4	4	2	3	4	3	2	4	4	2	4	4	4	2	4	2	2	2	4	4	4
707	707	JKP090	5	1	2	1	6	2	1	1	3	2	2	3	2	3	2	3	1	1	1	2	2	2	2	2	1	1	4	4	2	3	4	3	3	4	3	2	2	3	1	1	5	3	1	1	4	5	3
709	709	JKP092	7	1	2	1	8	1	2	2	2	1	11	6	3	2	1	5	3	3	3	3	4	3	4	4	3	4	3	3	3	3	3	3	3	3	3	3	3	3	3	3	3	3	3	3	3	3	3
710	710	JKP093	8	1	2	2	7	2	1	2	4	2	2	6	6	3	2	3	3	3	4	4	4	1	4	3	2	4	4	3	4	4	4	3	3	3	3	3	3	3	4	2	3	3	1	1	5	5	3
711	711	JKP094	9	1	1	2	6	2	1	2	2	1	2	2	1	3	2	5	1	2	4	4	4	4	4	1	3	4	4	4	2	4	4	4	2	4	4	2	2	4	4	4	4	2	2	2	4	4	2
712	712	JKP095	10	1	2	1	6	2	999	2	3	2	2	2	1	1	2	5	4	4	4	4	4	4	4	4	4	4	3	3	3	3	3	4	2	4	4	4	4	4	3	1	3	2	1	1	4	3	3
713	713	JKP096	11	1	1	2	6	2	1	2	4	1	11	1	1	3	2	4	3	4	4	4	4	4	4	4	1	4	5	4	3	3	4	4	3	3	3	3	3	3	4	3	4	3	3	2	4	4	4
714	714	JKP097	12	1	2	2	6	2	1	1	3	1	2	2	1	2	1	4	2	2	2	2	2	2	3	2	3	3	4	3	3	3	4	3	3	3	3	3	3	4	3	2	4	3	2	3	3	4	3
715	715	JKP098	13	1	1	1	6	1	2	2	4	1	2	6	6	2	2	4	1	1	1	1	1	1	1	2	1	1	3	2	3	2	4	3	1	3	3	3	3	4	3	4	3	1	5	3	5	5	3
716	716	JKP099	14	1	1	2	6	1	999	1	4	2	2	6	6	1	2	4	4	4	4	4	4	1	4	4	1	2	3	2	3	2	4	3	1	3	3	3	3	4	3	1	5	3	5	5	3	4	3
717	717	JKP100	15	1	2	1	6	2	1	2	2	2	11	1	1	2	2	3	2	3	3	3	3	2	2	2	4	4	4	4	2	4	4	4	1	4	2	2	2	4	2	1	4	1	5	1	5	5	4
718	718	JKP101	16	1	1	2	6	1	2	2	2	1	2	6	6	2	2	4	4	4	4	4	4	1	4	1	1	2	3	2	3	2	4	3	1	3	3	3	3	4	3	4	3	1	5	3	5	5	3
719	719	JKP102	17	1	2	1	6	2	1	2	3	2	10	1	1	3	1	3	1	1	1	1	1	1	1	2	1	2	4	5	4	4	5	4	2	5	4	4	4	5	4	4	5	2	1	1	5	4	4
720	720	JKP103	18	1	2	1	6	2	1	2	1	1	2	1	1	2	1	4	2	999	2	2	2	999	2	999	2	2	3	2	3	4	5	3	3	3	2	2	3	4	5	2	5	2	2	2	4	4	4
721	721	JKP104	19	1	2	1	6	2	1	2	1	1	2	1	1	2	1	4	2	2	2	2	2	2	2	2	2	2	3	2	3	4	5	3	3	3	3	3	4	3	4	1	3	1	1	1	4	4	4
722	722	JKP105	20	1	1	1	6	1	2	1	3	2	2	2	6	3	1	4	1	1	999	4	4	1	4	1	1	4	3	5	3	4	4	3	3	5	3	3	3	5	4	2	4	2	2	2	4	5	4
723	723	JKP106	21	1	2	1	6	2	1	2	3	1	2	1	1	2	2	4	2	1	3	3	3	2	3	3	4	2	4	4	1	3	4	4	2	5	2	2	3	5	2	2	5	2	2	1	5	5	2
724	724	JKP107	22	1	2	1	6	2	1	1	4	1	10	1	1	2	1	2	1	1	1	1	1	1	1	1	1	1	5	5	3	3	5	3	2	3	2	2	4	5	4	2	4	2	1	1	4	5	2
725	725	JKP108	23	1	2	2	6	2	1	1	3	2	2	6	6	2	2	4	1	1	4	3	3	2	3	3	2	2	4	999	1	2	1	999	1	999	1	1	4	999	4	1	999	1	1	1	999	4	2
726	726	JKP109	24	1	2	2	4	2	1	2	4	1	11	6	6	2	2	5	1	4	1	4	4	1	4	1	1	4	4	5	2	4	2	4	2	3	2	2	2	4	4	2	2	2	2	2	4	4	2
727	727	JKP110	1	2	1	1	6	2	1	2	3	1	11	1	1	2	2	999	1	999	999	999	999	999	999	999	999	999	4	4	4	4	4	4	4	4	4	4	4	4	4	2	4	4	2	2	2	4	4
728	728	JKP111	2	2	1	2	6	2	1	1	3	1	11	1	1	1	2	4	2	1	4	1	1	2	1	3	1	3	4	4	2	4	4	4	4	4	4	4	4	4	4	2	4	4	1	3	4	4	4
729	729	JKP112	3	2	1	2	6	2	1	2	3	1	2	1	1	2	2	3	2	2	2	3	2	3	3	3	2	3	4	4	2	3	4	4	4	4	2	2	4	5	5	3	4	3	2	2	4	4	4
730	730	JKP113	4	2	1	2	4	1	2	2	4	2	2	1	1	3	2	5	2	3	4	4	4	1	4	4	4	4	5	3	3	3	3	3	2	3	2	2	3	4	3	2	4	2	1	1	4	4	3
731	731	JKP114	5	2	1	2	6	2	2	1	4	2	2	1	6	3	1	4	2	1	1	1	1	1	2	3	2	2	5	5	2	4	5	4	2	4	2	2	3	5	5	2	5	2	1	1	5	5	5
732	732	JKP115	6	2	1	2	5	2	2	1	4	1	2	1	1	2	1	4	2	2	2	3	2	2	2	2	2	3	4	4	2	2	4	4	2	4	2	4	4	4	4	2	4	2	2	2	4	4	4
733	733	JKP116	1	3	1	2	5	1	2	2	4	2	2	1	1	3	2	5	3	1	3	3	3	1	3	1	1	4	3	2	3	3	4	3	2	3	2	3	3	4	3	2	4	3	2	3	4	4	3
734	734	JKP117	2	3	2	2	6	2	2	2	3	1	2	6	6	3	2	4	4	2	3	3	3	2	3	3	3	3	5	4	2	4	4	4	3	4	3	2	3	4	5	2	4	3	1	1	1	5	4
735	735	JKP118	703	3	1	1	6	2	999	2	3	1	2	6	6	2	2	3	1	2	1	1	1	1	2	1	3	1	2	4	2	2	1	5	5	3	5	5	5	5	5	5	5	2	2	2	5	5	5
736	736	JKP119	704	3	1	1	6	2	999	2	3	2	11	1	2	2	2	4	3	3	2	2	3	4	3	3	3	4	5	3	3	4	2	2	2	4	4	2	3	3	4	4	5	4	2	2	4	4	4
737	737	JKP120	705	3	1	1	6	2	1	2	4	2	2	6	6	4	2	5	3	2	3	3	3	2	2	3	3	3	4	5	3	3	5	5	5	3	2	4	5	5	5	1	5	1	1	1	5	5	5
738	738	JKP121	706	3	1	1	6	2	999	2	3	2	2	1	6	1	2	5	1	1	4	2	2	1	4	4	4	4	4	2	4	4	4	2	2	3	4	4	4	4	2	4	3	4	2	2	5	4	4
739	739	JKP122	707	3	1	1	6	2	999	2	3	1	2	2	2	3	1	4	1	1	1	1	1	1	1	1	1	1	4	4	4	3	4	4	4	3	4	3	4	3	4	4	4	4	4	3	4	4	4
740	740	JKP123	708	2	1	1	6	3	1	1	4	2	3	3	6	3	2	1	1	1	1	1	1	1	1	3	1	1	4	4	4	2	4	4	2	4	2	2	4	4	4	2	4	2	2	2	4	4	4
741	741	JKP124	709	2	1	1	6	2	1	2	3	2	2	6	6	3	2	5	1	2	3	4	4	3	4	4	2	2	4	5	4	4	3	4	4	5	5	3	2	4	4	2	3	4	3	5	5	3	3
742	742	JKP125	710	2	1	2	6	2	1	2	3	1	2	6	6	4	1	5	1	1	4	2	2	1	4	4	4	4	4	3	3	3	5	3	1	3	1	1	4	3	4	1	4	2	1	1	4	5	3
743	743	JKP126	711	2	1	2	6	2	1	2	3	1	2	1	6	3	1	5	1	1	1	4	4	4	4	1	1	1	5	3	2	4	5	3	4	3	4	2	4	5	4	1	5	1	1	4	4	4	5
744	744	JKP127	712	2	1	2	6	2	1	2	3	1	2	2	1	2	2	3	1	1	4	4	4	4	4	1	1	4	4	4	3	2	4	4	2	4	2	2	4	4	4	2	4	2	2	2	4	4	4
745	745	JKP128	713	2	1	1	6	2	1	2	4	1	2	3	1	2	1	5	1	1	1	1	1	1	1	1	1	1	4	4	2	2	2	5	2	4	999	2	3	5	4	2	4	3	2	2	4	4	4
746	746	JKP129	714	2	1	1	6	2	1	2	2	2	2	3	1	3	2	5	1	4	3	4	4	3	4	2	3	4	4	2	3	4	4	4	2	4	2	4	4	3	5	5	4	3	2	2	5	5	4
747	747	JKP130	715	2	1	1	6	2	1	2	3	1	11	1	1	2	1	3	3	3	3	3	3	3	3	2	2	2	5	4	2	5	5	5	4	5	2	4	4	5	5	1	5	1	1	1	5	5	4
748	748	JKP131	716	2	1	2	6	2	999	2	3	2	2	6	1	4	1	3	1	1	4	4	1	3	2	2	1	3	5	5	4	4	5	3	2	5	2	3	4	5	5	1	5	999	1	1	5	5	999
749	749	JKP132	717	2	1	2	6	2	1	2	4	1	11	1	1	3	2	5	1	2	1	1	1	1	1	3	1	1	3	3	3	2	5	2	3	3	3	3	3	3	4	999	3	3	1	1	4	4	4
750	750	JKP133	718	2	1	1	6	1	999	2	4	1	2	6	1	3	2	4	3	2	3	3	2	2	2	3	3	3	4	5	2	3	4	4	1	5	2	2	4	5	5	2	5	2	1	1	5	4	4
751	751	JKP134	719	2	1	2	6	1	2	2	4	2	2	6	6	3	1	5	3	3	3	1	2	2	2	2	3	2	2	4	4	3	2	3	3	4	4	4	4	4	2	3	3	3	2	4	4	3	3
752	752	JKP135	720	2	1	1	6	2	1	2	3	2	11	1	1	2	2	3	1	4	4	4	1	1	1	1	4	1	2	4	2	2	4	3	2	4	3	2	4	4	4	2	2	3	2	4	4	4	4
753	753	JKP136	721	2	1	1	6	2	2	2	3	1	2	6	1	5	1	4	2	1	3	3	2	4	3	2	2	2	4	3	2	2	4	4	2	4	3	2	4	4	4	2	4	2	1	1	4	4	3
754	754	JKP137	722	2	1	2	6	2	1	2	3	1	2	1	1	3	2	3	3	2	2	2	3	3	3	3	2	3	4	2	2	2	2	3	2	3	3	3	3	4	4	1	3	2	1	1	4	4	2
755	755	JKP138	723	3	2	1	6	2	999	1	3	1	2	6	6	4	2	2	2	2	2	2	2	999	2	2	2	2	4	4	2	3	4	2	3	4	2	2	4	4	4	2	4	2	1	1	5	4	4
756	756	JKP139	724	3	2	1	6	2	1	2	3	1	2	2	1	5	1	4	3	3	3	2	3	1	4	2	3	4	4	4	2	4	5	3	4	3	2	2	2	3	4	2	4	3	1	5	4	4	2
757	757	JKP140	725	3	2	1	6	2	999	2	3	2	1	1	6	2	2	3	1	1	1	1	1	1	1	4	1	1	4	5	5	4	1	4	4	4	4	4	4	4	4	1	4	4	1	1	4	4	2
758	758	JKP141	726	3	2	2	6	2	1	2	3	1	2	2	1	4	1	4	1	2	4	3	2	3	2	2	3	3	4	4	2	2	4	4	2	3	2	2	4	4	4	1	4	1	1	1	4	5	4
759	759	JKP142	727	3	2	2	6	2	1	2	3	2	2	6	6	2	2	3	2	2	1	1	2	2	2	3	2	2	3	2	3	2	4	2	2	3	4	3	2	5	3	4	2	1	2	3	4	5	4
760	760	JKP143	728	3	2	1	6	2	1	2	4	1	2	2	1	3	1	4	1	1	1	4	4	4	4	1	4	1	4	4	4	2	4	2	4	4	4	4	4	4	4	4	4	2	2	2	4	4	2
761	761	JKP144	729	3	2	1	6	2	999	2	3	2	2	2	1	3	2	4	1	1	1	4	1	1	4	4	4	4	4	2	2	4	5	2	1	5	1	1	4	4	2	1	4	2	1	1	4	5	4
762	762	JKP145	730	3	2	2	6	2	1	2	3	1	2	1	1	4	1	4	4	3	4	4	2	1	4	2	4	3	4	3	3	3	4	5	3	5	4	3	2	4	3	3	4	3	1	1	5	4	4
763	763	JKP146	731	3	2	1	6	2	1	2	4	2	2	1	6	3	1	3	4	3	2	4	4	3	2	4	2	2	3	4	2	3	5	3	2	3	2	2	2	3	5	3	4	2	1	1	5	4	3
764	764	JKP147	732	3	2	1	6	2	1	2	3	1	2	2	2	4	1	2	1	4	4	4	4	1	4	2	4	4	4	5	1	4	4	3	3	4	3	3	4	5	3	3	5	2	1	1	5	3	3
765	765	JKP148	733	3	2	2	6	2	1	2	3	2	2	3	1	3	2	4	1	1	1	1	1	4	1	3	1	2	4	4	2	3	3	4	1	3	1	2	2	5	4	1	5	2	1	1	4	5	3
766	766	JKP149	734	3	2	1	4	2	999	2	3	1	2	1	1	2	1	5	4	3	4	2	4	4	2	3	2	3	4	4	2	2	2	2	4	4	4	4	2	4	2	4	2	2	2	2	4	4	4
767	767	JKP150	735	3	2	2	6	2	1	2	3	2	1	1	6	3	1	1	4	4	3	1	1	4	3	3	1	4	3	4	4	3	4	2	3	3	2	3	4	999	4	3	4	4	1	5	2	4	4
768	768	JKP151	736	3	2	2	6	2	999	2	3	999	1	1	1	2	1	1	3	2	2	2	3	3	2	1	3	2	3	3	3	3	3	4	3	4	3	3	4	4	3	4	3	3	4	4	3	3	4
769	769	JKP152	737	3	2	1	6	2	1	1	3	1	2	1	1	3	1	5	2	2	2	2	2	2	4	2	4	2	4	4	2	2	2	4	4	4	2	2	4	4	2	2	2	2	2	2	4	4	2
770	770	JKP153	738	3	2	2	6	2	2	2	4	2	2	1	1	2	2	3	4	4	3	1	1	4	3	3	1	4	5	4	3	3	4	3	1	4	4	4	4	5	5	1	4	1	1	1	5	5	1
772	772	JKP155	740	3	2	2	7	2	1	2	3	1	2	1	1	4	1	3	1	3	3	3	3	3	3	4	3	3	4	4	2	4	5	5	2	5	2	2	4	4	3	2	4	2	1	1	5	5	4
773	773	JKP156	741	3	2	1	6	2	999	2	4	2	2	1	1	2	1	2	1	1	4	4	4	4	4	1	4	1	4	4	2	3	2	2	4	3	2	3	4	5	2	4	5	2	3	4	5	2	2
774	774	JKP157	742	3	2	1	6	2	999	1	3	2	2	3	1	3	1	3	1	1	1	1	1	1	1	1	1	1	4	3	4	4	4	4	3	3	3	4	4	4	4	4	4	3	3	3	4	4	3
775	775	JKP158	743	3	2	2	6	1	2	2	2	2	11	1	1	4	2	4	2	2	3	2	3	3	3	2	2	3	3	4	4	3	4	2	3	3	2	3	4	4	4	3	4	4	1	5	2	4	4
776	776	JKP159	744	3	2	2	6	2	1	2	2	2	2	1	1	3	2	3	2	1	3	1	1	4	3	2	2	4	4	4	4	3	4	3	3	4	4	4	4	4	4	4	3	4	4	4	5	4	4
777	777	JKP160	745	3	2	1	7	2	999	2	3	999	2	3	5	4	1	1	1	999	2	2	3	2	1	1	1	1	4	4	4	4	4	5	5	5	5	5	3	3	3	4	5	5	3	5	4	4	4
779	779	JKP162	747	3	2	1	6	2	2	2	3	2	2	2	6	3	1	3	3	3	3	3	2	3	3	2	2	3	4	4	4	5	2	4	3	4	3	4	3	4	4	2	4	4	2	1	4	4	3
780	780	JKP163	748	3	2	2	7	1	999	1	2	2	1	2	1	5	2	1	3	4	4	3	1	3	1	4	2	1	2	1	2	3	2	1	4	3	2	1	2	3	4	2	1	3	4	5	2	1	3
781	781	JKP164	762	3	1	1	6	2	1	2	3	2	2	1	1	1	2	4	1	1	1	1	1	1	1	4	4	1	4	3	2	3	4	2	4	4	4	4	2	2	4	2	3	4	2	3	4	5	4
782	782	JKP165	763	3	1	1	6	2	1	2	3	2	2	2	1	4	2	4	1	1	1	4	4	1	4	4	4	4	4	4	2	2	4	3	2	3	3	3	4	4	5	4	5	3	2	2	5	5	3
783	783	JKP166	764	3	1	2	6	1	2	2	4	2	5	6	6	3	1	5	1	1	4	3	2	2	1	1	1	2	2	3	4	1	4	1	3	3	4	4	2	3	2	4	3	1	1	1	4	3	3
784	784	JKP167	765	3	1	2	6	2	999	2	3	1	11	1	1	4	1	5	3	3	4	4	4	1	1	4	4	1	4	3	3	3	4	3	3	3	3	3	4	3	4	3	3	3	1	2	5	5	3
785	785	JKP168	766	3	1	1	6	2	1	1	4	1	999	999	999	999	2	999	2	4	3	2	3	1	3	3	4	3	4	3	2	3	4	3	2	4	2	3	3	4	3	4	4	2	1	5	5	5	3
786	786	JKP169	767	3	1	1	6	2	1	2	3	1	2	3	2	2	1	4	4	4	4	4	4	1	4	4	4	4	4	5	1	3	4	4	1	3	2	2	4	4	4	2	4	2	1	1	5	5	2
787	787	JKP170	768	3	1	2	6	2	1	2	4	2	2	1	6	2	1	4	2	4	2	4	4	4	4	2	2	2	4	3	2	2	2	2	2	4	4	2	2	2	2	4	4	2	2	4	4	4	4
788	788	JKP171	769	3	1	1	6	2	1	2	4	2	1	2	1	5	1	4	1	3	1	4	4	1	999	999	1	2	1	4	3	2	2	2	3	4	4	3	2	4	4	2	5	2	2	2	4	5	4
789	789	JKP172	770	3	2	2	6	1	2	2	4	2	2	6	6	3	2	5	2	1	1	4	4	1	1	1	4	4	4	3	3	3	3	3	3	4	3	3	4	4	4	3	3	2	2	3	4	4	3
790	790	JKP173	771	3	2	2	6	2	1	2	3	2	11	2	1	3	2	3	1	1	1	4	1	1	2	2	2	2	5	4	2	2	5	4	2	4	3	3	2	4	4	1	4	2	1	2	5	5	4
791	791	JKP174	772	3	2	1	7	2	999	2	3	1	11	2	6	3	1	3	4	1	1	4	4	4	4	4	4	4	4	1	1	3	4	5	3	5	1	1	3	5	3	1	3	3	1	1	5	5	3
792	792	JKP175	773	3	2	2	6	2	1	2	2	2	2	2	1	2	1	3	1	1	3	1	1	4	1	2	3	1	3	3	3	3	4	3	3	4	3	3	3	4	4	3	4	3	2	2	4	4	4
794	794	JKP177	775	3	2	2	6	1	2	2	4	1	8	6	6	3	1	1	1	1	4	1	1	1	4	1	1	1	4	4	4	4	4	4	4	999	3	2	4	4	3	3	4	3	1	1	5	999	3
795	795	JKP178	776	3	2	1	7	2	1	2	3	2	2	1	1	3	1	4	1	2	4	4	2	2	1	999	2	2	4	4	999	3	4	3	2	2	2	2	4	3	4	2	3	2	2	2	4	5	3
796	796	JKP179	777	3	2	1	7	2	999	2	3	1	1	3	4	5	2	2	3	2	3	2	4	3	2	3	3	3	4	4	4	4	4	4	4	4	4	4	4	4	4	4	4	5	2	2	4	4	4
797	797	JKP180	778	3	2	1	7	2	1	2	3	2	2	1	6	4	1	5	4	2	4	2	4	2	4	2	4	2	2	1	4	2	4	2	2	2	2	3	2	999	2	2	4	3	5	4	3	2	2
798	798	JKP181	779	3	2	1	6	2	999	2	3	1	1	5	2	5	1	3	1	1	1	2	2	2	1	2	2	1	4	4	4	3	3	4	3	3	4	4	4	4	5	4	3	3	3	3	3	4	3
799	799	JKP182	780	3	2	2	6	2	999	2	3	1	2	1	1	3	1	1	1	2	2	4	4	4	3	2	1	2	3	3	1	3	1	4	3	3	3	3	3	3	3	2	3	3	1	1	4	4	4
800	800	JKP183	781	3	1	1	6	1	999	2	3	2	5	6	6	2	2	4	1	1	4	4	1	1	1	4	1	1	5	3	2	3	5	3	2	3	2	2	4	4	2	1	5	2	1	1	4	5	2
801	801	JKP184	782	3	1	1	4	1	2	2	4	2	5	6	1	2	2	5	1	1	1	4	2	3	2	3	2	2	4	4	2	4	4	4	2	3	2	2	2	4	4	3	4	3	2	2	4	3	4
802	802	JKP185	783	3	1	1	6	1	2	2	4	1	5	6	1	3	1	4	2	4	3	1	4	2	1	4	1	4	4	4	3	3	4	4	3	4	3	3	3	4	4	3	4	3	2	2	4	4	4
803	803	JKP186	784	3	1	1	6	1	999	2	4	1	5	1	1	1	1	3	1	2	2	1	1	1	1	1	1	1	4	4	4	3	4	3	4	3	3	2	4	5	5	1	5	1	1	1	5	5	5
804	804	JKP187	785	3	2	1	7	1	999	2	4	1	7	3	2	3	1	4	4	4	4	1	4	4	4	4	2	3	4	2	2	4	2	4	4	2	4	4	4	4	4	4	4	2	4	4	4	4	4
805	805	JKP188	786	3	2	1	6	2	1	2	3	2	8	2	1	4	2	3	1	1	3	3	2	4	3	3	2	2	4	2	2	4	2	4	2	4	2	2	2	2	2	4	4	2	2	2	4	4	4
806	806	JKP189	672	1	2	2	6	1	2	2	2	1	2	3	1	5	1	4	1	4	4	4	1	1	4	2	2	4	4	4	4	2	4	3	3	4	2	3	2	4	4	1	5	1	1	2	4	4	2
808	808	JKP191	674	1	2	2	6	2	1	2	4	2	1	1	1	3	1	5	4	2	4	4	4	4	4	2	3	3	4	5	2	3	2	3	3	5	2	3	4	5	5	2	5	2	2	1	2	5	4
809	809	JKP192	675	1	2	1	7	1	999	2	3	1	2	3	1	3	1	1	1	1	4	4	1	1	1	1	1	1	4	4	3	4	4	4	3	4	4	2	4	4	4	3	4	2	2	2	4	4	4
810	810	JKP193	676	1	2	2	7	2	1	2	3	2	11	1	6	5	2	5	4	4	4	4	4	4	4	4	4	4	4	2	1	2	5	4	1	3	2	2	1	4	4	1	4	2	1	1	5	5	4
811	811	JKP194	677	1	2	2	7	2	1	2	3	2	2	6	1	2	2	5	1	2	1	1	3	2	1	2	2	3	4	2	2	2	4	3	3	4	3	4	4	3	4	1	4	3	1	1	5	5	4
812	812	JKP195	678	1	2	1	7	2	1	2	3	1	2	3	1	4	1	2	2	2	4	4	3	2	4	3	4	2	3	3	2	4	4	4	1	2	2	1	4	3	5	2	4	2	1	1	5	5	5
813	813	JKP196	679	1	2	2	6	2	1	2	3	1	8	1	1	1	1	2	4	4	4	4	3	1	4	3	4	1	4	5	2	2	4	5	3	5	2	2	1	5	3	1	4	1	1	1	5	3	5
814	814	JKP197	680	1	2	2	6	2	999	2	3	2	10	1	1	4	2	4	1	2	4	4	3	1	3	2	4	3	4	3	2	3	4	3	3	4	3	2	4	4	3	1	3	3	1	2	4	4	4
815	815	JKP198	681	1	2	1	7	2	1	2	3	1	2	6	6	2	1	4	1	1	4	4	4	1	4	4	4	4	4	4	2	4	4	4	2	4	2	2	2	4	2	2	2	2	2	2	4	4	2
816	816	JKP199	682	1	2	1	6	2	999	2	3	2	2	1	1	2	1	3	3	1	2	1	1	4	4	4	1	1	2	1	4	2	5	1	3	2	4	4	4	4	2	2	5	2	1	1	5	2	5
817	817	JKP200	683	1	2	1	6	2	999	2	2	2	1	6	1	3	1	4	4	4	4	3	3	3	1	2	4	4	1	4	1	1	4	4	1	4	1	1	4	2	2	2	4	2	2	2	5	4	1
818	818	JKP201	684	1	2	2	6	2	2	1	4	2	2	2	6	3	2	5	2	1	1	1	1	1	4	1	1	4	4	4	3	3	4	3	3	3	4	3	4	3	4	4	3	2	2	3	4	5	4
819	819	JKP202	685	1	2	2	7	2	1	2	4	1	11	999	1	5	1	4	2	1	1	1	1	1	4	1	1	4	4	4	1	4	5	4	1	5	5	4	4	5	2	4	4	2	1	5	5	4	1
820	820	JKP203	686	1	2	2	6	2	1	2	3	1	2	2	2	5	1	2	1	1	1	1	1	1	1	4	1	1	4	4	4	4	4	5	2	2	2	2	2	4	4	2	4	4	4	2	4	4	4
821	821	JKP204	687	1	2	2	7	2	999	2	4	1	2	2	1	3	2	3	1	1	1	4	2	4	4	2	2	3	4	4	4	4	4	4	2	4	2	4	4	4	4	2	4	2	4	2	4	4	4
823	823	JKP206	689	3	2	1	7	2	1	999	3	2	2	2	1	3	2	4	2	2	2	2	2	2	2	3	3	2	5	4	3	3	4	3	3	3	3	3	3	4	4	2	4	4	1	1	5	4	3
824	824	JKP207	690	3	2	1	7	2	1	1	3	1	1	2	2	2	1	3	3	4	1	4	4	1	4	3	3	1	4	4	4	4	4	4	1	4	4	4	4	4	1	4	1	4	1	1	4	4	1
825	825	JKP208	691	3	2	2	6	1	999	2	2	1	1	6	3	5	1	3	1	1	4	4	4	1	4	1	1	4	4	4	2	2	2	4	3	4	3	3	4	4	4	4	4	2	2	4	4	4	3
826	826	JKP209	692	3	2	1	6	2	1	2	4	1	2	6	1	5	1	4	4	1	4	4	4	4	4	4	4	4	5	5	5	5	5	4	3	5	1	1	4	5	5	5	5	2	2	1	5	5	3
827	827	JKP210	693	3	2	1	7	2	2	2	2	1	2	3	3	4	1	4	4	1	4	4	4	4	1	1	4	4	5	3	5	5	5	4	4	2	2	1	5	5	5	5	5	5	1	1	5	5	5
828	828	JKP211	694	3	1	2	6	1	2	2	4	2	5	1	1	5	2	5	1	1	3	1	2	3	4	3	4	3	5	4	4	4	4	3	2	4	4	3	4	4	4	3	4	4	2	4	4	4	4
829	829	JKP212	695	3	1	2	6	1	2	2	4	1	11	1	1	3	1	4	2	1	4	3	2	999	4	3	3	3	4	5	5	4	5	4	3	4	4	4	4	5	5	2	5	3	2	1	4	5	4
830	830	JKP213	696	3	1	1	6	2	1	2	4	2	2	6	6	1	2	2	1	1	1	4	1	4	1	2	1	2	4	3	4	2	2	2	2	4	3	3	2	2	2	4	4	4	2	2	2	4	4
831	831	JKP214	697	3	1	2	6	2	1	2	3	1	2	3	1	5	1	4	1	2	4	4	3	3	2	3	3	3	4	4	2	2	4	4	2	4	2	2	4	4	2	2	4	2	2	2	4	4	2
832	832	JKP215	698	3	1	2	7	2	2	2	4	1	2	2	1	4	2	3	1	3	1	4	4	4	4	4	1	4	5	3	3	5	5	3	2	2	3	4	3	5	4	2	5	2	2	4	5	4	4
833	833	JKP216	699	3	1	2	6	2	1	2	3	1	11	2	1	2	2	4	2	2	2	2	2	2	4	4	4	4	4	3	2	2	4	5	2	5	2	2	4	4	4	2	4	4	2	2	4	4	2
834	834	JKP217	700	3	1	2	6	2	999	2	3	2	2	3	1	5	2	4	4	1	3	4	1	4	1	2	1	1	5	4	1	1	5	3	1	4	1	4	5	5	4	2	5	2	1	1	5	4	4
835	835	JKP218	701	3	1	1	6	2	1	2	4	1	11	6	1	5	1	3	1	1	4	4	4	1	1	4	4	1	4	4	2	2	2	4	2	5	2	2	4	4	4	4	4	2	1	1	4	4	4
836	836	JKP219	702	3	1	2	6	2	1	1	3	2	2	3	2	4	1	2	1	4	4	4	4	1	4	2	4	4	4	3	2	1	3	4	1	4	1	1	4	4	5	1	3	1	1	1	5	5	5
837	837	JKP220	624	3	1	2	6	2	999	2	3	1	2	2	3	2	2	4	4	1	1	1	1	1	1	1	1	1	3	3	4	3	4	4	3	4	3	3	4	4	4	4	4	3	1	1	4	4	5
838	838	JKP221	625	3	1	1	6	2	1	1	3	1	2	999	1	1	1	4	1	4	4	4	4	1	4	4	4	4	5	3	2	3	5	4	2	2	2	2	3	3	3	1	3	2	1	1	5	5	3
839	839	JKP222	626	2	1	2	6	2	999	2	4	1	2	6	6	3	2	1	1	1	1	4	4	1	1	1	1	1	4	3	4	2	4	4	2	2	4	2	2	4	4	2	2	2	2	4	4	4	2
840	840	JKP223	627	2	1	2	6	2	999	1	3	2	2	2	1	3	1	5	2	1	1	2	1	2	1	1	2	2	3	3	4	3	4	4	3	4	3	3	4	4	3	2	4	3	2	3	3	4	3
841	841	JKP224	628	2	1	1	6	2	1	2	3	2	2	6	6	1	2	4	2	2	2	2	1	2	1	1	2	2	4	4	5	4	5	4	2	2	4	2	4	3	4	2	4	4	2	2	4	4	2
842	842	JKP225	629	2	1	2	6	1	2	2	4	2	2	2	1	2	2	4	4	3	2	2	1	2	1	1	3	2	4	2	2	3	4	3	2	4	3	2	3	4	4	2	5	3	1	5	5	4	2
843	843	JKP226	630	2	1	2	6	2	1	2	3	2	2	6	6	2	2	4	1	4	4	1	4	1	4	4	4	4	5	5	2	2	4	4	3	3	4	3	3	4	4	4	4	4	3	1	5	5	5
844	844	JKP227	631	2	1	2	6	2	1	2	4	1	2	1	6	3	2	3	1	1	2	2	2	3	2	2	2	4	4	3	2	3	4	3	3	3	2	2	4	4	4	2	4	2	2	2	4	4	4
845	845	JKP228	632	2	1	2	6	2	1	2	3	2	2	1	1	4	2	4	2	2	3	3	3	2	4	3	3	3	4	3	3	3	4	4	3	3	3	3	3	4	4	3	3	4	1	2	5	4	4
846	846	JKP229	633	2	1	2	6	1	999	2	4	2	2	1	1	5	1	4	2	1	2	4	4	1	1	2	2	2	5	3	4	3	3	4	3	5	3	2	2	4	5	2	2	3	1	2	2	5	3
847	847	JKP230	634	2	1	2	6	2	999	2	3	2	2	1	1	5	1	2	2	2	1	1	2	4	4	4	2	1	4	3	2	2	1	5	1	3	4	3	3	3	3	3	4	2	1	1	5	5	3
848	848	JKP231	635	2	1	2	6	2	1	2	3	2	2	1	6	2	1	4	2	2	1	1	2	4	4	4	2	1	4	3	2	2	1	5	1	3	4	3	3	3	3	3	4	2	1	1	5	5	3
849	849	JKP232	636	2	1	2	6	2	1	2	4	1	2	1	6	2	1	5	2	2	1	1	999	4	4	4	2	1	4	3	2	2	1	5	1	3	4	3	3	3	3	3	4	2	1	1	5	5	3
850	850	JKP233	637	2	1	1	6	2	999	2	3	2	2	1	1	5	2	2	2	2	1	1	2	4	3	4	2	1	4	3	2	2	1	5	1	3	4	3	3	3	3	3	4	2	1	1	5	5	3
851	851	JKP234	638	2	1	2	6	2	1	2	4	2	2	1	1	5	2	5	2	2	1	1	2	4	4	4	2	1	4	3	2	2	1	5	1	3	4	3	3	3	3	3	4	2	1	1	5	5	999
852	852	JKP235	639	2	1	2	6	1	999	2	4	2	2	1	1	5	2	5	2	2	1	1	2	4	4	2	4	1	4	3	2	2	1	5	1	3	4	3	3	3	3	3	4	2	1	1	5	5	999
853	853	JKP236	640	2	1	2	6	2	1	2	3	2	2	1	1	5	1	5	2	2	1	1	2	4	4	4	2	1	4	3	2	2	1	5	1	3	4	3	3	3	3	3	4	2	1	1	5	5	3
854	854	JKP237	641	3	2	1	6	2	1	2	3	2	2	2	1	5	1	3	4	3	4	4	4	4	4	3	2	3	5	3	1	2	4	5	2	3	2	2	2	3	4	2	3	2	1	1	5	4	4
855	855	JKP238	642	2	2	1	6	1	999	2	4	2	2	2	1	4	1	4	1	1	1	1	1	4	1	4	1	1	5	5	1	3	5	5	1	3	3	1	5	5	5	1	5	1	1	1	5	5	1
856	856	JKP239	643	2	2	2	7	2	999	2	3	2	3	3	2	3	2	4	2	2	4	4	4	1	4	3	4	4	5	4	1	3	4	4	1	5	1	1	4	5	5	1	5	1	1	1	4	5	2
858	858	JKP241	645	2	2	2	6	2	1	2	4	2	6	1	1	3	2	4	2	4	4	4	4	2	3	1	4	3	5	5	2	2	5	5	4	5	2	2	2	5	5	2	5	2	2	2	5	2	5
859	859	JKP242	646	2	2	2	6	2	2	2	3	1	2	2	1	4	1	4	2	2	999	999	4	2	2	2	2	2	4	4	2	3	4	4	2	4	2	2	4	4	4	2	4	3	2	2	4	2	4
860	860	JKP243	647	2	2	1	6	2	999	2	3	1	2	6	6	1	1	4	1	4	1	3	4	2	1	4	1	1	4	4	2	2	4	2	4	4	4	3	4	4	4	2	3	3	3	2	4	4	4
861	861	JKP244	648	2	2	1	7	2	1	2	3	2	2	1	2	4	1	3	3	1	1	4	1	3	2	2	1	1	4	3	4	4	4	2	4	4	5	3	4	4	2	2	4	2	1	1	5	4	2
862	862	JKP245	649	2	2	2	6	2	1	2	4	1	2	6	6	5	1	4	2	3	3	3	3	2	3	3	3	3	5	4	2	3	2	3	3	3	2	3	3	3	4	2	4	2	2	2	4	4	3
863	863	JKP246	650	2	2	1	6	2	1	2	3	1	11	2	1	2	2	3	1	2	1	1	1	1	1	3	1	1	4	3	2	2	2	3	3	3	3	3	4	3	2	2	3	2	2	2	4	4	2
864	864	JKP247	651	2	2	1	6	2	1	2	2	2	2	6	1	5	2	5	4	2	2	2	2	1	1	1	2	1	4	3	4	2	4	3	4	4	4	4	4	2	2	2	4	2	4	4	4	4	4
865	865	JKP248	652	2	2	1	4	2	1	2	4	1	10	1	1	2	1	5	3	2	4	4	1	1	4	4	4	4	3	3	3	5	5	3	3	5	3	1	3	3	3	1	3	1	1	1	5	3	5
866	866	JKP249	653	2	2	2	7	2	1	2	2	2	2	2	4	3	2	4	2	3	4	3	3	3	3	2	3	2	4	4	2	2	2	3	2	4	2	2	3	4	3	2	4	2	2	2	2	4	2
867	867	JKP250	654	2	2	2	6	1	2	2	4	1	2	6	1	2	1	4	1	2	2	2	3	3	2	3	2	2	4	4	3	3	4	3	2	3	3	3	3	4	4	3	4	3	1	1	4	4	4
868	868	JKP251	655	2	2	1	6	2	999	1	4	2	1	6	6	4	1	4	3	3	2	2	3	2	4	2	3	2	5	5	5	5	5	3	3	4	3	4	3	4	2	4	4	3	2	3	4	4	4
869	869	JKP252	656	2	2	2	6	1	2	2	4	2	2	2	1	1	1	3	2	2	2	2	2	2	2	2	3	2	4	3	999	4	4	4	2	4	4	4	4	2	2	2	4	2	2	2	4	4	2
870	870	JKP253	657	2	2	1	6	2	1	2	3	1	1	3	2	5	1	3	1	1	4	3	1	1	1	2	2	1	2	3	2	2	4	2	2	4	4	3	2	4	4	2	4	3	2	2	5	4	2
871	871	JKP254	658	2	2	2	6	2	1	1	3	2	2	1	1	3	1	5	2	1	4	4	1	4	4	2	1	4	4	2	2	2	4	4	2	4	2	2	2	2	2	2	4	4	2	2	4	4	4
872	872	JKP255	659	2	2	2	7	1	999	2	4	1	7	2	1	4	2	5	1	3	4	4	3	1	2	4	3	1	4	3	5	3	3	4	5	5	4	3	3	4	4	3	3	4	4	3	3	2	2
873	873	JKP256	660	2	2	2	6	1	2	2	3	1	2	6	1	5	1	1	2	2	3	2	2	2	2	2	2	2	2	2	2	3	2	3	3	5	3	2	3	2	3	3	5	2	1	1	4	5	3
874	874	JKP257	661	2	2	2	6	1	999	2	3	1	2	2	1	3	2	3	1	1	4	2	1	1	2	1	1	1	5	4	2	3	5	4	2	5	2	1	4	5	3	1	4	4	1	1	5	5	3
875	875	JKP258	662	2	2	2	6	2	1	2	3	1	2	6	6	3	1	4	2	2	4	3	2	1	4	2	4	2	4	5	3	3	1	3	3	3	4	4	3	4	3	3	4	3	1	3	4	4	3
876	876	JKP259	663	2	2	2	6	2	1	2	3	2	2	2	1	3	2	4	3	2	2	2	2	3	2	2	2	2	3	3	3	3	4	4	3	3	3	3	3	3	3	3	3	3	2	4	4	4	4
877	877	JKP260	664	2	2	2	6	2	1	2	4	2	2	1	1	3	2	5	1	2	2	2	2	2	2	3	1	2	4	4	4	2	5	4	2	4	4	2	2	4	4	4	2	2	2	2	4	4	3
878	878	JKP261	665	2	2	2	6	2	999	2	4	1	11	6	6	3	1	4	2	2	2	3	2	3	3	2	2	2	2	2	4	2	2	2	4	2	4	2	4	2	4	4	2	2	4	2	4	2	2
879	879	JKP262	666	2	2	2	6	2	1	2	3	1	2	6	1	5	1	4	3	3	3	2	3	2	3	3	3	3	2	3	4	3	4	4	4	4	3	3	4	4	4	2	3	3	1	1	5	5	4
880	880	JKP263	667	2	2	2	7	2	999	1	2	2	2	1	1	2	2	5	1	1	4	4	1	4	4	1	1	1	4	4	2	4	4	4	4	4	4	4	4	4	4	4	4	4	2	4	4	4	4
881	881	JKP264	668	2	2	1	7	2	1	2	3	1	2	3	1	2	1	2	1	3	4	4	4	2	4	4	3	4	4	5	4	3	4	5	3	4	5	3	3	5	3	3	5	3	1	1	5	5	3
882	882	JKP265	669	2	2	1	6	2	1	2	3	1	1	3	2	3	1	4	2	2	2	2	3	2	2	3	3	3	5	3	5	5	5	4	3	3	4	4	3	3	5	5	3	3	2	2	5	5	2
883	883	JKP266	670	2	2	1	6	1	999	2	4	1	2	1	1	5	1	3	3	2	4	2	2	2	2	3	2	4	4	4	4	4	4	4	4	4	4	4	4	4	2	2	999	4	2	4	4	4	2
884	884	JKP267	671	2	2	2	6	2	1	2	3	2	2	3	1	2	1	3	1	3	4	4	4	1	4	3	4	4	4	4	3	2	1	4	2	2	2	2	2	5	2	1	5	2	1	1	2	5	3
885	885	JKP268	560	1	2	1	7	1	999	2	4	1	2	2	1	3	1	4	2	1	1	3	2	4	4	4	4	4	4	5	3	5	5	3	2	5	2	3	2	5	5	4	5	4	3	2	5	5	2
886	886	JKP269	561	1	2	2	6	2	2	2	4	1	1	6	6	2	1	4	2	1	3	3	3	2	2	3	2	2	4	4	4	4	4	4	4	4	4	3	4	3	4	4	1	3	3	3	3	4	3
888	888	JKP271	563	1	2	1	6	2	1	2	4	1	11	3	1	4	1	3	3	1	4	4	1	1	4	3	4	3	3	5	2	3	3	5	2	3	2	4	3	5	3	2	5	2	1	1	5	3	3
889	889	JKP272	564	1	2	2	6	2	1	2	3	2	2	1	6	4	1	4	1	1	4	1	4	4	1	2	4	4	2	4	2	2	3	4	4	4	2	1	2	3	4	4	4	3	4	4	2	2	2
890	890	JKP273	565	3	2	2	7	1	2	2	4	2	11	1	6	5	1	3	1	1	1	1	2	2	4	1	1	1	5	5	5	5	5	5	5	5	5	5	1	5	5	1	4	1	1	5	5	5	1
891	891	JKP274	566	3	2	2	5	1	2	2	4	999	11	1	6	5	2	3	1	1	1	3	3	2	4	1	1	1	5	5	5	5	5	5	5	5	5	1	1	5	999	5	1	4	1	5	5	1	1
892	892	JKP275	567	3	2	2	6	2	999	2	3	1	2	2	1	4	1	4	1	4	1	1	4	1	4	3	2	4	5	5	5	3	3	5	1	5	1	1	3	3	3	3	5	1	1	1	5	5	3
893	893	JKP276	568	3	2	2	6	2	999	2	4	2	2	1	1	2	1	3	1	3	3	4	3	3	4	4	4	3	4	4	4	3	4	3	4	3	4	3	3	4	4	3	4	3	2	2	4	4	4
894	894	JKP277	569	3	2	2	6	2	1	2	3	2	2	1	1	2	1	3	1	1	1	1	1	1	1	1	1	1	4	2	4	2	5	4	2	2	4	2	4	2	2	2	4	4	2	4	4	4	2
895	895	JKP278	570	3	2	2	6	2	1	2	3	2	2	2	6	999	1	4	3	3	4	3	3	1	4	2	2	3	4	4	2	4	5	5	3	4	5	4	5	5	5	2	5	4	1	1	5	5	5
896	896	JKP279	571	3	2	1	5	2	1	1	3	1	999	3	1	2	1	2	3	3	2	3	3	1	3	3	3	3	3	3	3	4	3	4	3	4	3	3	3	4	4	4	4	3	2	4	4	4	4
897	897	JKP280	572	3	2	2	6	2	1	2	3	2	2	6	6	2	1	4	2	2	3	3	4	4	4	2	4	2	4	4	4	3	4	3	3	3	3	3	3	3	3	3	3	3	2	2	4	4	3
898	898	JKP281	573	3	2	2	6	2	2	2	4	2	2	1	1	5	1	5	1	3	1	1	2	2	4	3	1	2	4	4	4	4	4	2	4	4	4	4	4	4	4	2	4	4	2	2	4	4	4
899	899	JKP282	574	3	2	2	6	2	1	2	3	2	11	1	1	3	1	4	3	2	2	2	4	2	3	2	2	3	4	4	4	4	4	4	2	4	2	4	4	4	4	4	4	4	2	2	4	4	2
902	902	JKP285	577	3	2	1	6	2	1	2	3	1	2	2	1	3	1	4	1	1	1	4	4	4	1	4	4	1	4	4	4	4	4	2	4	4	4	4	4	4	4	4	4	4	4	4	4	4	5
903	903	JKP286	578	3	2	2	7	2	1	2	3	1	2	6	6	3	1	4	1	2	2	4	4	2	4	2	2	1	4	4	4	4	4	4	4	4	3	3	4	5	5	4	5	4	5	4	4	4	4
904	904	JKP287	579	3	2	2	6	2	1	1	4	2	8	1	1	1	2	4	1	3	1	1	2	2	4	3	1	2	4	4	4	3	4	3	3	3	3	3	3	3	3	3	3	4	3	4	3	4	3
905	905	JKP288	580	3	1	1	6	2	1	2	3	1	11	1	1	4	2	4	3	4	4	4	2	2	4	1	4	2	4	4	3	2	4	4	2	5	3	2	2	2	4	2	2	1	1	1	4	5	1
906	906	JKP289	581	3	1	2	6	2	1	2	3	2	11	1	1	2	2	5	4	4	4	4	4	1	4	1	4	2	4	4	3	2	4	4	2	5	3	2	2	2	4	2	5	1	1	1	4	5	1
907	907	JKP290	582	3	1	2	6	2	1	2	3	2	2	6	1	5	2	3	4	3	4	4	4	1	4	3	4	4	4	4	2	4	4	4	2	3	1	1	4	4	4	1	4	4	1	1	4	4	4
908	908	JKP291	583	3	1	1	7	1	2	2	2	2	5	6	6	2	2	4	2	1	4	2	3	4	3	1	2	1	4	4	4	3	4	3	2	3	3	3	4	5	5	4	4	3	1	2	5	4	5
909	909	JKP292	584	3	1	1	6	1	2	2	2	2	5	6	6	2	1	4	4	4	4	999	3	999	4	1	1	3	4	4	4	3	4	4	2	5	3	2	2	2	4	2	5	1	1	1	4	5	1
910	910	JKP293	585	3	1	2	6	2	1	2	3	1	2	6	1	5	1	4	1	1	999	1	1	1	1	4	4	1	4	4	2	3	4	4	2	3	2	2	4	4	3	2	4	2	1	1	5	5	2
911	911	JKP294	586	3	1	1	6	2	2	2	4	1	2	6	6	5	2	5	2	1	2	1	1	2	2	1	2	1	3	2	3	3	2	1	3	4	3	2	2	3	2	1	1	2	3	3	4	3	4
912	912	JKP295	587	3	1	2	6	2	1	2	3	2	2	6	6	3	2	3	2	4	4	4	4	1	4	1	1	4	4	4	4	4	1	4	1	3	2	4	4	4	4	1	4	2	1	1	4	4	2
913	913	JKP296	588	3	1	2	6	2	1	2	3	1	2	1	6	3	1	5	2	1	2	1	2	1	2	2	1	3	5	2	2	3	4	4	2	3	2	2	4	5	4	4	5	2	2	5	4	4	4
914	914	JKP297	589	3	1	1	6	2	1	2	3	1	2	1	6	5	2	4	1	1	1	1	1	1	2	3	1	1	2	3	2	3	5	5	4	4	4	3	4	2	2	2	4	2	2	2	4	5	2
915	915	JKP298	590	3	1	2	6	2	1	2	3	1	2	6	6	3	1	3	2	3	3	3	3	2	2	2	3	3	5	3	3	3	4	4	3	4	3	3	3	4	4	3	4	3	4	4	4	4	3
916	916	JKP299	591	3	1	2	6	2	999	1	3	1	3	3	2	3	2	4	4	4	4	4	4	4	4	3	4	4	4	2	2	2	4	4	2	4	3	3	3	4	2	2	3	2	2	2	4	4	2
917	917	JKP300	592	3	1	2	6	2	2	2	4	2	2	1	6	3	1	5	2	1	2	1	2	1	2	2	1	3	5	2	2	3	4	4	2	3	2	2	4	5	4	2	4	2	1	1	5	5	2
918	918	JKP301	593	3	1	2	6	2	999	2	3	1	2	6	6	5	2	4	1	4	4	4	4	1	4	2	4	4	5	4	2	3	4	4	2	3	2	2	4	5	3	2	4	2	1	1	5	5	2
919	919	JKP302	594	3	1	2	6	2	1	2	3	2	2	6	6	5	2	4	3	2	2	2	3	2	3	3	3	3	4	2	2	1	4	4	2	3	3	2	4	3	2	2	2	2	2	2	4	4	2
920	920	JKP303	595	3	1	2	6	2	1	2	3	1	2	2	1	4	2	3	4	1	1	4	1	4	4	3	4	1	5	4	1	4	2	4	1	3	1	2	3	4	2	2	4	1	1	1	5	5	1
921	921	JKP304	596	3	1	2	6	2	1	2	4	2	2	2	1	1	2	4	4	4	4	3	4	3	3	2	4	3	3	2	2	3	5	3	3	4	3	4	4	3	5	4	3	2	1	5	4	5	5
922	922	JKP305	511	3	2	1	4	2	1	2	3	2	3	3	1	1	1	2	4	3	4	1	1	1	2	1	3	3	2	2	2	2	2	4	2	4	2	2	2	4	2	2	2	2	2	2	2	4	4
923	923	JKP306	512	3	2	2	4	2	999	2	2	2	3	2	1	5	1	3	3	3	4	1	1	4	1	3	1	3	5	2	2	3	4	4	2	4	4	4	2	4	2	4	4	4	2	4	4	4	4
925	925	JKP308	514	3	2	1	3	1	999	2	3	2	3	999	1	2	1	3	2	3	3	2	4	3	4	4	3	3	4	2	1	2	2	4	1	4	2	4	3	4	1	4	5	4	2	3	5	1	4
926	926	JKP309	515	3	2	2	6	2	1	1	3	2	3	2	6	2	2	4	1	1	4	4	1	1	2	4	1	1	4	4	2	4	5	4	2	3	2	2	4	4	4	2	4	2	2	2	4	5	3
927	927	JKP310	516	3	2	2	7	2	999	2	3	1	3	6	6	4	1	2	3	4	2	4	2	4	2	1	2	1	4	4	2	3	3	3	2	3	3	3	4	4	4	2	4	3	2	2	4	4	4
928	928	JKP311	517	3	1	1	6	2	999	2	3	1	3	3	1	5	1	4	4	3	4	1	1	4	2	3	1	1	3	4	2	2	2	3	3	3	3	4	2	4	2	4	4	4	2	2	4	4	4
929	929	JKP312	518	3	1	2	5	2	1	2	3	1	3	3	2	5	2	4	2	3	1	1	3	2	1	1	1	1	4	3	3	4	4	4	2	4	3	3	4	3	2	2	4	2	2	2	4	4	2
930	930	JKP313	519	3	1	2	6	3	1	1	3	2	3	3	2	5	1	4	1	1	4	4	4	4	4	1	1	4	4	3	2	4	4	4	2	3	4	2	4	2	2	2	4	2	2	2	4	4	2
931	931	JKP314	520	3	1	2	6	2	1	2	4	2	11	1	1	2	2	2	4	1	2	2	4	3	1	999	3	2	5	4	2	4	5	4	4	5	4	3	4	5	4	2	5	2	1	1	5	4	4
932	932	JKP315	521	3	1	1	6	2	1	1	3	1	3	4	1	5	2	4	1	2	1	1	2	3	1	1	1	1	4	5	5	3	4	5	2	5	4	4	2	5	2	2	5	5	1	1	5	5	2
933	933	JKP316	522	3	1	1	6	2	999	2	3	2	3	3	6	3	2	4	4	3	4	1	1	4	2	3	1	1	3	4	2	2	2	3	3	3	3	3	4	2	4	2	4	4	2	4	4	4	4
934	934	JKP317	523	3	1	1	6	2	999	2	3	1	3	3	1	3	1	2	3	3	1	1	1	4	1	3	1	3	3	4	2	3	3	3	2	3	2	4	4	4	2	4	3	2	2	4	4	4	4
935	935	JKP318	524	3	1	2	6	2	999	1	3	2	3	3	2	5	2	4	3	3	4	3	3	4	3	4	3	4	4	4	2	4	4	4	2	4	4	2	4	2	2	2	4	2	2	2	4	4	2
936	936	JKP319	525	3	1	2	6	2	1	1	3	1	3	3	2	3	1	1	1	1	1	4	1	4	1	4	1	4	5	5	1	1	1	4	1	4	1	2	4	5	2	1	4	2	1	1	4	5	5
937	937	JKP320	526	3	1	2	6	2	1	2	4	2	11	1	6	2	1	3	1	2	4	4	1	1	2	1	2	2	2	4	2	2	2	2	2	2	4	4	2	5	4	3	5	2	1	1	4	5	4
938	938	JKP321	527	3	1	2	6	2	1	2	4	2	3	3	2	5	1	3	3	3	4	3	3	1	3	3	3	3	4	2	1	3	1	4	2	4	3	3	4	4	4	2	4	3	1	1	5	4	2
939	939	JKP322	528	3	1	2	6	2	1	2	3	2	3	3	1	2	2	3	3	3	4	3	3	1	3	3	3	3	5	4	1	2	1	4	1	4	1	2	4	5	5	1	5	1	1	1	5	5	5
940	940	JKP323	529	3	1	2	6	2	1	2	3	1	3	3	1	4	1	3	1	1	4	4	4	1	4	1	4	4	4	2	2	3	4	4	2	4	2	2	4	4	2	1	4	2	1	1	5	4	4
941	941	JKP324	530	3	1	2	6	2	999	2	3	1	3	3	1	5	1	2	1	1	4	4	4	1	4	1	4	4	4	2	2	3	4	4	2	4	2	2	4	4	2	1	4	2	1	1	5	4	4
942	942	C001	1	3	2	2	6	2	1	1	3	1	2	3	2	3	1	2	2	2	1	1	2	1	1	2	2	3	4	3	5	3	4	2	1	4	3	4	2	4	5	1	4	1	1	5	1	1	3
943	943	C002	2	3	2	1	7	2	1	1	3	1	3	3	2	4	1	2	1	1	1	1	1	1	1	1	1	1	2	4	2	2	1	4	1	4	2	2	4	5	4	2	4	2	1	1	4	4	5
944	944	C003	3	3	2	2	5	2	1	1	4	1	2	1	1	1	1	3	1	1	1	1	1	1	1	1	1	1	5	4	2	4	5	5	4	4	4	4	3	4	5	3	3	3	3	2	4	5	5
945	945	C004	4	3	2	1	6	1	2	2	4	2	2	6	1	3	2	3	1	1	1	3	1	1	1	2	2	1	5	5	2	3	3	3	2	5	2	2	3	5	4	1	5	2	2	1	4	4	3
946	946	C005	5	3	2	2	6	1	2	1	2	1	11	1	1	3	1	2	3	3	3	3	3	1	3	2	3	3	4	5	2	3	2	5	3	5	2	3	4	5	3	1	4	2	1	4	4	5	4
947	947	C006	6	3	2	2	7	2	1	1	4	1	11	1	1	2	1	1	3	4	4	3	3	4	4	3	3	3	5	4	1	5	5	5	5	5	1	1	4	5	5	1	5	1	1	1	5	5	1
948	948	C007	7	3	2	2	6	2	1	1	2	1	11	1	1	5	1	4	1	4	3	3	2	2	3	2	3	3	4	3	2	3	4	4	3	4	2	2	4	3	4	3	4	3	1	2	4	4	3
949	949	C008	8	3	1	2	6	2	1	1	4	1	2	6	1	3	2	4	1	1	1	1	3	1	3	1	1	3	4	4	2	4	4	4	4	4	4	4	4	4	5	2	5	2	1	1	5	5	4
950	950	C009	9	3	1	2	6	2	2	2	4	1	11	1	1	3	2	2	2	4	2	2	2	2	2	2	2	2	4	5	2	3	3	4	2	4	2	2	3	5	3	2	4	2	1	1	5	5	3
951	951	C010	10	3	1	1	6	2	1	1	3	1	3	3	2	2	1	3	1	2	2	2	2	2	2	3	2	2	4	4	3	3	4	3	2	3	3	3	3	4	4	1	4	2	1	1	4	4	3
952	952	C011	11	3	1	2	5	1	2	1	4	2	11	6	6	3	2	5	3	4	4	4	4	1	4	4	4	4	5	5	2	3	5	4	3	5	2	1	4	5	5	5	4	3	1	1	5	5	5
953	953	C012	12	3	1	1	7	2	1	2	3	1	3	3	1	5	2	2	1	1	3	3	3	1	2	2	3	3	5	4	1	3	3	3	2	3	1	1	2	4	4	2	4	1	1	1	5	5	4
954	954	C013	13	3	1	1	7	2	1	2	3	1	3	3	1	3	1	4	1	1	3	3	1	3	1	3	3	1	5	3	2	3	4	3	2	5	3	4	4	4	3	1	5	1	1	1	5	5	4
955	955	C014	14	3	1	1	6	2	1	1	3	2	3	1	5	2	2	3	1	1	1	1	1	1	1	1	4	4	4	4	5	4	5	4	2	4	2	3	4	4	5	2	4	2	2	2	5	4	3
956	956	C015	15	3	1	1	7	2	1	1	3	2	3	3	2	5	1	5	4	4	3	3	3	4	4	4	3	4	5	3	1	3	4	4	1	5	2	2	3	2	4	2	4	2	2	2	4	4	3
957	957	C016	16	3	1	2	7	1	2	1	2	1	11	5	1	2	1	2	2	2	2	2	2	2	2	2	2	2	3	5	2	3	4	5	2	5	2	2	5	5	5	2	5	2	2	2	5	5	3
958	958	C017	17	3	1	2	6	2	1	1	4	2	11	1	1	3	2	5	1	2	1	3	1	2	2	2	1	2	3	4	4	3	3	3	3	3	4	3	3	4	4	3	4	3	1	1	5	3	3
959	959	C018	18	2	2	2	4	2	1	1	3	2	2	1	1	3	2	5	4	4	4	4	4	2	4	4	4	2	4	2	2	4	4	4	2	4	4	4	4	4	4	2	2	2	2	2	4	4	4
960	960	C019	19	2	2	2	4	1	2	1	4	1	2	1	1	4	2	3	2	3	3	3	2	2	3	2	2	3	5	4	2	4	4	4	4	5	2	2	3	5	5	2	4	2	2	2	4	3	3
961	961	C020	20	2	2	2	5	2	1	2	2	2	11	1	2	2	2	5	4	4	1	1	4	4	1	1	4	4	4	4	2	4	2	2	2	4	1	2	3	5	5	1	4	2	2	2	4	4	3
962	962	C021	21	2	2	2	4	1	2	1	4	2	2	3	1	3	2	3	1	2	1	1	1	1	1	1	1	1	4	2	2	4	4	4	2	4	4	4	4	4	4	3	4	4	2	2	4	4	4
963	963	C022	22	2	2	2	4	2	1	2	4	2	2	1	1	2	2	4	4	2	2	2	2	2	2	2	2	2	4	2	2	3	3	3	2	3	3	3	3	4	3	2	4	1	1	1	4	4	2
964	964	C023	23	2	2	2	6	2	1	1	4	1	3	3	1	3	1	4	3	3	4	3	3	1	4	2	4	3	5	5	1	3	4	4	2	5	2	1	3	5	2	2	4	2	1	1	4	5	3
965	965	C024	24	2	2	1	7	2	1	1	3	1	3	2	1	4	1	4	4	4	4	4	3	1	4	4	4	4	5	4	2	4	5	5	2	4	2	2	2	3	4	2	4	2	1	1	5	5	2
967	967	C026	26	2	2	2	7	2	1	1	3	1	3	3	2	5	2	3	4	4	4	3	4	2	2	4	4	2	2	4	4	3	5	3	3	4	4	5	5	3	3	4	4	4	2	2	5	5	2
968	968	C027	27	2	1	2	4	2	1	1	3	1	11	1	1	2	2	3	2	3	3	3	2	2	3	2	2	3	2	2	2	2	2	4	2	3	4	2	2	4	2	2	4	2	2	2	4	4	4
969	969	C028	28	2	1	2	4	2	1	2	4	2	11	1	1	2	1	3	2	4	4	2	4	2	4	2	4	4	4	4	2	2	2	2	2	4	2	4	4	4	2	2	4	4	2	1	4	4	3
970	970	C029	29	2	1	1	7	2	1	1	3	1	3	4	2	3	1	4	2	3	2	2	2	2	3	2	3	3	5	4	3	3	5	4	3	4	2	3	4	5	4	5	4	2	5	5	4	4	3
971	971	C030	30	2	1	1	6	2	1	1	3	1	3	3	1	3	1	3	1	3	4	3	4	1	4	4	4	4	5	5	1	4	4	5	1	5	5	1	4	4	2	1	5	2	1	5	1	3	2
972	972	C031	31	2	1	1	7	2	1	1	3	1	3	3	1	3	1	4	4	4	4	4	4	4	4	1	1	1	5	5	3	4	4	4	3	4	3	4	4	4	4	4	4	3	1	1	4	4	4
973	973	C032	32	2	1	2	6	3	1	1	3	2	999	2	1	4	1	3	3	1	3	1	1	3	1	2	1	3	4	2	3	2	3	3	2	4	3	3	2	3	2	1	3	2	2	3	4	4	3
974	974	C033	33	2	1	2	6	2	1	1	2	2	3	4	1	4	2	3	1	3	3	3	2	2	3	2	3	3	2	4	1	1	4	2	4	3	4	3	2	2	5	2	4	3	2	1	1	5	5
975	975	C034	34	2	1	1	6	2	1	1	3	1	3	3	1	3	1	3	2	4	4	4	4	2	4	2	4	4	4	4	4	3	4	5	4	5	4	4	4	4	4	4	5	4	2	2	4	4	2
976	976	C035	35	2	1	2	6	2	1	1	3	2	3	3	1	4	2	4	1	2	2	2	2	1	1	2	2	2	5	5	2	2	2	4	2	2	3	2	4	5	5	2	5	4	1	1	5	5	4
977	977	C036	36	2	1	2	6	2	1	1	3	1	11	1	1	3	1	3	1	1	4	4	4	1	4	1	4	1	5	4	1	5	4	2	2	3	4	2	3	4	4	2	5	2	2	2	4	4	4
979	979	C038	38	2	2	1	7	2	1	2	3	1	3	3	1	2	1	4	1	1	1	3	1	3	3	3	3	1	4	5	4	4	4	4	2	4	4	3	3	5	4	1	4	2	1	1	5	5	4
980	980	C039	39	2	2	1	6	2	1	1	3	1	3	2	2	3	1	3	3	3	3	3	3	1	3	3	3	3	5	4	1	5	4	5	2	4	1	2	4	1	4	1	1	1	1	1	5	1	2
981	981	C040	40	2	2	2	6	2	1	2	3	2	11	6	6	2	2	4	2	3	2	2	2	4	2	3	2	2	5	3	1	3	5	4	2	3	2	2	4	4	2	5	4	2	1	1	5	5	3
982	982	C041	41	2	2	1	7	2	1	1	4	1	10	1	6	5	2	3	4	2	2	4	4	2	4	2	4	4	4	5	3	3	4	4	3	5	4	3	4	5	5	2	4	4	2	4	5	5	4
984	984	C043	43	2	1	2	6	2	1	1	4	1	2	3	6	5	1	2	2	2	4	4	2	2	2	4	2	4	4	3	4	2	2	4	2	3	3	4	4	4	4	2	4	2	2	2	4	4	4
985	985	C044	44	2	1	2	6	1	2	1	2	1	5	6	1	3	1	4	2	2	4	4	4	2	2	4	4	2	4	3	3	5	5	2	3	3	3	3	3	4	4	2	4	3	2	2	4	5	5
986	986	C045	45	2	1	2	6	1	2	1	2	1	5	6	1	5	1	2	4	4	4	4	4	2	4	4	4	4	4	4	2	4	4	4	3	4	2	4	2	4	4	2	4	2	2	2	4	4	4
987	987	C046	46	2	1	2	6	1	2	2	4	1	11	1	1	4	2	5	1	2	2	2	2	2	2	1	2	2	4	4	4	4	1	4	1	4	4	4	4	5	5	3	4	3	1	3	5	5	3
988	988	C047	47	2	1	2	6	2	1	1	4	1	3	3	1	3	1	3	2	2	3	3	3	2	3	2	3	2	5	4	1	3	4	4	1	4	1	2	4	5	4	2	5	2	1	1	5	5	4
989	989	C048	48	2	1	2	6	2	1	1	3	2	3	6	1	3	1	4	4	1	2	4	4	1	4	2	2	2	4	4	2	2	4	3	2	4	3	3	2	2	2	3	3	3	2	2	4	4	3
990	990	C049	49	2	1	2	6	2	1	1	3	1	3	3	1	3	2	4	2	2	2	2	2	1	2	3	2	2	5	4	3	3	5	5	1	4	1	2	1	5	5	1	5	2	1	1	5	5	1
991	991	C050	50	2	2	2	6	2	1	1	3	1	11	3	2	3	2	5	1	1	3	3	1	1	1	1	2	2	4	3	3	2	5	5	3	5	3	3	3	4	3	4	4	4	4	4	5	3	2
992	992	C051	51	2	1	2	7	1	2	1	3	1	11	1	1	3	2	1	1	1	1	1	1	2	2	1	2	1	4	3	4	2	3	4	5	5	4	4	4	5	4	2	5	2	1	5	5	4	3
993	993	C053	53	2	1	2	7	1	2	1	2	2	11	3	1	2	2	4	3	3	3	3	3	1	3	3	1	2	5	4	2	4	5	4	3	4	2	3	4	4	4	2	4	2	1	1	5	5	3
995	995	C055	55	2	1	2	6	2	1	1	3	2	11	4	1	3	1	3	2	2	3	2	1	2	2	3	2	2	4	5	5	4	4	4	5	4	1	2	4	5	4	1	5	1	4	5	5	5	2
996	996	C057	57	3	2	2	6	2	1	1	2	2	11	6	1	3	1	2	3	3	3	3	3	3	3	3	3	3	4	5	4	4	4	3	4	4	3	4	4	4	3	4	4	4	2	2	4	4	3
997	997	C060	60	3	2	2	7	2	1	2	2	1	10	6	1	2	1	4	3	3	3	3	3	3	3	3	3	3	5	4	5	3	5	3	2	5	4	4	2	5	4	2	5	2	1	1	5	5	4
998	998	C061	61	3	2	2	6	1	2	2	4	1	2	1	1	2	2	3	4	4	2	2	2	2	2	2	2	2	4	4	3	4	4	5	4	4	4	4	4	5	5	4	5	4	2	1	4	5	4
999	999	C062	62	3	2	2	6	2	1	1	3	2	3	3	1	3	2	4	2	2	2	2	2	1	2	3	2	2	5	4	3	3	5	5	1	4	1	2	1	5	5	1	5	2	1	1	5	5	1
1000	1000	C063	63	3	2	2	6	2	1	1	3	1	3	3	1	3	1	3	3	3	3	1	3	3	3	3	3	3	5	5	2	4	4	4	4	3	2	2	4	4	4	4	4	2	2	4	4	4	4
1001	1001	C064	64	2	1	2	6	2	1	1	3	2	3	3	1	2	2	4	1	1	1	3	3	1	1	3	3	3	4	3	2	3	4	4	2	3	2	2	2	4	3	2	4	2	1	1	5	5	3
1002	1002	C065	65	2	1	2	6	2	1	1	4	2	3	4	2	3	1	1	1	2	2	2	2	1	3	3	3	3	4	4	2	3	4	5	1	3	2	2	3	4	4	1	4	2	1	1	5	5	4
1003	1003	C066	66	3	2	2	6	2	1	1	3	2	3	2	2	2	2	4	1	1	1	1	1	1	1	1	1	1	3	2	3	4	4	4	2	4	3	4	4	4	4	2	3	4	2	2	4	4	4
1004	1004	C067	67	2	1	2	6	2	1	1	3	2	11	3	1	2	2	5	3	3	3	3	3	3	3	3	1	2	5	4	2	4	5	4	3	4	2	3	4	4	4	2	4	2	1	1	5	5	3
1005	1005	C068	68	2	1	2	6	1	2	1	2	2	11	1	1	2	2	3	2	1	3	1	1	3	1	1	3	1	5	4	2	4	4	5	1	4	2	2	3	4	2	1	4	2	2	1	4	5	3
1006	1006	C069	69	2	1	2	4	1	2	1	4	1	5	6	1	1	1	4	2	2	2	2	2	2	2	2	2	2	5	5	2	4	5	5	2	5	2	2	5	5	5	3	4	5	2	1	5	3	2
1007	1007	C070	70	2	1	2	6	1	2	2	3	2	11	3	1	2	2	3	3	3	1	3	3	1	3	3	3	1	5	5	1	3	5	5	3	5	1	1	5	5	5	1	5	1	1	1	5	5	5
1008	1008	C071	71	3	2	2	6	1	2	2	4	1	11	1	1	3	2	4	1	1	1	1	1	1	1	1	1	1	5	4	5	5	5	3	1	4	3	2	4	5	5	1	5	1	1	1	1	5	2
1009	1009	C072	72	2	1	2	6	1	2	1	4	2	11	1	1	3	1	5	3	2	2	2	2	1	2	2	2	2	4	3	1	3	5	4	1	5	1	1	3	5	3	1	5	1	1	1	5	5	5
1011	1011	C074	74	2	1	2	6	2	1	2	3	1	3	1	1	2	1	3	2	1	1	1	1	1	1	1	1	1	3	4	4	3	4	4	2	3	2	2	2	4	3	4	4	1	2	2	4	4	4
1012	1012	C075	75	2	1	2	6	2	1	1	3	2	3	3	1	2	1	5	2	2	2	2	2	2	2	2	2	2	4	3	3	3	4	3	3	4	3	3	3	4	4	3	4	3	2	2	4	4	4
1013	1013	C076	76	2	1	2	6	2	1	1	3	2	3	3	1	2	1	3	3	3	3	3	3	1	1	3	1	3	4	3	2	3	4	4	2	3	2	2	3	4	2	2	4	2	1	1	5	5	3
1014	1014	C077	77	2	1	2	6	2	1	1	3	2	3	3	1	2	2	4	3	3	3	3	3	1	3	3	1	3	4	3	2	3	4	4	2	3	2	2	2	4	3	2	4	2	2	1	1	5	3
1015	1015	C078	78	2	1	2	6	1	2	1	3	2	3	3	1	2	2	4	1	1	3	3	3	1	3	3	1	3	4	3	2	3	4	4	2	3	2	2	4	4	2	2	4	2	1	1	5	5	3
1016	1016	C079	79	2	1	1	6	3	1	1	3	2	3	3	1	2	2	1	1	1	1	1	1	1	1	2	1	1	5	5	5	5	5	5	4	5	4	4	4	5	5	2	5	2	1	5	5	5	4
1017	1017	C080	80	2	2	2	6	2	1	1	3	2	3	3	1	3	2	3	1	1	3	1	1	1	3	3	1	3	5	3	2	4	4	5	4	4	2	2	4	4	5	2	4	2	1	1	5	5	3
1018	1018	C081	81	2	2	2	7	1	2	1	2	1	7	6	6	5	2	4	4	4	4	3	4	4	3	4	3	4	5	2	1	2	4	4	2	3	3	2	3	3	4	2	3	2	1	1	4	5	3
1019	1019	C082	82	2	2	1	6	2	1	1	3	1	3	3	1	2	2	4	3	3	3	1	1	1	1	2	2	2	5	1	5	5	5	5	5	5	5	5	5	5	5	5	5	5	5	5	5	5	5
1020	1020	C083	83	2	2	1	7	2	1	1	3	2	3	2	2	4	2	2	1	1	1	1	1	1	3	1	1	3	5	3	1	2	2	4	1	3	2	2	3	4	2	2	4	2	2	2	5	5	2
1021	1021	C084	84	2	2	2	6	2	1	1	3	2	3	6	1	5	2	4	1	1	1	3	1	1	1	2	3	3	4	4	2	4	4	4	2	4	2	2	4	4	4	2	4	2	2	4	4	4	4
1022	1022	C085	85	2	2	2	6	2	1	1	3	2	3	3	1	3	1	1	1	1	4	4	4	4	3	1	1	3	5	3	4	5	5	5	4	3	4	4	4	4	5	2	4	2	2	2	4	5	4
1024	1024	C087	87	3	1	2	7	1	2	1	4	2	7	6	1	2	2	3	3	3	3	3	3	1	3	1	3	3	5	5	5	5	5	5	4	5	5	5	5	5	5	2	5	5	5	4	4	4	3
1025	1025	C088	88	3	1	2	6	1	2	2	3	2	11	1	1	3	2	2	2	2	2	2	2	1	2	2	2	2	5	3	5	3	5	5	3	5	1	5	5	5	3	1	3	2	1	1	5	5	3
1026	1026	C089	89	3	1	1	6	2	1	1	3	2	3	3	2	3	1	4	1	1	3	3	1	1	1	3	3	3	5	3	2	3	5	4	2	5	2	2	4	5	5	2	5	2	2	1	1	1	3
1027	1027	C090	90	3	1	2	6	2	2	1	2	2	3	2	1	3	2	4	3	3	3	3	3	2	3	3	3	3	4	3	2	4	4	4	2	4	2	2	4	4	4	2	4	2	2	2	4	4	3
1028	1028	C091	91	3	1	2	6	2	1	1	3	2	11	1	1	2	2	4	3	3	4	4	3	1	4	3	3	4	4	3	2	2	4	4	2	4	2	2	4	4	4	2	4	2	2	1	4	3	2
1029	1029	C092	92	3	1	2	6	2	1	1	3	2	3	2	1	3	2	4	3	3	3	3	3	2	3	3	3	3	4	3	2	4	4	4	2	4	2	2	4	4	4	2	4	2	2	2	4	4	2
1030	1030	C093	93	3	1	2	6	2	2	1	2	2	11	1	1	4	2	4	3	3	1	1	1	1	3	3	3	1	5	4	2	2	5	5	2	2	2	2	2	5	5	2	5	1	1	5	5	4	4
1031	1031	C094	94	3	1	2	6	2	1	1	3	2	3	2	2	2	2	5	2	2	2	2	2	2	2	2	2	2	5	4	1	1	1	5	5	4	5	5	5	5	5	1	5	1	1	1	5	5	1
1032	1032	C095	95	3	2	2	7	2	1	1	3	2	3	3	1	2	2	4	2	2	4	3	1	3	2	2	2	1	4	3	2	3	4	4	1	3	2	2	2	4	2	2	4	2	1	1	5	5	3
1034	1034	C097	97	3	1	2	6	2	1	1	3	1	3	3	1	4	2	3	2	1	3	4	3	4	3	3	1	1	4	3	2	4	5	4	2	3	2	4	3	4	4	2	4	1	1	1	5	5	3
1036	1036	C099	99	2	2	1	6	2	1	1	3	2	11	1	1	2	2	2	1	1	1	1	1	1	1	4	1	4	4	4	2	2	4	4	4	3	2	2	4	3	4	4	4	4	2	2	4	4	5
1037	1037	C100	100	3	2	1	6	2	1	1	4	1	2	3	1	2	1	5	2	2	2	2	2	2	2	2	2	2	4	4	3	3	4	3	3	4	4	3	3	3	4	4	4	4	2	2	4	4	3
1039	1039	C052	52	2	1	2	4	1	2	2	3	1	11	6	6	3	1	5	1	1	1	1	3	1	2	1	3	1	5	5	4	4	5	5	3	3	4	3	4	4	3	2	4	2	1	1	5	5	2
1042	1042	C059	59	2	2	2	7	2	2	1	3	1	11	2	1	3	2	4	1	1	4	4	1	1	1	1	4	1	5	5	3	5	5	3	3	5	3	3	3	5	4	3	5	3	1	5	5	4	3
1043	1043	C102	102	2	1	2	6	2	1	1	1	2	3	2	1	3	2	4	1	1	1	1	1	1	1	1	1	1	4	4	4	2	5	5	2	4	2	3	4	4	4	2	4	2	1	4	4	4	3
[truncated: 88 more columns]

## Sheet: 2-Scoring N=929_toSPSSMissRepl
																			1 >> 4	1 >> 4	1 >> 4	1 >> 4	1 >> 4	1 >> 4	1 >> 4	1 >> 4	1 >> 4	1 >> 4	1-5 STS>>SS	1-5 STS>>SS	1-5 STS>>SS	1-5 STS>>SS	1-5 STS>>SS	1-5 STS>>SS	1-5 STS>>SS	1-5 STS>>SS	1-5 STS>>SS	1-5 STS>>SS	1-5 STS>>SS	1-5 STS>>SS	1-5 STS>>SS	1-5 STS>>SS	1-5 STS>>SS	1-5 STS>>SS	1-5 STS>>SS	1-5 STS>>SS	1-5 STS>>SS	1-5 STS>>SS	1-5 STS>>SS
																								Reverse
																			ModJ	ModJ	ModJ	ModJ	ModJ	ModJ	ModJ	ModJ	ModJ	ModJ	ModB	ModB	ModA	ModA	ModA	ModB	ModA	ModB	ModA	ModA	ModA	ModB	ModA	ModA	ModB	ModA	ModA	ModA	ModB	ModA	ModA
No_SPSS		noDE	nosbj	priming_narrative	jk (sex)	afilR_group	education	dc08a_marriedstat	dc08b_child	dc09urban_rural	dc10home_type	dc11yard	dc12work	dc14a_income	dc14a_expenses	dc15_consumemeat	dc16a_pet	dc17zoovisit	TC01	TC02	TC03	TC04	TC05	TC06	TC07	TC08	TC09	TC10	ECCANTH01	ECCANTH02	ECCANTH03	ECCANTH04	ECCANTH05	ECCANTH06	ECCANTH07	ECCANTH08	ECCANTH09	ECCANTH10	ECCANTH11	ECCANTH12	ECCANTH13	ECCANTH14	ECCANTH15	ECCANTH16	ECCANTH17	ECCANTH18	ECCANTH19	ECCANTH20	ECCANTH21
1	1	TS001	101	1	1	1	6	2	999	2	3	1	3	6	6	4	2	4	1	3	1	4	3	3	2	2	1	2	4	2	2	2	4	4	2	2	2	2	2	4	2	4	4	2	2	2	4	4	4
2	2	TS002	102	1	1	2	6	2	999	1	3	1	3	3	2	3	2	4	1	2	4	4	4	4	4	4	4	4	4	4	2	4	4	4	2	3	2	2	3	4	3	2	4	2	2	2	4	4	3
3	3	TS003	103	1	1	2	6	2	999	2	3	2	3	6	1	5	1	4	2	3	2	3	3	2	2	3	2	2	2	3	2	2	2	2	2	4	2	2	2	4	2	3	4	2	1	2	4	4	2
4	4	TS004	104	1	1	2	6	2	999	2	3	2	3	6	1	5	1	4	2	3	2	3	3	3	2	3	2	2	2	3	2	2	2	2	2	4	2	2	2	4	2	3	4	2	1	2	4	4	2
5	5	TS005	105	1	1	1	6	2	999	2	3	1	3	6	6	4	2	4	1	4	2	2	3	1	4	4	1	3	4	2	2	2	4	4	2	2	2	2	2	4	2	4	4	2	2	2	4	4	4
7	7	TS007	107	1	1	2	6	2	1	2	3	1	3	6	6	4	1	4	1	1	2	2	3	2	4	4	1	3	4	2	2	2	4	4	2	2	2	2	2	4	2	4	4	2	2	2	4	4	4
8	8	TS008	108	1	1	2	6	2	1	1	3	2	3	3	2	4	2	1	2	4	4	1	4	4	4	4	1	1	4	2	4	2	4	2	2	4	4	2	2	4	4	2	2	4	2	2	4	4	4
9	9	TS009	109	1	1	1	6	2	1	1	4	1	3	3	1	4	2	4	1	2	4	1	4	4	3	1	1	3	5	2	2	2	4	2	2	2	2	2	2	4	2	4	4	2	2	2	4	4	4
10	10	TS010	110	1	1	2	6	2	1	1	3	2	3	2	2	2	2	1	1	1	1	4	1	4	1	4	1	1	4	4	4	4	4	4	4	4	4	5	3	5	5	4	4	4	4	2	4	4	4
11	11	TS011	111	1	1	2	6	2	1	1	3	1	3	4	2	2	2	4	1	3	1	2	3	3	3	4	4	4	4	4	2	4	4	4	2	4	2	3	3	4	4	3	4	4	2	2	4	4	2
12	12	TS012	112	1	1	1	6	3	1	2	3	1	3	3	1	3	2	4	1	1	1	1	1	4	1	4	1	1	4	4	3	3	4	2	2	4	3	3	3	3	4	3	2	2	2	4	4	4	4
13	13	TS013	113	1	1	1	7	1	999	1	4	1	3	4	1	3	1	1	3	3	3	3	3	3	3	2	3	3	5	4	2	4	4	4	2	4	2	2	4	4	4	2	4	2	1	1	1	5	2
14	14	TS014	114	1	1	2	7	2	1	2	3	1	3	999	2	2	2	4	1	4	4	4	1	4	4	4	4	4	5	4	5	4	5	4	2	4	2	2	5	2	5	2	5	2	2	2	4	5	2
15	15	TS015	115	1	1	2	6	2	1	1	3	2	3	3	1	3	2	4	2	3	3	4	3	2	3	3	3	3	5	4	2	3	1	999	1	4	2	3	3	4	5	1	5	2	1	1	4	5	3
16	16	TS016	116	1	1	1	6	2	999	2	3	2	5	6	1	4	1	3	2	3	4	4	4	4	2	4	4	3	4	3	4	4	4	2	1	4	3	3	2	4	4	4	4	5	1	4	4	4	4
17	17	TS017	117	1	1	2	6	2	999	2	4	2	2	6	6	5	2	5	4	1	4	1	4	4	4	1	4	3	4	3	4	4	4	3	2	4	4	3	3	4	4	3	3	2	2	4	3	4	3
18	18	TS018	118	1	1	1	6	1	2	2	3	2	2	6	6	5	2	5	4	1	4	4	4	4	3	1	4	4	5	3	3	3	5	2	2	5	2	2	4	5	3	2	4	2	2	2	4	4	4
19	19	TS019	119	1	1	2	4	1	2	2	4	2	2	6	6	5	2	5	4	1	4	1	1	1	3	4	1	1	4	4	4	4	4	3	2	4	4	3	3	4	4	3	4	2	2	4	3	4	4
20	20	TS020	120	1	1	2	6	2	1	2	3	2	3	6	6	999	2	4	1	2	1	4	2	2	3	3	1	3	3	2	3	5	3	3	3	3	3	3	3	3	3	3	3	3	3	3	3	3	3
21	21	TS021	121	1	1	2	6	2	1	2	3	2	11	6	6	999	2	4	3	2	4	3	2	3	3	4	1	1	4	3	5	3	5	5	4	4	2	4	5	4	4	2	5	2	1	1	1	1	4
22	22	TS022	122	1	1	1	6	3	1	2	3	2	3	6	6	3	2	5	1	2	2	4	2	2	3	4	3	2	5	5	4	999	5	2	2	4	2	2	2	4	2	2	4	4	1	1	5	5	5
23	23	TS023	123	1	1	2	6	2	1	1	3	1	3	3	2	5	2	4	4	1	2	2	2	3	4	3	3	1	5	4	2	5	5	5	4	4	4	4	4	3	3	1	3	1	5	2	2	2	4
24	24	TS024	124	1	1	1	6	2	1	1	3	1	3	3	1	1	1	4	3	2	1	1	999	1	1	4	1	1	4	4	4	2	1	2	2	4	4	2	2	2	2	2	1	2	2	1	1	1	4
25	25	TS025	125	1	1	1	6	2	1	1	3	1	3	3	1	1	1	4	1	2	1	1	4	3	1	4	1	1	4	999	4	2	1	2	2	4	4	2	2	2	2	1	2	2	2	1	1	1	4
26	26	TS026	126	1	1	2	6	2	1	2	3	1	3	6	1	4	1	4	1	999	3	4	3	3	4	2	3	4	4	3	4	2	2	3	2	2	4	4	2	4	2	3	3	2	1	1	4	4	3
27	27	TS027	127	1	1	2	6	2	1	2	4	1	2	6	1	3	2	4	1	3	3	3	3	3	3	3	3	3	5	4	2	3	4	4	2	4	2	3	4	4	4	2	4	2	2	3	4	4	4
28	28	TS028	128	1	1	1	6	2	1	2	4	1	3	6	6	4	1	5	1	1	1	1	2	1	1	1	1	1	5	3	2	2	5	4	2	4	2	2	4	4	4	2	4	2	1	1	5	5	5
29	29	TS029	129	1	1	1	6	2	1	2	3	2	3	2	1	2	1	999	3	2	3	4	3	2	3	3	4	4	4	3	3	4	4	4	4	3	4	4	3	4	5	4	4	4	1	1	4	4	3
30	30	TS030	130	1	1	2	6	2	1	2	3	2	3	3	6	5	2	4	3	2	3	4	3	2	3	3	4	4	4	4	2	2	2	2	4	3	2	2	2	4	4	4	4	2	4	5	5	5	1
31	31	TS031	131	1	1	1	6	2	999	2	3	1	3	3	1	4	1	4	1	3	3	3	3	3	3	2	3	3	5	4	2	3	4	4	2	4	2	3	2	4	4	2	4	2	2	2	5	5	4
32	32	TS032	132	1	1	2	6	2	1	2	4	1	3	2	6	4	2	3	2	2	4	4	3	3	4	3	2	3	3	3	3	2	4	3	2	4	4	2	4	4	2	2	3	2	2	1	4	5	4
33	33	TS033	133	1	1	1	7	2	1	2	3	1	3	3	2	3	2	3	1	3	4	4	4	4	4	3	4	4	5	5	4	2	4	4	2	4	2	2	4	5	2	2	5	2	1	1	5	5	2
34	34	TS034	134	1	1	2	6	2	1	2	3	2	2	1	1	3	2	3	1	4	1	4	3	4	1	1	2	1	4	3	2	4	4	3	3	3	2	3	2	3	4	4	3	4	4	4	3	4	3
35	35	TS035	135	1	1	1	6	2	1	2	3	2	2	1	1	2	2	4	2	2	4	4	3	3	3	2	3	3	5	4	2	3	5	3	2	4	2	2	4	3	4	1	4	1	5	2	4	5	3
36	36	TS036	136	1	1	2	6	2	1	2	3	2	2	1	1	4	2	4	1	3	3	4	3	3	3	3	3	3	4	3	2	3	4	2	2	4	2	2	4	4	2	2	4	2	2	2	4	4	2
37	37	TS037	137	1	1	2	6	2	999	2	3	2	2	6	6	5	2	5	2	3	1	1	1	4	2	2	2	1	4	4	3	1	4	4	1	3	4	1	3	1	4	1	3	1	1	1	4	4	1
38	38	TS038	138	1	1	1	6	2	999	2	3	2	3	6	6	2	1	4	1	2	3	3	3	3	4	4	1	3	4	2	2	2	4	2	2	2	2	2	2	4	2	4	4	2	2	2	4	4	4
39	39	TS039	139	1	1	1	6	2	1	2	3	1	3	3	1	4	2	3	1	2	2	3	3	3	4	4	1	3	4	4	2	2	4	2	2	2	2	2	2	4	2	4	4	2	2	2	4	4	4
40	40	TS040	140	1	1	2	6	2	1	2	3	1	3	3	6	4	1	4	2	2	2	2	2	3	2	3	2	2	5	3	3	3	4	5	3	3	3	3	3	3	3	2	4	2	1	1	5	5	4
42	42	TS042	142	1	2	2	6	1	2	2	4	2	2	6	6	4	1	2	4	1	1	4	1	4	4	1	4	1	4	4	3	3	4	3	2	3	3	2	3	4	4	2	4	2	2	1	4	4	3
43	43	TS043	143	1	2	1	6	2	1	2	3	2	3	4	2	5	2	4	1	4	4	4	4	1	4	4	4	4	4	4	2	3	4	4	2	4	2	2	4	4	4	2	4	2	2	2	4	4	2
44	44	TS044	144	1	2	1	6	2	1	2	3	1	3	6	2	3	1	4	1	1	1	1	1	4	1	4	1	1	4	4	3	3	4	2	2	4	3	3	3	3	4	3	2	2	4	4	4	4	4
45	45	TS045	145	1	2	2	6	1	2	2	4	2	11	1	1	2	2	3	2	3	3	3	2	3	3	3	3	3	5	5	2	2	5	5	3	5	3	3	3	5	4	1	5	4	1	1	4	5	3
46	46	TS046	146	1	2	999	6	2	1	999	3	2	3	6	2	4	1	4	1	1	4	1	1	1	1	1	1	1	1	1	1	5	5	5	1	5	1	1	5	1	5	1	1	5	1	5	5	5	5
47	47	TS047	147	1	2	2	6	2	1	2	4	2	3	3	1	4	2	3	1	4	4	4	1	4	4	4	4	1	5	1	1	3	5	4	1	3	2	2	5	4	5	2	3	2	1	1	5	5	3
49	49	TS049	149	1	2	1	7	2	1	2	3	1	3	3	1	3	1	4	1	1	1	1	1	4	1	4	1	1	4	4	3	3	4	2	2	4	3	3	3	3	4	3	2	2	2	4	4	4	4
50	50	TS050	150	1	2	2	7	2	1	2	3	1	3	4	2	5	1	4	1	999	3	2	1	3	3	2	2	2	4	4	2	2	2	4	2	4	2	2	4	4	2	2	2	2	2	2	2	4	2
52	52	TS052	152	1	2	1	6	2	999	1	4	2	2	1	1	2	2	2	3	3	4	4	4	3	3	2	3	2	4	3	3	3	4	5	4	4	3	3	3	3	4	4	4	4	3	3	3	4	4
53	53	TS053	153	1	2	1	6	2	1	2	4	1	11	1	1	3	2	4	2	1	3	4	4	4	4	4	4	4	4	4	3	5	5	5	1	5	2	3	2	5	5	2	5	3	1	1	5	5	5
54	54	TS054	154	1	2	1	7	2	1	2	3	1	3	3	1	4	1	3	2	3	4	4	4	4	2	4	4	3	4	3	4	4	4	2	1	4	3	3	2	4	4	4	4	5	1	4	4	4	4
55	55	TS055	155	1	2	1	7	2	1	1	3	1	3	3	1	4	1	3	2	3	4	4	4	4	2	4	4	3	4	3	4	4	4	2	1	4	3	3	2	4	4	4	4	5	1	4	4	4	4
56	56	TS056	156	1	2	2	7	2	2	2	4	2	2	1	1	2	1	4	2	3	2	1	2	3	3	2	3	2	4	4	3	3	3	4	5	4	3	3	3	4	3	3	5	3	1	3	5	4	4
57	57	TS057	157	1	2	1	6	2	1	2	3	1	3	3	2	5	2	4	1	2	1	1	4	3	1	4	1	1	5	4	3	5	5	5	4	4	4	4	3	3	3	1	3	1	1	1	5	2	2
58	58	TS058	158	1	2	2	6	2	1	1	4	1	3	3	6	5	1	2	1	1	4	4	1	4	1	4	1	1	4	4	2	3	5	4	1	4	2	2	2	4	5	2	5	2	1	1	5	5	4
59	59	TS059	159	1	2	2	6	2	1	1	3	1	3	3	6	5	1	3	1	1	4	4	1	4	1	4	1	1	4	4	2	3	5	4	1	4	2	2	2	4	5	2	5	2	1	1	5	5	4
60	60	TS060	160	1	2	1	6	2	1	1	3	1	3	3	2	5	2	4	1	1	4	4	1	4	1	4	1	1	5	4	2	5	5	5	4	4	4	4	4	3	3	1	3	1	1	1	5	2	2
61	61	TS061	161	1	2	1	6	2	1	1	3	1	3	3	1	1	1	4	4	4	2	2	4	3	1	999	4	4	4	4	4	2	1	2	2	4	4	2	2	2	2	1	2	2	1	1	1	4	2
62	62	TS062	162	1	2	1	6	2	1	2	4	1	3	3	2	5	2	3	1	2	4	4	4	3	3	2	4	4	4	4	1	2	2	1	2	4	2	2	4	5	4	2	5	2	1	1	5	5	4
63	63	TS063	163	1	2	2	6	1	999	2	4	1	2	1	1	3	2	1	2	1	1	4	1	4	1	2	2	2	4	4	5	3	5	4	2	4	2	3	4	5	4	999	2	2	2	2	5	5	5
64	64	TS064	164	1	2	1	5	2	999	2	4	2	2	1	1	4	2	5	1	3	3	4	3	3	3	3	3	3	5	5	2	5	5	3	3	5	2	3	4	4	4	1	5	1	1	3	5	4	3
65	65	TS065	165	1	2	1	6	2	1	2	3	999	3	2	2	5	2	4	1	1	4	4	4	4	4	4	4	4	5	3	4	5	4	3	2	2	4	4	4	4	4	4	4	4	2	2	4	5	5
66	66	TS066	166	1	2	2	4	1	999	2	4	2	2	999	999	999	999	999	2	2	1	1	1	4	1	2	2	2	5	4	2	3	3	4	2	3	3	3	4	4	4	2	4	3	2	1	4	4	3
67	67	TS067	167	1	2	2	6	2	999	2	3	1	11	1	1	3	2	3	3	1	1	4	3	4	3	3	1	4	2	4	2	2	4	2	2	4	2	2	4	2	3	2	2	1	1	1	5	5	2
69	69	TS069	169	2	1	2	6	2	999	2	4	2	11	1	1	4	2	4	3	2	3	3	3	2	3	3	2	3	4	4	4	3	4	999	3	3	4	4	2	5	3	4	4	3	1	4	4	3	4
71	71	TS071	171	2	1	2	6	2	999	1	3	1	11	2	6	5	2	4	2	2	2	1	1	4	1	4	1	1	4	4	5	1	1	4	3	4	2	3	4	4	4	2	4	2	2	2	5	4	3
72	72	TS072	172	2	1	2	6	1	1	1	3	2	11	6	6	5	2	5	1	1	1	1	1	4	3	1	3	1	4	4	5	1	1	4	3	4	2	3	4	4	4	2	4	2	2	2	5	4	3
73	73	TS073	173	2	2	1	6	3	999	2	4	1	2	1	6	5	1	4	4	4	4	2	4	1	2	2	4	2	2	2	2	2	2	999	4	4	2	4	4	999	2	2	2	2	2	2	2	2	2
74	74	TS074	174	2	1	2	6	2	1	2	4	1	11	1	1	5	1	4	1	1	1	1	1	4	3	1	3	1	5	4	5	1	1	4	3	4	2	3	4	4	4	2	4	2	2	2	5	4	3
76	76	TS076	176	2	1	1	6	2	999	2	4	1	11	2	1	2	2	3	3	3	1	1	3	4	3	2	1	3	4	5	5	2	1	5	5	4	1	5	4	5	4	5	5	5	1	5	3	4	4
77	77	TS077	177	2	2	1	7	2	999	2	4	2	7	3	1	4	2	4	1	1	4	4	4	4	4	4	4	1	4	4	2	4	4	2	2	999	4	3	4	3	2	2	4	4	2	2	5	5	2
79	79	TS079	179	2	2	2	6	2	1	2	4	2	2	6	1	3	2	5	4	4	4	1	1	1	1	4	4	1	4	5	4	4	5	5	1	5	1	3	4	5	5	1	5	3	1	1	3	2	4
81	81	TS081	181	2	2	1	4	1	2	2	4	2	2	1	1	1	2	5	3	2	2	3	2	2	2	2	1	4	4	4	2	4	5	5	5	3	3	4	4	2	4	4	4	2	1	2	5	5	2
82	82	TS082	182	2	2	1	6	2	1	1	3	1	2	6	1	3	1	4	3	2	2	3	2	2	2	2	1	4	5	3	1	4	2	5	1	5	1	1	4	4	1	1	5	1	1	1	5	4	4
83	83	TS083	183	2	2	1	4	2	1	2	3	1	2	6	1	3	1	5	3	2	2	3	2	2	3	1	1	1	4	4	5	4	4	5	4	4	4	4	1	3	5	1	1	1	1	1	4	4	4
84	84	TS084	184	2	2	2	5	1	2	2	4	1	2	1	6	5	1	4	3	3	3	3	3	2	3	3	3	3	5	5	1	4	1	5	1	5	1	2	5	5	5	1	5	1	1	1	5	5	5
87	87	TS087	187	2	2	1	6	2	1	2	3	1	3	6	3	3	2	2	3	2	2	2	999	3	1	2	2	2	4	4	3	3	5	3	3	3	3	3	3	4	3	2	4	2	2	2	4	5	3
88	88	TS088	188	2	1	2	6	2	999	2	4	2	11	1	1	3	2	5	3	3	3	3	3	2	3	3	3	3	5	5	1	3	1	4	1	5	1	2	5	5	5	1	5	1	1	1	5	5	5
89	89	TS089	189	2	2	2	6	2	1	2	4	1	2	2	6	3	1	5	3	3	3	3	3	2	3	3	3	3	4	4	4	4	4	4	4	4	4	4	4	4	4	3	5	999	1	1	1	5	5
91	91	TS091	191	2	1	2	6	2	999	1	4	1	2	6	6	2	1	5	4	4	1	1	4	4	4	1	1	4	5	4	2	4	5	3	2	4	4	3	3	5	5	2	4	4	1	1	5	5	4
92	92	TS092	192	2	1	2	6	2	1	2	4	1	2	1	6	3	1	5	4	4	1	1	4	4	4	1	1	4	1	3	2	3	3	3	3	3	3	3	4	5	5	1	2	1	1	1	5	4	5
93	93	TS093	193	2	1	2	6	2	1	2	3	1	2	1	1	5	2	4	1	4	4	4	4	4	2	3	2	4	5	4	3	2	2	4	2	5	2	3	4	5	5	1	5	1	1	1	5	5	4
94	94	TS094	194	2	1	2	4	1	2	1	3	2	2	6	6	2	2	5	4	4	1	1	4	4	4	1	1	4	4	3	5	4	5	5	2	1	1	2	3	5	5	1	4	1	1	3	3	5	3
95	95	TS095	195	2	1	2	6	2	1	2	4	2	11	1	1	1	2	4	2	3	3	3	3	2	3	3	3	3	5	5	1	4	1	5	1	5	1	2	5	5	5	1	5	1	1	1	5	5	5
96	96	TS096	196	2	1	2	6	2	1	2	3	1	3	6	6	1	2	4	2	3	3	3	3	2	3	3	3	3	4	4	2	4	4	4	2	4	3	2	2	3	3	3	3	3	2	2	4	4	3
98	98	TS098	198	2	1	2	6	2	1	2	3	1	2	1	6	2	1	4	2	3	3	3	3	3	3	3	3	3	4	4	2	3	4	4	2	4	2	2	4	4	4	2	5	2	2	2	4	4	4
99	99	TS099	199	2	1	2	6	2	1	1	4	1	2	1	1	5	2	5	1	2	4	3	3	4	3	3	4	3	5	4	2	3	2	3	2	4	2	3	3	4	4	2	4	3	2	2	4	4	3
100	100	TS100	200	2	1	2	6	2	1	1	3	2	2	1	1	2	1	4	4	1	1	1	1	4	1	4	1	4	5	4	2	2	2	3	3	5	3	3	4	4	5	2	5	2	1	1	5	5	3
101	101	TS101	201	2	1	1	6	2	1	2	3	2	2	1	1	4	1	5	1	1	1	1	1	4	1	1	1	1	4	4	4	4	4	4	2	4	4	4	3	4	4	4	4	4	2	2	4	4	4
103	103	TS103	203	2	1	2	6	2	999	1	3	2	1	6	1	4	1	5	2	2	3	3	2	2	2	2	3	2	4	4	4	3	4	4	3	3	3	3	3	3	3	3	3	3	3	4	4	4	3
104	104	TS104	204	2	1	2	6	2	1	2	4	2	2	6	6	4	1	5	3	3	3	3	3	3	3	3	3	3	4	4	3	4	3	3	4	3	3	4	3	3	4	3	4	4	1	1	5	5	4
105	105	TS105	205	2	1	2	6	2	2	1	3	2	3	6	6	5	2	4	1	1	1	1	4	4	4	1	1	4	5	5	1	5	1	5	5	5	5	5	5	5	5	5	5	5	5	5	5	5	5
106	106	TS106	206	2	1	1	6	3	999	1	4	2	2	1	2	3	2	3	2	2	4	2	2	1	2	4	4	2	4	4	3	4	4	3	3	4	3	3	4	4	3	2	4	3	2	4	4	4	3
107	107	TS107	207	2	1	2	6	2	1	1	3	1	11	1	2	2	1	4	2	2	2	2	2	1	2	2	2	2	4	4	3	4	4	4	3	4	3	3	4	4	3	2	4	3	2	4	4	4	3
108	108	TS108	208	2	1	2	6	2	1	1	3	2	11	1	2	3	2	4	2	2	2	2	2	1	2	2	2	2	4	4	3	4	4	3	3	4	3	3	4	4	3	2	4	3	2	4	4	4	3
109	109	TS109	209	2	1	2	6	2	999	1	999	1	2	2	1	3	1	3	1	1	1	1	1	4	3	3	3	3	4	4	1	3	4	5	3	4	4	3	3	4	4	1	3	2	1	1	4	4	4
110	110	TS110	210	2	1	2	6	2	1	1	3	1	999	1	2	2	1	4	2	2	2	2	2	1	2	2	2	2	4	4	3	4	4	4	3	4	3	3	4	4	3	2	4	3	2	4	4	4	3
111	111	TS111	211	2	1	1	6	2	1	1	3	2	11	1	2	3	1	4	2	2	2	2	2	1	2	2	2	2	4	4	3	4	4	3	3	4	3	3	4	4	3	2	4	3	4	4	4	4	3
113	113	TS113	213	2	2	1	7	2	1	1	3	1	11	1	2	3	1	4	2	2	2	2	2	1	2	2	2	2	4	4	3	4	4	3	3	4	3	3	4	4	3	2	4	3	2	4	4	4	3
114	114	TS114	214	2	2	2	6	2	999	1	3	2	11	999	999	999	2	999	2	2	999	2	3	3	2	3	3	2	5	5	1	3	4	5	3	4	4	3	3	4	4	1	3	2	1	3	5	5	3
116	116	TS116	216	2	2	2	7	2	999	1	3	2	11	2	1	3	2	4	1	2	2	2	2	3	2	3	2	2	4	4	2	4	4	4	2	4	2	4	4	4	4	2	4	2	1	2	4	4	4
118	118	TS118	218	2	2	2	6	1	999	1	4	2	11	3	1	3	2	3	1	2	2	2	2	3	2	3	2	2	5	4	5	3	4	3	2	3	2	3	3	3	3	4	4	2	1	5	4	5	3
119	119	TS119	219	1	1	2	7	2	1	1	3	1	2	6	6	2	2	4	1	1	4	4	4	4	4	1	1	1	4	4	5	4	4	2	2	4	3	3	4	4	4	2	4	4	2	2	4	4	3
120	120	TS120	220	1	1	2	7	2	1	2	3	1	11	999	999	3	1	4	3	2	4	3	4	1	4	3	3	4	4	4	4	3	4	3	3	4	4	4	4	5	4	3	4	3	2	2	4	4	5
121	121	TS121	221	1	1	1	6	1	2	1	4	1	2	1	6	5	2	999	2	3	4	4	3	4	4	1	4	4	5	5	1	3	5	3	2	4	1	4	4	5	5	1	4	2	2	1	5	5	5
122	122	TS122	222	1	2	2	999	2	1	1	4	2	11	3	1	1	1	3	2	2	3	3	3	3	3	2	3	3	5	5	1	5	5	5	1	5	1	1	1	5	1	5	5	1	1	1	5	5	5
123	123	TS123	223	1	2	1	7	2	1	2	3	1	2	4	2	2	2	4	1	1	1	4	1	1	1	4	1	1	4	4	2	2	2	4	2	4	4	2	2	4	2	2	4	2	2	2	4	4	2
124	124	TS124	224	1	2	1	6	2	1	1	3	2	2	1	6	3	2	4	4	4	3	4	4	1	3	3	4	4	4	5	1	1	5	2	1	5	5	4	2	3	5	1	5	2	1	1	5	1	2
126	126	TS126	226	1	2	2	6	1	2	2	4	1	11	6	6	2	2	5	3	3	3	3	3	3	3	3	3	3	4	3	2	3	4	4	3	3	2	2	3	3	3	1	5	2	1	1	5	4	2
127	127	TS127	227	1	1	2	6	2	1	2	4	2	11	1	1	2	2	4	4	4	4	4	4	1	4	4	4	4	4	3	2	3	3	3	3	4	1	2	2	2	3	1	3	1	1	1	3	3	2
128	128	TS128	228	1	2	1	7	999	1	2	3	2	1	1	1	3	2	5	4	3	4	4	4	1	4	4	4	4	4	4	5	5	5	3	5	5	5	4	5	5	4	4	5	2	2	2	5	5	5
130	130	TS130	230	1	1	2	6	2	1	2	4	2	11	1	2	2	2	3	2	3	3	3	3	3	3	3	2	3	5	4	2	3	4	4	3	3	2	2	4	5	5	2	5	2	1	1	5	5	3
131	131	TS131	231	1	1	2	7	2	1	1	3	1	2	3	6	3	1	3	1	1	4	4	4	3	4	1	1	1	4	4	5	4	5	2	2	4	2	4	3	5	4	3	4	2	3	4	5	5	4
132	132	TS132	232	1	2	1	6	2	1	2	3	1	2	6	1	4	1	3	1	2	2	1	1	3	2	2	2	2	4	4	4	4	4	3	3	3	3	3	3	3	3	3	3	3	2	2	4	4	3
133	133	TS133	233	1	1	2	6	2	1	2	4	2	2	1	1	2	1	3	1	2	1	1	2	4	2	2	1	1	4	5	3	3	4	2	2	3	3	3	4	3	4	2	5	3	1	1	5	5	3
136	136	TS136	236	1	1	1	6	1	999	2	4	1	2	3	1	4	1	4	1	4	4	3	3	3	2	1	2	2	4	4	4	3	4	3	4	4	2	3	3	4	4	2	4	2	2	2	4	4	4
137	137	TS137	237	1	1	1	6	1	999	2	4	2	2	3	1	2	2	3	1	1	1	2	2	4	1	3	4	2	4	4	4	4	4	4	2	4	2	2	2	4	4	2	4	4	2	2	4	4	4
138	138	TS138	238	1	1	2	6	2	1	2	4	2	2	1	1	2	2	3	1	2	2	2	2	3	2	2	2	2	4	3	4	3	3	4	4	3	4	3	3	3	4	4	3	999	1	1	3	3	3
141	141	TS141	241	1	1	2	6	2	1	2	3	1	2	1	1	2	1	3	1	1	2	1	2	4	2	2	999	1	4	4	4	4	5	4	4	3	2	2	5	5	5	1	5	3	1	1	5	5	3
142	142	TS142	242	1	1	2	6	2	1	2	4	1	2	1	1	2	2	5	2	3	3	2	2	2	3	2	3	3	4	4	2	3	4	3	3	2	2	3	4	4	4	2	4	2	4	3	2	4	4
144	144	TS144	244	1	2	1	6	2	1	2	4	1	11	1	1	2	2	4	1	4	4	4	4	4	4	3	4	4	4	4	5	4	5	1	4	3	4	5	5	4	5	2	1	4	1	1	5	5	4
145	145	TS145	245	1	2	1	6	1	999	1	3	1	2	6	6	4	1	4	1	4	4	4	4	4	4	2	2	3	2	5	5	5	5	5	1	5	1	1	3	5	5	1	5	1	1	1	5	5	1
146	146	TS146	246	1	1	2	6	2	1	2	3	1	9	999	999	5	2	999	1	999	999	999	999	999	999	999	999	999	5	5	3	5	5	5	1	3	1	2	5	5	5	1	5	2	1	5	5	4	5
147	147	TS147	247	1	1	2	6	2	1	2	4	1	2	1	1	3	2	1	1	1	1	4	1	4	4	4	1	1	5	3	3	3	3	4	1	3	1	3	3	4	3	3	4	1	1	1	5	4	2
149	149	TS149	249	1	1	2	6	2	1	1	3	2	2	1	6	3	1	4	3	3	3	3	3	2	3	3	3	3	4	4	2	3	2	999	4	2	4	2	4	4	3	2	4	3	2	2	4	5	3
150	150	TS150	250	1	1	2	6	2	2	1	4	2	2	1	1	3	1	5	1	1	2	2	3	3	3	4	1	1	3	4	3	3	3	4	3	4	3	3	3	5	3	3	4	3	2	2	4	4	3
151	151	TS151	251	1	2	2	7	2	999	2	3	2	11	3	2	3	1	3	1	4	1	1	4	4	4	4	4	4	3	2	2	3	3	4	1	3	1	3	3	4	3	3	4	1	1	1	1	4	2
152	152	TS152	252	1	1	2	6	1	999	2	4	1	2	3	1	3	1	5	1	1	1	1	1	3	1	4	4	1	4	3	2	3	4	4	3	4	3	2	4	4	4	1	5	1	1	2	4	4	4
156	156	TS156	256	1	1	2	6	2	1	2	4	2	2	3	1	3	2	4	2	2	2	2	2	3	3	2	2	2	4	3	3	4	4	3	3	3	2	3	4	4	5	2	3	2	3	2	4	4	4
159	159	TS159	259	1	1	2	6	2	999	2	4	2	11	1	1	3	1	5	2	3	4	4	4	4	1	2	2	3	5	3	2	2	1	1	1	5	1	1	1	1	5	1	3	1	3	1	5	2	1
160	160	TS160	260	1	1	2	6	2	1	2	4	1	2	1	1	3	2	4	1	3	2	1	2	3	3	3	2	2	4	4	2	3	4	4	2	4	2	2	3	4	3	1	5	2	2	1	4	4	4
162	162	TS162	262	1	1	1	6	1	2	2	4	1	2	3	1	3	1	4	2	2	3	3	3	3	3	2	3	3	5	4	1	3	2	5	1	5	1	1	1	5	5	1	4	4	1	1	5	4	3
163	163	TS163	263	1	1	2	6	2	999	1	3	2	2	1	2	3	2	4	1	999	999	4	1	4	1	1	1	1	4	4	2	2	4	3	4	4	3	4	4	5	3	4	5	4	1	1	4	5	4
165	165	TS165	265	1	1	2	6	2	1	1	3	1	2	1	1	3	2	2	4	2	4	3	2	4	3	4	4	1	5	5	1	2	3	5	1	5	1	1	4	5	3	1	5	1	1	2	5	3	1
166	166	TS166	266	2	2	2	7	2	2	1	4	2	2	2	1	3	2	3	3	2	3	3	2	2	1	2	3	2	4	4	2	3	4	3	2	4	2	3	3	4	4	4	4	3	2	2	4	4	4
167	167	TS167	267	2	2	2	6	2	1	1	4	2	3	3	1	2	2	4	4	4	4	4	4	4	4	4	4	1	4	4	2	3	2	4	2	4	2	2	2	4	4	2	5	2	2	2	5	5	4
168	168	TS168	268	2	1	2	7	2	1	1	3	2	2	2	1	3	2	3	3	2	3	3	2	2	1	3	2	2	4	4	2	3	4	3	2	4	2	3	3	4	4	4	4	3	2	2	4	4	4
169	169	TS169	269	2	2	2	6	2	1	1	4	2	2	2	1	3	2	4	2	4	3	2	2	4	2	3	2	1	2	4	5	3	2	5	1	3	2	3	2	4	4	1	4	1	1	1	5	5	2
171	171	TS171	271	2	2	2	6	2	999	2	3	1	3	2	1	2	1	5	3	1	4	4	4	3	1	3	3	3	1	1	3	3	3	3	5	5	5	3	3	3	3	3	3	3	3	3	4	4	4
172	172	TS172	272	2	2	2	6	2	999	1	3	1	11	6	6	2	1	2	2	3	4	4	4	3	2	999	2	4	2	4	2	2	2	3	4	4	999	999	2	4	2	2	2	4	2	2	2	2	4
173	173	TS173	273	2	2	1	6	2	999	1	3	2	3	3	1	5	1	4	1	999	3	2	3	3	1	1	1	1	5	999	999	3	3	3	4	4	3	3	4	4	4	3	3	3	2	3	2	2	3
174	174	TS174	274	2	2	1	6	2	1	1	4	2	11	2	1	3	2	4	2	4	4	4	4	3	2	2	4	2	4	3	3	3	4	2	2	3	3	4	3	4	4	2	4	3	2	2	4	4	4
175	175	TS175	275	2	2	1	6	1	2	1	2	1	11	2	1	4	2	4	1	1	4	4	4	4	1	1	4	4	4	4	2	2	4	4	2	4	2	2	2	4	4	2	4	2	2	2	4	4	2
176	176	TS176	276	2	2	2	6	2	1	1	3	2	3	3	1	3	2	3	1	3	3	3	3	2	3	4	3	3	5	4	1	5	5	4	4	5	2	2	4	4	5	1	4	1	1	1	5	5	4
177	177	TS177	277	2	1	1	6	2	1	1	3	2	3	6	6	2	1	5	3	3	4	4	4	4	4	2	3	3	4	5	2	3	4	4	3	4	3	3	3	5	4	2	5	3	2	1	2	4	5
178	178	TS178	278	2	2	2	6	2	2	1	3	2	3	3	2	3	2	3	1	3	2	4	3	3	4	4	3	4	5	3	1	4	5	4	1	4	2	2	4	4	4	1	4	2	1	1	4	4	4
179	179	TS179	279	2	2	2	4	2	999	1	2	2	999	999	999	999	999	999	3	3	4	4	4	1	4	4	4	3	2	3	4	3	3	2	4	4	1	1	2	3	4	4	3	4	4	3	4	2	1
180	180	TS180	280	2	2	2	6	2	1	1	2	2	2	2	6	3	2	4	2	4	4	2	4	1	4	1	2	4	3	4	3	3	4	1	3	3	3	3	3	4	3	4	2	2	2	4	3	3	3
181	181	TS181	281	2	2	2	6	2	999	2	2	2	2	1	1	2	2	5	3	3	3	4	3	3	2	1	3	3	4	4	2	2	2	3	3	4	3	3	3	4	5	2	4	3	2	2	4	4	3
182	182	TS182	282	2	2	1	4	2	1	1	2	1	2	1	1	1	2	4	4	1	4	4	4	1	4	2	3	4	5	4	4	4	4	4	4	4	4	3	4	4	5	4	5	1	1	1	5	4	4
183	183	TS183	283	2	2	1	6	2	999	1	3	1	3	999	2	3	1	4	4	1	4	4	4	1	4	2	3	4	5	4	4	4	4	4	4	4	4	3	4	4	5	4	5	1	1	1	5	4	4
184	184	TS184	284	2	2	2	6	2	999	1	4	2	10	2	1	2	1	5	1	2	1	3	1	4	1	1	4	3	4	3	2	3	2	3	2	3	3	3	2	3	4	3	3	3	2	3	3	4	3
186	186	TS186	286	1	1	2	7	2	1	1	2	2	3	6	6	3	2	3	3	3	4	4	4	4	4	2	3	3	4	5	2	3	4	4	3	4	3	3	3	5	4	2	5	3	2	1	2	4	5
187	187	TS187	287	1	1	2	7	2	1	1	3	2	3	3	1	999	2	4	1	3	4	4	4	4	4	2	3	3	4	5	2	3	4	4	3	4	3	3	3	5	4	2	5	3	2	1	2	4	5
188	188	TS188	288	1	1	2	6	2	999	1	3	2	3	3	1	3	2	4	3	1	3	2	3	2	3	3	3	3	5	3	2	4	5	4	1	4	2	2	4	4	4	1	4	2	1	1	4	4	4
189	189	TS189	289	1	1	1	7	2	2	1	3	1	3	4	1	4	1	4	1	3	3	4	1	4	1	4	4	1	5	5	2	2	4	4	3	4	2	2	3	5	5	1	5	2	1	4	4	5	4
190	190	TS190	290	1	1	2	6	2	1	1	4	2	2	2	1	3	2	3	3	2	3	3	2	2	1	4	3	4	4	4	2	3	4	3	2	4	2	3	3	4	4	4	4	3	2	2	4	4	4
191	191	TS191	291	1	1	2	6	2	1	1	3	2	3	3	1	2	1	4	1	999	4	4	1	4	4	4	4	4	4	3	2	4	4	4	2	4	2	2	4	4	4	2	3	3	2	2	4	4	2
192	192	TS192	292	1	1	2	6	2	1	1	4	1	11	3	1	5	1	4	1	1	1	4	4	4	1	2	2	2	5	1	4	4	5	4	1	4	2	2	2	4	4	2	4	2	2	4	4	4	4
193	193	TS193	293	1	1	1	6	2	2	1	2	2	11	2	1	3	2	4	2	3	2	2	3	3	3	3	2	3	4	3	3	3	4	4	2	3	3	3	3	4	4	2	4	2	2	2	4	4	4
194	194	TS194	294	1	1	1	6	2	999	1	3	2	3	3	1	3	2	5	1	1	1	4	1	1	4	4	4	4	4	2	1	1	4	3	1	3	1	2	4	4	4	2	4	2	2	2	4	4	4
195	195	TS195	295	2	1	2	6	2	2	1	2	2	11	6	6	3	2	3	3	1	3	2	2	2	3	3	3	3	4	5	2	3	4	4	3	4	3	3	3	5	4	2	5	3	2	1	2	4	5
196	196	TS196	296	2	1	1	7	2	999	1	3	1	3	3	6	3	1	999	1	3	3	4	1	4	1	4	4	1	5	5	2	2	5	3	5	5	2	2	3	5	5	1	5	2	1	4	4	5	4
197	197	TS197	297	2	1	1	7	2	1	1	3	1	11	3	2	3	2	4	1	3	2	1	1	4	1	4	4	1	5	5	2	2	5	3	5	5	2	2	3	5	5	1	5	2	1	4	4	5	4
198	198	TS198	298	2	1	2	6	2	1	1	3	1	3	3	1	5	1	4	1	2	3	4	1	4	1	4	4	1	5	999	999	4	5	4	2	4	2	2	4	5	4	2	5	4	5	5	5	5	2
199	199	TS199	299	2	1	2	6	2	1	1	3	999	3	3	1	5	1	4	1	2	2	1	1	1	1	4	4	1	5	5	5	4	5	4	2	4	2	2	4	5	4	2	5	4	5	5	5	5	2
200	200	TS200	300	2	1	1	6	2	1	1	3	2	3	3	1	999	2	4	1	3	4	4	4	4	4	2	3	3	5	3	1	4	5	4	1	4	2	2	4	4	4	1	4	2	1	1	4	4	4
201	201	TS201	301	2	1	1	7	2	1	1	4	1	3	3	1	3	1	3	1	1	3	3	3	3	3	3	3	3	5	5	2	5	5	5	1	5	1	1	5	5	5	1	5	2	1	1	5	5	5
202	202	TS202	302	3	1	2	6	3	1	1	3	2	3	3	1	3	2	3	3	3	4	4	4	4	4	2	3	3	4	5	2	3	4	4	3	4	3	3	3	5	4	2	5	3	2	1	2	4	5
203	203	TS203	303	3	1	2	6	2	1	1	4	2	11	2	1	4	1	5	3	4	4	4	2	4	3	3	4	3	5	4	1	4	5	4	2	3	1	3	3	3	4	1	3	1	2	1	2	5	4
204	204	TS204	304	3	1	1	6	2	1	2	3	1	3	2	1	2	1	2	1	3	4	4	1	1	4	2	3	3	4	2	999	2	4	4	2	2	2	4	4	2	4	4	4	2	2	2	4	4	4
205	205	TS205	305	3	1	1	7	2	1	1	3	2	3	3	1	3	2	2	3	1	3	2	3	2	3	3	3	3	4	4	2	4	4	4	2	3	2	2	3	4	4	2	4	3	2	1	2	4	5
206	206	TS206	306	3	1	1	6	2	1	1	3	1	3	999	3	3	1	4	4	4	4	4	4	4	4	1	1	4	4	3	4	3	4	2	4	4	4	4	4	5	5	4	4	4	1	2	4	4	2
207	207	TS207	307	3	1	1	6	3	1	1	4	1	3	3	6	2	2	999	1	1	3	3	3	2	3	3	3	3	5	5	2	2	5	3	5	5	2	2	3	5	5	1	5	2	1	4	4	5	4
208	208	TS208	308	3	1	2	4	2	1	1	2	2	2	1	2	2	2	5	1	4	4	4	4	4	1	1	2	4	4	4	2	5	5	3	1	5	1	1	4	5	4	1	5	1	1	1	5	5	4
209	209	TS209	309	3	1	1	6	2	999	1	3	2	3	3	6	3	2	4	1	1	3	3	3	2	3	3	3	3	5	5	2	2	5	3	5	5	2	2	3	5	5	1	5	2	1	4	4	5	4
210	210	TS210	310	3	1	2	4	2	1	1	3	2	10	1	6	3	1	4	3	3	3	4	3	3	2	1	3	3	4	3	3	2	2	3	3	4	3	3	3	4	5	2	4	3	2	2	4	4	3
211	211	TS211	311	3	1	1	6	2	1	1	3	999	3	3	2	3	1	4	4	1	4	4	4	1	4	2	3	4	5	4	4	4	4	4	4	4	4	3	4	4	5	4	5	1	1	1	5	4	4
212	212	TS212	312	3	1	1	6	2	1	1	3	1	3	3	2	3	1	4	4	1	4	4	4	1	4	2	3	4	5	4	4	4	4	4	4	4	4	3	4	4	5	4	5	1	1	1	5	4	4
213	213	TS213	313	3	1	1	6	2	1	1	3	1	3	999	2	3	1	4	4	1	4	4	4	1	4	2	3	4	5	4	4	4	4	4	4	4	4	3	4	4	5	4	5	1	1	1	5	4	4
214	214	TS214	314	3	1	1	3	2	1	1	2	1	2	1	1	2	2	4	4	1	4	4	4	1	4	2	3	4	5	4	4	4	4	4	4	4	4	3	4	4	5	4	5	1	1	1	5	4	4
215	215	TS215	315	3	1	1	6	2	999	1	3	1	3	3	2	3	1	4	4	1	4	4	4	1	4	2	3	4	5	4	4	4	4	4	4	4	4	3	4	4	5	4	5	1	1	1	5	4	4
217	217	TS217	317	1	2	2	6	2	999	1	4	2	11	1	1	3	1	2	1	1	1	3	1	1	1	3	1	1	4	4	2	3	4	4	2	4	2	3	4	5	3	2	4	2	1	2	4	4	3
218	218	TS218	318	1	2	2	6	1	2	1	4	2	2	1	1	3	1	5	3	2	3	3	2	2	2	3	2	3	4	4	4	4	4	4	3	4	4	4	3	3	4	4	4	3	3	3	4	4	4
220	220	TS220	320	1	2	1	6	2	999	2	4	2	2	1	1	3	2	5	4	3	3	1	4	4	2	2	1	4	5	4	4	4	5	4	5	5	5	4	4	4	4	5	5	5	4	4	4	4	5
221	221	TS221	321	1	2	2	6	2	1	1	2	2	11	3	1	2	2	4	1	1	1	1	1	1	1	4	1	1	4	3	4	4	5	4	3	4	4	3	4	4	5	4	4	5	2	2	4	4	4
222	222	TS222	322	1	2	2	7	2	999	1	4	2	11	1	1	2	2	5	1	4	4	4	4	1	4	4	1	4	4	5	2	2	2	5	2	2	5	2	5	5	5	2	5	2	2	2	5	5	2
223	223	TS223	323	3	1	2	6	2	999	2	3	1	11	1	1	2	2	2	1	4	4	3	2	4	3	1	2	3	4	4	3	3	4	4	2	4	2	3	3	4	4	3	4	3	2	2	4	4	4
224	224	TS224	324	3	1	1	6	2	999	1	3	1	2	2	2	5	2	3	1	3	2	2	1	1	3	1	4	2	4	3	2	5	4	2	2	3	5	4	3	1	1	2	3	5	4	3	4	3	2
225	225	TS225	325	3	1	2	6	1	999	2	2	999	2	2	1	2	2	4	1	2	2	2	1	2	3	2	3	4	1	2	3	4	5	1	2	3	4	5	2	3	4	5	1	3	2	1	2	3	4
226	226	TS226	326	3	1	1	6	2	1	1	3	2	2	999	1	2	1	1	1	4	1	4	3	4	4	3	1	4	2	2	3	2	999	2	1	3	2	2	2	4	5	2	3	3	1	3	5	4	3
227	227	TS227	327	3	1	2	6	2	999	2	4	2	11	3	1	5	1	3	2	3	3	3	3	1	4	3	3	1	3	2	1	3	2	1	2	1	2	3	4	4	4	3	3	3	4	1	5	5	5
228	228	TS228	328	3	1	2	6	2	1	1	3	2	2	999	2	5	1	3	1	2	1	3	2	4	2	2	1	2	4	3	4	4	4	4	2	4	2	4	4	4	4	2	4	2	2	2	4	4	3
229	229	TS229	329	3	1	2	7	2	999	1	3	2	2	3	1	2	1	3	1	1	4	1	4	4	4	4	4	4	1	4	4	4	4	4	1	1	1	2	4	4	4	4	4	1	1	1	1	1	1
230	230	TS230	330	3	1	2	6	2	1	2	3	2	11	1	1	3	2	3	1	2	4	2	3	4	3	1	1	3	4	4	3	3	4	3	3	3	3	3	3	4	4	3	4	2	2	2	4	4	3
231	231	TS231	331	3	1	2	6	2	1	1	3	1	2	6	6	2	2	4	1	4	4	4	4	4	4	4	4	4	4	4	3	3	3	4	4	4	2	2	3	4	3	2	4	3	2	2	4	4	3
232	232	TS232	332	3	1	2	6	2	1	2	3	2	2	2	2	2	1	5	1	4	2	1	1	1	4	1	1	4	4	3	2	5	4	3	2	4	3	5	2	4	2	5	3	2	4	4	3	5	2
233	233	TS233	333	3	1	2	6	2	1	2	3	2	2	6	1	5	2	5	1	4	4	4	4	4	4	4	4	4	4	2	1	2	1	1	1	2	1	2	4	3	2	1	2	2	2	1	5	4	2
234	234	TS234	334	3	1	2	6	2	1	1	3	1	2	6	6	2	2	4	2	2	3	2	2	3	2	2	2	2	4	4	3	3	3	4	4	4	2	2	3	4	3	2	4	3	2	2	4	4	3
235	235	TS235	335	3	1	1	7	2	1	1	3	1	11	6	6	3	2	4	1	2	2	2	2	3	2	2	2	2	4	4	4	3	4	3	3	3	3	3	3	3	3	3	3	3	3	3	3	5	3
236	236	TS236	336	1	2	1	7	2	1	2	3	1	3	3	1	2	1	2	1	1	1	4	1	1	1	2	1	1	5	4	5	2	4	5	3	3	1	3	2	4	4	1	2	1	2	1	5	4	1
237	237	TS237	337	1	2	2	6	2	1	1	3	1	3	3	1	2	1	4	1	1	4	4	3	4	3	3	3	3	4	3	2	3	3	4	2	4	3	3	3	4	4	2	4	2	2	2	4	4	4
238	238	TS238	338	1	2	1	7	999	1	2	3	2	3	2	999	999	2	5	1	1	4	4	3	4	3	3	3	3	4	4	999	4	999	2	3	4	3	4	4	4	5	4	3	4	2	2	4	5	4
240	240	TS240	340	1	2	2	3	2	999	999	3	2	3	3	2	4	1	4	1	1	4	1	1	1	4	4	4	4	5	2	4	4	4	4	4	2	4	4	4	2	4	2	2	2	1	1	1	1	1
241	241	TS241	341	1	2	2	7	2	1	2	3	1	3	3	2	3	1	4	3	4	4	4	3	1	4	4	4	4	999	999	999	999	999	999	999	999	999	999	999	999	999	999	999	999	999	999	999	999	999
242	242	TS242	342	1	1	2	5	2	1	2	4	2	2	1	1	3	2	4	2	4	4	4	4	4	3	2	3	3	4	4	4	2	4	4	2	4	3	2	3	4	3	5	4	3	4	3	4	4	4
243	243	TS243	343	1	1	1	7	2	1	2	3	1	3	3	2	2	2	5	4	3	2	4	4	2	3	999	2	999	4	4	4	2	4	4	2	4	3	2	3	4	3	5	4	3	4	3	4	4	4
244	244	TS244	344	1	1	1	7	3	1	2	3	1	3	6	6	2	2	5	3	3	2	2	3	2	3	3	4	3	3	3	2	4	3	2	3	5	3	3	3	4	3	5	4	4	2	2	4	4	5
246	246	TS246	346	1	1	1	6	2	1	2	3	1	3	3	2	3	1	5	2	3	2	4	4	2	3	3	2	4	4	4	4	2	4	4	2	4	3	2	3	4	3	5	4	3	4	3	4	4	4
247	247	TS247	347	1	1	2	6	2	1	1	3	2	3	6	2	2	2	4	2	3	3	3	2	2	3	2	3	2	5	3	2	2	4	5	1	4	2	4	4	4	3	1	4	2	1	1	5	5	5
248	248	TS248	348	1	1	2	7	2	999	2	3	1	3	3	2	2	1	4	2	2	3	3	2	2	3	2	3	2	5	3	2	2	4	5	1	4	2	4	4	4	3	1	4	2	1	1	5	5	5
249	249	TS249	349	1	1	1	7	1	999	1	3	2	3	6	6	3	2	5	2	3	3	3	2	2	3	2	3	2	5	4	2	2	4	5	1	4	2	4	4	4	3	1	4	2	1	1	5	5	5
250	250	TS250	350	1	1	1	6	2	999	1	3	1	3	3	2	2	1	2	3	2	3	3	3	3	4	3	3	3	4	2	3	2	4	4	4	4	4	4	4	4	4	4	4	3	2	1	4	4	3
251	251	TS251	351	1	1	2	7	2	1	1	3	2	3	3	2	3	2	5	1	2	1	1	4	4	4	1	1	3	5	1	3	5	3	5	3	5	3	3	5	5	5	5	5	3	1	1	5	5	5
254	254	TS254	354	1	1	2	7	2	999	1	3	2	2	5	1	4	2	3	4	3	4	4	4	1	4	4	4	4	2	3	4	4	4	4	4	4	3	4	5	4	4	4	3	4	2	4	2	4	4
255	255	TS255	355	1	1	2	6	2	999	2	4	1	11	1	1	2	2	5	1	1	1	1	1	4	1	1	1	1	4	4	4	3	3	4	3	2	3	3	4	4	4	4	4	4	2	2	4	4	4
256	256	TS256	356	1	1	1	7	2	1	2	3	1	3	3	2	2	2	4	3	2	3	3	2	2	2	2	4	2	5	3	3	3	4	3	4	4	4	4	4	5	5	3	4	5	2	2	4	4	3
257	257	TS257	357	1	1	2	7	1	2	2	4	1	11	6	6	3	2	4	2	2	4	4	3	3	4	4	1	4	4	4	2	2	4	3	3	5	3	2	3	4	2	1	3	2	1	1	4	3	2
258	258	TS258	358	3	1	1	6	2	1	1	3	2	3	3	1	1	2	4	2	2	3	3	3	3	2	2	3	3	4	3	2	3	3	4	3	3	3	3	3	3	4	3	3	3	3	1	2	3	3
259	259	TS259	359	3	1	1	6	2	1	1	4	2	3	3	1	2	2	3	4	4	4	4	2	1	2	4	2	4	3	2	3	3	4	3	2	2	3	2	2	3	3	2	3	2	2	2	4	4	3
261	261	TS261	361	3	1	1	7	2	999	1	3	2	3	4	1	2	1	5	2	2	1	1	1	1	1	3	2	1	3	5	4	4	2	4	5	3	2	5	4	2	3	4	4	3	1	4	5	5	4
262	262	TS262	362	3	1	2	6	2	999	1	3	2	3	3	2	3	2	4	4	3	3	3	3	2	3	3	3	2	3	3	3	3	3	3	3	3	3	3	3	3	3	3	3	3	3	3	3	3	3
263	263	TS263	363	3	1	1	6	2	999	1	3	1	3	3	6	2	1	3	3	2	3	3	3	3	2	2	3	2	4	3	2	2	1	2	4	4	4	4	3	4	3	1	1	1	1	2	4	3	3
264	264	TS264	364	3	1	1	6	3	1	2	3	2	3	3	1	2	2	4	3	1	1	1	3	3	1	4	1	2	4	4	4	2	4	4	2	4	4	4	2	4	5	4	2	2	2	2	4	4	2
265	265	TS265	365	3	1	1	7	2	1	1	3	1	3	2	1	3	1	4	4	3	3	3	3	2	3	3	3	2	4	2	2	3	5	3	2	4	4	4	3	3	3	3	3	3	1	1	1	1	1
266	266	TS266	366	3	1	1	6	2	1	2	3	2	3	3	1	3	2	5	3	3	4	4	4	1	4	4	4	3	3	4	3	3	4	1	3	3	3	3	3	4	3	4	2	2	2	4	3	3	3
267	267	TS267	367	1	2	1	7	2	1	2	3	1	3	6	1	3	2	4	1	1	1	4	1	4	2	3	2	2	5	5	1	5	5	4	5	4	5	1	4	4	2	1	4	2	1	1	5	5	3
268	268	TS268	368	1	2	1	7	2	1	2	3	1	3	3	1	2	2	2	3	3	3	3	2	3	2	3	2	2	5	5	5	4	5	4	3	5	3	2	4	5	5	2	5	2	1	1	5	5	4
269	269	TS269	369	1	2	2	6	2	1	2	3	2	3	3	2	3	2	5	2	4	4	4	4	3	4	2	4	4	3	2	1	2	2	5	1	5	1	1	2	5	5	1	4	1	1	1	5	5	5
270	270	TS270	370	1	2	2	6	1	999	1	3	1	2	3	1	4	2	2	1	1	1	1	1	4	1	2	1	1	5	3	2	2	1	5	1	5	1	1	2	5	5	1	3	2	1	1	5	5	5
271	271	TS271	371	1	2	1	6	2	1	1	3	1	3	6	2	2	2	2	1	4	4	3	4	4	3	1	4	2	5	3	3	3	3	4	3	3	3	3	4	4	3	2	4	2	2	2	4	3	3
272	272	TS272	372	1	2	2	4	1	999	1	4	2	5	6	1	4	2	2	1	3	3	3	3	3	3	3	2	3	4	3	3	3	4	5	4	3	3	4	4	4	4	3	4	2	1	2	4	4	3
273	273	TS273	373	1	2	2	6	2	1	1	4	2	11	1	1	2	2	3	2	3	4	4	4	4	4	2	4	2	3	4	3	4	4	3	3	4	3	4	4	4	4	2	3	3	2	2	4	4	3
274	274	TS274	374	1	2	1	6	1	2	2	4	2	11	6	6	3	1	3	1	1	1	1	1	4	1	4	4	1	4	5	3	5	4	5	4	5	4	4	3	4	5	2	4	4	2	2	4	5	5
275	275	TS275	375	1	1	2	6	2	1	1	3	2	3	6	6	4	2	2	2	2	3	2	2	3	2	3	2	2	3	2	1	3	4	2	2	3	3	3	4	4	4	2	4	2	1	1	1	4	2
276	276	TS276	376	1	1	2	7	2	1	1	3	2	3	6	6	2	1	5	1	1	1	1	1	4	3	3	3	1	4	3	2	3	2	3	3	2	2	2	3	4	3	4	4	2	4	2	4	4	999
277	277	TS277	377	1	1	2	6	2	999	1	3	1	3	3	1	3	1	3	1	1	1	1	1	4	1	4	4	1	2	4	2	2	2	4	4	4	2	4	2	4	5	2	4	4	2	4	4	4	4
278	278	TS278	378	1	1	1	6	1	999	2	4	1	2	1	1	5	1	5	1	1	4	4	3	4	4	2	3	3	5	5	2	2	1	3	3	4	3	1	2	4	5	1	5	2	1	1	1	5	5
279	279	TS279	379	1	1	2	4	1	2	2	4	2	5	6	6	2	2	5	2	2	3	1	3	4	2	3	3	4	4	3	4	3	4	3	2	3	4	3	3	4	2	2	4	2	2	2	4	5	3
280	280	TS280	380	1	1	1	6	2	1	2	2	2	999	1	1	5	2	2	1	3	4	2	3	3	3	3	3	1	4	3	1	3	5	3	5	4	5	4	5	5	2	1	4	5	1	1	5	5	5
281	281	TS281	381	1	1	2	4	1	999	2	4	1	5	6	6	1	2	2	2	3	3	3	2	2	4	3	3	4	5	3	5	5	2	3	2	4	2	2	4	5	2	4	4	2	2	1	5	5	3
282	282	TS282	382	1	1	2	6	1	999	1	4	1	11	6	6	5	1	4	2	3	3	3	3	4	3	2	3	3	4	3	3	3	4	4	3	4	3	3	4	4	4	3	4	3	2	2	3	4	4
283	283	TS283	383	1	1	2	6	1	999	2	4	1	11	6	1	2	1	5	1	1	1	4	1	1	4	4	1	4	5	5	2	2	2	5	1	5	1	1	2	5	5	1	4	1	1	1	5	5	5
284	284	TS284	384	1	1	2	6	1	2	2	3	1	11	3	6	3	2	5	1	1	1	4	1	1	2	2	2	3	5	5	2	2	5	2	2	2	4	4	2	5	4	5	5	5	2	2	5	5	2
285	285	TS285	385	1	1	2	6	1	999	1	2	2	5	6	1	3	2	5	1	4	1	4	1	1	2	2	2	3	4	3	3	4	4	4	2	5	2	2	3	3	4	2	3	2	2	2	4	4	4
286	286	TS286	386	1	1	2	4	1	2	1	2	2	5	6	1	4	2	4	1	3	3	3	3	3	3	3	2	3	5	4	2	4	5	3	1	3	2	1	2	4	4	2	4	2	1	1	1	4	3
287	287	TS287	387	1	1	2	4	1	999	2	4	2	5	6	6	2	2	3	4	4	4	4	4	4	3	3	3	3	5	5	1	2	5	4	1	3	2	3	2	5	5	2	5	2	2	2	5	4	3
288	288	TS288	388	1	1	1	6	2	1	2	3	1	2	1	2	2	2	4	1	1	1	4	1	1	3	3	3	1	4	4	2	2	5	4	2	3	3	2	3	4	4	2	3	2	1	2	4	3	4
289	289	TS289	389	1	1	2	7	2	2	1	3	2	3	6	6	3	2	2	2	2	3	2	2	3	2	3	2	2	3	2	1	2	4	2	2	3	3	3	4	4	4	2	4	2	1	1	1	4	2
290	290	TS290	390	1	2	2	6	2	1	1	4	2	2	1	1	2	2	3	3	2	4	4	2	1	4	4	3	4	4	4	4	4	4	3	4	4	4	3	4	4	3	3	4	4	4	3	4	4	4
294	294	TS294	394	1	2	2	6	2	1	2	4	2	2	6	1	4	2	4	2	2	3	3	2	2	2	2	2	2	4	4	4	3	3	3	3	3	4	3	4	5	5	4	5	4	1	1	5	5	4
295	295	TS295	395	1	2	2	6	2	999	2	4	2	999	999	2	3	2	4	3	3	3	2	3	3	2	2	3	3	4	3	5	3	3	4	4	3	2	3	2	4	5	5	4	3	2	2	2	4	2
296	296	TS296	396	1	2	2	6	2	1	2	2	2	2	6	1	3	2	3	3	2	3	3	2	2	2	2	3	3	5	4	2	3	4	5	4	4	2	3	4	5	5	2	5	3	1	1	5	4	4
297	297	TS297	397	1	2	2	6	2	999	2	2	2	11	1	5	2	2	4	3	4	3	4	3	1	3	3	3	3	4	4	4	4	4	4	4	4	4	4	4	4	4	2	4	2	2	2	4	4	4
299	299	TS299	399	1	2	2	7	2	1	2	3	1	2	3	1	3	2	3	2	2	2	2	3	3	2	4	1	3	4	4	3	3	4	5	4	4	4	3	4	5	5	5	4	4	2	4	3	4	4
300	300	TS300	400	1	1	2	6	2	999	1	3	2	11	1	1	3	2	2	1	2	1	2	2	3	3	3	3	3	4	3	2	4	4	5	2	3	2	2	2	3	2	2	3	2	2	1	5	5	4
302	302	TS302	402	1	1	2	5	1	2	2	4	1	2	6	1	2	1	3	2	1	1	4	1	4	1	1	1	1	4	4	2	2	2	2	2	4	2	2	4	3	4	3	5	1	1	1	5	5	2
304	304	TS304	404	1	1	2	6	2	999	1	3	1	11	6	1	2	1	3	3	2	3	2	2	3	3	2	2	3	2	1	1	1	2	1	1	1	2	2	1	1	1	1	1	1	1	1	1	1	1
305	305	TS305	405	1	1	1	6	2	1	1	3	1	11	2	1	2	2	4	3	2	3	2	2	3	3	2	2	3	4	4	4	4	3	3	3	4	4	4	3	4	4	4	4	3	2	3	4	4	4
308	308	TS308	408	1	1	2	6	2	1	1	4	2	1	1	1	3	2	5	1	1	2	4	3	2	3	1	1	3	5	3	2	5	5	5	1	3	2	2	4	5	5	4	1	2	1	1	5	5	5
309	309	TS309	409	1	1	2	6	2	1	2	4	2	2	3	1	2	2	5	3	3	2	2	2	3	3	3	2	2	5	5	5	4	4	4	4	4	3	3	3	5	5	4	3	2	5	5	5	5	5
310	310	TS310	410	1	1	2	7	2	999	1	4	2	2	1	1	2	2	3	2	3	4	4	3	4	4	4	4	4	4	3	3	3	3	3	3	3	3	3	3	4	4	2	4	3	1	1	5	4	3
311	311	TS311	411	1	1	2	6	2	1	2	3	1	11	1	6	5	1	1	4	4	1	1	4	4	1	1	1	4	3	3	3	3	4	4	3	3	3	4	3	4	3	3	3	3	3	3	4	4	4
312	312	TS312	412	1	1	2	999	2	999	1	4	1	2	1	1	2	2	3	4	4	1	1	4	4	1	1	1	4	2	3	3	3	3	3	3	3	3	3	4	4	4	2	4	3	1	4	3	4	3
313	313	TS313	413	1	1	2	6	2	999	2	3	1	2	1	6	2	1	3	2	2	4	3	2	1	3	999	2	999	1	4	1	2	5	2	3	2	5	5	2	3	5	1	4	5	1	5	2	5	5
315	315	TS315	415	1	1	2	6	1	2	2	4	2	2	2	1	4	2	5	3	1	1	1	1	4	1	3	3	3	4	3	2	3	4	5	3	3	2	2	4	3	5	2	3	2	2	2	5	4	3
316	316	TS316	416	3	1	2	6	2	2	2	4	1	11	6	6	3	1	4	1	1	1	1	1	4	1	1	1	1	5	3	1	4	4	3	2	3	2	2	4	3	5	1	4	2	1	1	4	4	2
317	317	TS317	417	1	1	2	6	2	1	1	2	1	2	2	1	3	2	3	4	4	4	4	4	1	4	3	3	3	4	4	3	3	1	5	4	5	4	3	3	4	4	3	4	3	1	1	3	3	3
318	318	TS318	418	1	1	2	6	1	999	1	3	1	11	3	1	3	1	5	3	2	2	1	1	2	2	3	1	1	4	4	4	3	2	3	3	3	2	4	4	4	3	2	4	2	2	2	4	4	3
319	319	TS319	419	1	1	2	6	2	1	2	3	1	2	1	2	5	1	2	3	2	3	3	3	2	3	999	3	2	4	3	4	4	3	4	2	3	4	4	4	4	4	4	3	3	3	4	4	4	3
320	320	TS320	420	1	1	2	6	2	1	1	3	1	2	2	1	2	1	5	2	3	2	2	2	3	3	2	2	2	4	4	2	2	4	2	2	4	2	4	4	3	4	2	4	2	2	2	4	4	4
321	321	TS321	421	1	1	2	6	2	1	1	4	1	2	1	1	3	2	3	2	3	3	3	2	3	3	2	2	2	4	2	4	4	4	3	2	4	4	3	4	4	3	4	4	2	2	2	4	4	2
322	322	TS322	422	1	1	2	6	1	999	2	4	999	11	3	1	3	2	3	1	1	1	4	4	2	4	2	3	1	5	5	5	5	5	4	5	3	5	5	5	5	5	5	5	5	1	5	5	5	5
324	324	TS324	424	1	1	2	6	1	999	1	2	1	2	1	1	2	1	1	4	4	3	1	2	1	4	3	3	3	4	4	4	4	4	4	4	4	4	4	3	2	4	4	4	3	2	3	4	4	3
325	325	TS325	425	1	1	2	6	2	1	2	4	2	2	1	1	3	2	4	4	4	4	2	2	3	3	4	4	4	3	4	4	3	4	3	4	3	4	3	3	4	4	3	3	3	4	4	4	4	3
326	326	TS326	426	1	1	2	6	1	999	2	4	2	2	1	1	3	2	4	2	1	2	1	3	4	3	1	2	1	5	4	1	4	4	3	4	3	3	4	4	3	5	5	4	3	5	4	3	3	5
330	330	TS330	430	3	1	2	6	1	999	1	4	999	2	1	2	2	1	4	999	999	2	4	2	2	1	999	2	2	3	2	5	4	4	3	3	3	3	3	3	3	3	999	4	3	1	1	5	5	3
331	331	TS331	431	2	1	1	6	2	1	2	3	1	1	1	6	3	2	4	1	1	4	4	4	4	4	1	4	4	5	4	1	2	4	4	2	4	4	2	2	4	5	2	4	4	5	2	4	4	1
332	332	TS332	432	2	1	2	7	1	2	2	4	1	2	1	1	3	1	5	1	4	4	4	3	3	4	3	4	4	4	4	2	3	4	4	2	4	2	2	3	4	2	2	4	2	2	2	4	4	4
333	333	TS333	433	2	1	2	6	2	999	1	4	2	999	6	999	999	2	999	4	2	4	4	2	1	4	999	4	2	3	3	3	3	3	3	3	3	3	3	3	3	3	3	3	3	3	3	5	5	3
334	334	TS334	434	2	1	2	6	2	1	2	4	2	11	6	6	3	1	5	1	4	1	1	4	4	1	1	1	1	3	3	4	4	4	4	3	4	4	4	3	4	4	4	4	4	4	4	4	4	4
337	337	TS337	437	2	1	2	6	2	1	2	4	2	2	6	6	2	2	3	1	4	1	1	4	4	4	4	4	1	4	4	4	4	4	4	4	4	4	4	4	4	4	4	4	3	4	3	4	3	4
338	338	TS338	438	2	1	2	6	1	999	2	3	1	11	5	6	1	1	4	1	4	4	4	4	4	4	4	4	1	5	4	2	4	5	5	2	4	2	2	3	5	4	3	4	3	1	1	5	5	3
339	339	TS339	439	2	1	2	6	2	999	2	4	1	2	1	1	4	1	3	1	4	1	4	4	1	1	4	4	4	4	5	5	4	5	5	5	4	2	4	4	5	4	1	5	5	1	1	5	5	4
340	340	TS340	440	2	1	2	6	3	2	1	4	1	2	5	1	3	1	4	1	1	4	4	1	4	4	1	4	1	4	4	2	3	4	4	2	5	2	2	4	4	3	2	4	3	2	2	4	5	4
341	341	TS341	441	2	1	1	6	2	1	2	3	1	2	5	1	4	1	4	2	2	3	2	3	3	3	3	3	3	4	4	3	3	4	3	2	2	5	2	3	5	4	3	5	4	1	1	4	4	4
342	342	TS342	442	2	1	1	6	1	2	2	4	2	11	1	1	3	2	5	1	1	3	3	2	3	1	1	1	1	5	5	5	5	5	5	1	5	5	5	1	5	5	1	4	5	2	1	5	5	4
344	344	TS344	444	2	1	2	6	2	999	2	4	2	2	1	6	3	2	5	2	2	4	4	4	1	4	3	3	4	3	3	5	5	5	5	5	5	5	5	5	5	5	5	5	5	5	4	4	4	4
345	345	TS345	445	2	1	1	6	2	999	2	3	1	2	2	2	3	2	4	3	3	3	3	2	2	2	3	2	2	5	4	4	4	4	5	4	3	3	4	4	4	4	4	4	4	4	4	4	4	4
346	346	TS346	446	2	1	1	6	2	1	2	3	1	1	1	1	1	1	5	4	3	3	4	3	2	4	3	3	3	3	4	3	3	4	3	4	4	4	4	4	3	3	3	3	3	3	3	3	4	3
348	348	TS348	448	2	1	1	6	2	1	2	4	1	2	2	1	4	1	5	1	1	1	1	1	4	1	1	1	1	5	4	2	2	5	4	2	5	2	2	5	5	5	4	4	2	2	2	5	5	5
349	349	TS349	449	2	1	1	6	2	1	2	3	2	2	6	1	3	2	3	1	1	1	1	1	4	1	1	1	1	5	3	2	4	4	4	4	4	3	3	4	5	4	5	3	4	4	4	4	5	4
350	350	TS350	450	2	1	2	6	2	1	1	3	1	2	1	2	4	2	4	2	3	2	3	2	2	4	3	2	1	4	4	4	4	4	4	4	5	3	3	3	5	5	1	5	5	1	1	5	5	3
351	351	TS351	451	2	1	2	6	2	1	2	4	2	2	1	1	3	2	4	1	2	2	2	2	2	1	2	2	2	4	2	4	2	2	3	3	3	4	4	4	3	3	3	5	5	1	1	4	4	4
352	352	TS352	452	2	1	2	6	2	999	2	4	1	11	1	6	999	2	5	3	2	2	2	3	2	2	3	2	3	4	4	4	4	4	5	4	4	5	4	4	5	5	5	5	5	5	5	4	4	4
354	354	TS354	454	2	1	1	6	2	1	2	3	1	2	3	1	5	1	4	3	3	3	3	3	2	4	4	3	3	3	4	4	2	2	3	2	3	3	3	2	4	2	3	4	2	2	2	3	3	2
356	356	TS356	456	2	2	1	6	1	999	2	4	2	2	1	6	5	1	5	1	1	1	4	1	1	4	1	1	1	4	3	3	2	2	2	1	2	2	3	5	2	2	4	2	1	1	5	5	2	1
357	357	TS357	457	2	2	1	6	2	1	1	3	1	2	1	2	3	2	4	1	1	4	4	3	3	3	3	3	3	4	4	3	4	4	4	2	4	2	2	4	5	4	2	4	2	2	2	4	5	4
358	358	TS358	458	2	2	2	6	2	1	2	4	2	2	6	6	3	2	3	1	4	1	1	4	4	1	1	1	1	3	3	4	4	4	4	3	4	4	4	3	4	4	4	4	4	4	4	4	4	4
359	359	TS359	459	2	2	1	6	2	999	1	3	1	999	3	1	3	1	3	1	1	1	2	2	1	2	1	1	2	5	5	2	4	3	5	3	4	5	3	4	5	4	2	5	4	2	3	5	3	5
360	360	TS360	460	2	2	1	6	2	1	2	3	2	2	1	6	3	1	4	1	1	1	4	2	3	1	3	1	3	3	4	5	4	1	3	1	4	1	1	1	1	1	1	3	1	1	1	5	5	1
361	361	TS361	461	2	1	2	4	2	1	999	999	2	2	1	999	999	1	4	1	2	1	1	1	4	1	2	4	3	4	2	3	2	5	5	5	3	4	4	4	3	4	1	1	2	1	1	5	5	5
363	363	TS363	463	2	2	2	6	1	999	1	4	2	2	1	1	3	1	4	1	1	1	1	1	4	3	999	1	2	2	2	2	4	4	4	4	4	4	4	4	4	4	4	4	3	2	3	3	3	4
367	367	TS367	467	2	2	1	6	2	1	1	2	1	1	1	1	3	2	3	1	3	4	1	1	4	1	999	1	1	4	4	5	4	4	4	5	5	4	4	4	4	4	1	4	4	1	4	4	4	5
368	368	TS368	468	2	2	2	6	1	999	1	4	2	11	6	6	3	2	5	3	3	3	3	3	2	2	3	3	3	4	4	4	2	4	2	2	4	4	4	4	4	2	2	4	2	2	4	4	4	4
369	369	TS369	469	3	1	2	6	2	1	1	2	2	3	2	2	2	1	4	2	2	2	3	3	2	2	4	3	2	5	5	5	5	5	5	4	5	5	4	5	5	5	5	4	5	5	5	5	4	4
370	370	TS370	470	3	1	2	6	1	2	1	4	2	5	1	1	1	1	2	3	3	3	4	4	2	3	3	4	3	4	4	4	4	4	4	3	5	5	2	3	4	3	3	3	5	5	3	4	4	5
371	371	TS371	471	3	1	2	7	2	1	1	3	999	999	3	2	2	1	1	4	4	1	1	1	2	1	3	3	4	3	3	3	3	4	4	4	4	5	5	5	5	2	2	3	3	3	5	5	5	4
372	372	TS372	472	3	1	1	6	1	2	1	1	1	3	4	6	4	1	1	4	3	2	2	3	1	1	4	4	3	3	3	3	3	3	4	4	4	2	2	2	3	3	4	4	4	5	5	3	4	4
373	373	TS373	473	3	1	2	6	1	2	2	4	1	9	1	1	2	1	5	1	1	1	2	3	3	3	2	2	1	5	3	4	1	1	2	3	4	5	1	3	3	3	2	3	4	5	2	2	3	1
374	374	TS374	474	3	1	1	7	2	1	1	1	1	1	5	3	3	1	1	4	2	4	2	1	4	4	4	4	4	3	3	3	4	4	3	5	5	3	3	3	4	4	4	999	3	3	3	3	2	999
375	375	TS375	475	3	1	2	6	1	2	1	4	2	9	1	1	4	2	3	2	3	4	4	4	1	4	4	4	4	4	4	4	4	4	4	4	4	4	4	4	4	4	4	4	4	4	4	4	4	4
376	376	TS376	476	3	1	1	6	1	2	1	1	2	7	3	2	3	1	2	3	4	2	4	4	3	2	3	3	3	5	5	4	3	2	4	4	4	4	5	5	5	5	5	5	3	3	4	5	4	4
377	377	TS377	477	3	1	2	5	1	999	2	4	1	6	1	1	2	1	5	1	4	3	1	3	1	4	1	4	3	3	3	3	3	4	4	4	4	3	3	5	5	5	3	4	4	4	4	3	5	4
378	378	TS378	478	3	1	2	6	2	1	1	3	2	2	2	1	4	1	2	1	4	1	2	2	4	1	1	1	1	3	3	3	3	4	4	4	3	3	5	5	5	5	4	4	4	4	3	3	3	3
379	379	TS379	479	3	1	1	6	2	1	1	3	2	3	2	1	1	1	3	1	1	2	2	2	3	2	2	2	2	4	2	2	5	5	5	5	5	5	5	4	4	4	4	4	4	5	5	5	5	5
380	380	TS380	480	3	2	2	5	1	999	1	4	2	6	2	6	4	1	4	2	4	4	3	2	2	4	2	3	2	3	4	4	3	3	4	5	5	3	4	4	3	3	2	3	4	3	5	3	3	3
382	382	TS382	482	3	2	2	6	2	1	2	3	1	2	1	1	4	2	4	1	4	4	4	2	3	4	2	1	4	5	5	5	4	5	5	3	5	4	5	5	5	5	1	5	2	1	1	5	5	3
383	383	TS383	483	3	2	1	5	1	2	1	2	2	3	2	2	2	2	4	4	4	2	4	2	4	2	1	4	2	5	5	4	4	5	4	4	5	3	5	5	5	5	1	5	1	1	1	5	5	3
384	384	TS384	484	3	2	2	6	3	2	1	1	999	9	2	2	3	1	3	4	1	1	2	3	3	3	2	2	4	4	4	5	5	5	5	5	5	5	5	5	4	4	4	4	4	3	4	3	3	4
385	385	TS385	485	3	2	1	7	2	1	1	3	2	3	2	2	2	1	3	1	1	2	3	2	3	1	1	2	3	4	4	4	4	4	4	3	4	4	5	5	5	4	3	4	5	4	3	4	3	5
386	386	TS386	486	3	2	1	5	1	2	1	2	2	7	5	2	3	1	2	2	3	3	3	3	3	3	2	4	2	3	3	3	3	2	1	4	4	4	4	5	3	4	4	4	5	3	3	3	3	2
387	387	TS387	487	3	2	2	6	1	2	1	2	2	6	2	1	3	1	4	3	1	1	3	4	3	3	2	3	3	4	3	3	3	3	4	4	5	5	4	5	5	5	4	4	4	4	3	3	4	4
388	388	TS388	488	3	2	1	6	2	1	2	3	1	2	1	1	2	2	3	3	2	2	3	3	3	2	3	3	3	3	3	3	3	3	4	4	4	3	4	3	5	3	4	4	3	3	4	3	4	4
389	389	TS389	489	3	2	1	5	1	999	1	2	999	2	1	1	3	1	1	1	1	3	2	3	3	3	2	2	3	4	5	3	5	4	4	5	5	5	5	3	3	3	3	4	4	5	4	5	4	5
390	390	TS390	490	3	2	1	6	2	999	1	4	2	1	2	1	3	2	5	4	3	2	4	2	3	2	3	1	3	3	4	3	3	3	4	5	3	2	4	3	2	3	3	4	4	3	2	5	3	4
391	391	TS391	491	3	2	1	6	2	1	2	3	2	1	2	1	1	2	4	1	1	2	2	3	2	2	2	2	3	4	4	5	4	4	5	3	4	4	4	3	5	5	5	5	3	4	4	3	3	3
392	392	TS392	492	3	2	1	6	2	1	2	3	1	9	2	1	3	2	5	999	2	2	2	2	3	4	4	4	4	2	2	3	2	2	2	4	4	3	2	2	2	4	2	4	4	3	4	4	2	2
393	393	TS393	493	3	2	2	6	2	1	2	3	2	6	2	1	4	1	4	2	4	4	3	3	3	2	2	3	3	5	4	3	5	4	3	2	3	4	5	3	2	4	3	2	4	4	4	3	2	2
394	394	TS394	494	3	2	1	5	1	999	1	3	1	7	4	4	4	1	1	2	3	2	2	2	2	3	2	3	3	4	3	4	3	4	4	3	4	5	4	4	5	3	3	2	1	5	3	3	4	5
395	395	TS395	495	3	2	1	7	3	1	2	4	2	6	3	1	1	2	5	3	2	4	3	2	1	1	1	4	2	4	3	3	4	2	3	2	3	4	2	2	5	3	4	3	2	3	4	5	3	5
401	401	TS401	501	3	2	2	6	2	1	1	3	2	2	6	6	3	1	1	2	4	1	1	4	1	2	2	1	3	3	3	2	4	5	2	3	3	3	3	3	4	5	2	2	3	3	3	3	3	2
402	402	TS402	502	3	2	1	5	2	999	1	1	2	6	6	6	4	2	5	3	4	2	2	3	2	2	4	1	3	2	3	4	3	4	2	3	4	5	3	4	3	3	4	3	3	3	4	2	4	2
403	403	TS403	503	3	2	1	6	1	2	2	4	2	3	6	6	3	1	4	3	4	3	1	2	2	4	4	3	2	3	2	3	2	3	3	2	3	3	2	3	2	3	3	3	3	3	3	3	3	3
404	404	TS404	504	3	2	1	999	1	2	2	2	2	8	6	6	2	1	5	3	1	1	1	4	1	2	2	2	2	3	3	2	3	3	3	2	4	3	2	2	3	4	4	4	4	5	3	2	2	4
405	405	TS405	505	3	2	1	5	2	1	1	3	2	5	1	1	2	1	1	3	4	4	4	4	2	3	1	1	2	4	3	5	3	3	3	4	4	3	3	2	3	4	5	3	3	4	4	4	4	4
406	406	TS406	506	3	2	2	6	1	2	2	2	2	1	1	1	2	1	3	1	3	2	1	2	2	3	4	4	4	5	4	4	3	4	4	4	4	4	3	3	3	5	3	3	5	5	5	5	5	5
407	407	TS407	507	3	2	2	6	1	2	1	4	999	5	1	1	2	1	1	4	4	3	1	1	3	2	4	2	3	5	5	5	5	5	5	5	5	5	5	5	5	4	4	4	4	4	3	3	3	3
408	408	TS408	508	3	2	2	6	2	2	1	3	2	5	2	2	3	1	2	1	2	1	2	2	3	3	4	4	3	3	3	3	3	3	3	3	4	4	4	4	5	5	5	5	5	5	5	5	5	5
409	409	TS409	509	3	2	2	7	2	1	2	3	1	2	2	2	1	1	3	1	2	1	4	4	3	3	1	1	1	4	4	4	4	4	4	4	4	4	4	3	3	4	3	3	4	5	5	5	5	5
410	410	TS410	510	3	2	1	7	2	1	1	1	2	7	4	1	1	1	5	4	2	2	1	4	3	3	3	1	4	1	3	3	3	2	3	4	5	1	2	3	4	5	3	2	1	3	2	4	5	3
411	411	LW001	999	3	1	2	6	2	2	1	3	1	3	3	1	5	2	4	4	4	4	4	4	3	4	4	4	4	4	3	2	4	4	4	3	4	3	2	4	4	4	2	4	2	2	2	4	4	4
412	412	LW002	9999	3	1	2	6	2	1	1	3	1	3	6	6	3	1	4	1	1	2	2	2	3	2	4	1	3	4	3	4	2	4	3	3	4	4	3	4	4	4	4	4	4	2	4	4	4	3
413	413	LW003	9999	3	2	1	6	2	1	1	3	1	3	3	1	2	1	3	2	2	4	3	3	3	2	3	3	3	4	4	2	4	4	4	3	4	3	2	4	4	4	2	4	1	1	2	4	5	1
414	414	LW004	9999	3	2	2	6	2	999	1	3	1	3	2	2	2	2	3	2	2	4	3	3	3	2	3	3	3	5	5	2	4	5	5	4	5	1	1	1	5	4	2	4	1	1	1	5	5	4
415	415	LW005	9999	3	1	2	6	2	1	1	4	2	11	6	1	1	2	5	1	1	4	4	4	4	1	1	1	4	5	3	2	2	4	4	3	4	4	5	3	5	4	4	5	5	2	2	2	5	5
416	416	LW006	9999	3	1	1	6	2	999	1	3	2	3	999	2	4	1	4	2	2	4	4	2	3	1	2	3	4	3	3	3	3	4	4	2	4	3	3	4	3	4	4	4	3	2	2	5	4	4
417	417	LW007	9999	3	1	2	6	1	2	1	3	2	3	6	1	1	2	5	3	3	1	4	3	3	3	4	3	3	4	4	4	4	3	4	3	3	3	4	3	4	4	3	4	3	3	3	4	3	2
418	418	LW008	9999	3	1	2	6	2	1	1	3	2	11	6	1	1	2	3	1	2	3	3	2	3	2	2	2	2	4	3	4	3	4	4	3	4	4	5	3	5	4	4	5	5	2	2	2	5	5
419	419	LW009	9999	3	1	2	6	2	1	1	3	2	3	3	6	2	2	4	1	1	1	2	1	4	1	2	3	1	3	3	3	3	4	3	4	3	3	3	3	3	4	4	4	3	3	4	4	3	3
420	420	LW010	9999	3	1	2	6	2	1	1	3	2	3	6	2	5	1	4	1	3	1	4	3	3	3	4	1	3	4	2	2	3	4	3	2	4	2	2	4	4	2	2	4	3	1	1	4	5	5
421	421	LW011	9999	3	2	2	6	2	1	1	4	1	11	1	1	2	2	4	2	3	3	2	2	3	2	2	2	3	2	2	2	4	5	2	4	4	4	5	2	4	4	2	5	5	2	2	2	4	4
422	422	LW012	999	3	2	2	6	2	999	2	3	2	3	2	1	4	1	5	2	4	2	3	2	2	1	2	1	3	2	2	2	4	5	2	4	4	5	2	2	4	4	2	5	4	5	2	2	4	4
423	423	LW013	9999	3	2	2	7	2	1	1	3	2	3	3	1	4	2	4	2	2	3	2	2	3	2	3	3	2	2	4	3	2	2	4	2	4	2	2	3	5	2	2	4	2	1	1	5	4	2
424	424	LW014	9999	3	2	2	6	2	999	1	4	2	3	2	2	3	1	4	1	1	4	4	1	4	1	1	1	1	4	3	4	4	2	4	4	4	5	2	4	4	2	5	5	5	2	2	2	4	4
425	425	LW015	9999	3	2	2	4	2	1	1	3	2	11	1	1	3	2	4	1	2	2	3	4	3	4	2	4	3	4	4	2	4	4	4	2	5	2	2	2	4	4	4	4	2	2	2	4	4	2
426	426	LW016	9999	3	2	2	3	2	999	2	4	2	11	1	6	2	1	5	3	4	2	1	2	2	3	2	4	3	4	4	2	4	4	2	2	4	3	3	3	3	4	2	4	3	1	2	5	4	3
427	427	LW017	9999	3	2	2	6	2	1	1	4	1	3	2	1	2	2	4	2	3	3	2	2	3	2	2	2	3	2	2	2	4	5	2	4	4	4	4	3	2	4	2	5	5	2	2	2	4	4
429	429	LW019	9999	3	2	1	7	2	999	1	3	1	3	3	2	5	1	4	3	4	4	2	4	4	3	3	3	3	2	4	2	5	5	5	1	5	3	2	2	3	2	2	2	5	2	2	4	4	4
430	430	LW020	9999	3	2	2	6	2	999	1	3	1	2	1	1	2	1	4	1	4	1	4	4	1	4	4	1	4	5	4	2	2	4	4	4	4	2	2	4	4	4	2	4	2	2	2	4	4	4
431	431	LW021	9999	3	2	2	6	2	1	1	3	1	3	3	1	2	2	4	3	3	3	3	2	3	3	3	3	3	4	4	2	4	4	4	3	4	2	2	2	4	4	2	4	3	2	2	4	4	3
432	432	LW022	9999	3	2	2	4	1	1	1	3	2	3	6	6	3	1	5	1	3	4	2	3	4	4	3	4	3	1	5	5	5	5	3	5	5	5	5	5	5	5	1	5	1	1	5	5	5	5
433	433	LW023	9999	3	2	2	6	2	999	2	4	2	2	1	1	2	2	5	3	3	3	1	3	2	3	4	3	3	4	4	2	4	4	4	2	4	2	2	2	4	4	4	4	2	2	2	4	4	2
434	434	LW024	9999	3	2	2	6	1	999	2	3	1	3	3	2	5	1	4	1	3	4	2	4	4	2	1	1	3	5	5	1	3	5	3	1	4	1	1	3	5	5	5	5	2	1	1	5	4	5
436	436	LW026	9999	3	2	2	6	2	999	2	4	1	11	1	1	5	1	4	2	1	1	4	1	4	3	3	3	4	4	5	1	3	5	3	1	4	1	1	3	5	5	5	5	2	1	1	5	4	5
437	437	LW027	9999	3	2	2	6	2	2	1	3	1	11	6	6	1	1	5	4	1	4	1	1	4	4	1	1	1	4	3	4	4	4	3	3	4	4	4	4	4	4	3	4	4	4	4	4	4	4
438	438	LW028	9999	3	2	2	6	2	999	2	4	2	11	6	6	3	2	4	3	3	2	2	3	3	3	3	2	3	4	4	2	3	4	4	2	4	2	4	4	4	4	2	4	2	2	2	4	4	3
439	439	LW029	9999	3	2	2	6	2	1	1	3	2	3	3	1	2	2	5	4	4	4	4	4	1	4	4	4	4	4	4	4	4	4	4	4	4	4	4	4	4	4	4	1	1	1	1	4	4	4
440	440	LW030	9999	3	2	2	4	2	1	1	2	2	9	1	1	3	1	4	1	4	1	4	4	1	4	4	1	4	5	4	2	2	4	4	2	4	2	2	4	4	4	2	4	2	2	2	4	4	4
441	441	LW031	9999	3	2	2	7	2	1	1	3	1	3	3	1	2	1	4	3	3	3	3	3	4	3	3	3	3	4	4	2	4	4	4	3	4	2	2	2	4	4	2	4	3	2	2	4	4	3
443	443	LW033	9999	3	2	2	4	1	2	2	4	2	1	1	1	3	2	4	3	4	3	4	3	3	3	3	3	3	4	4	2	4	4	4	2	4	2	2	2	4	4	4	4	2	2	2	4	4	2
444	444	LW034	9999	3	2	2	4	2	1	1	4	2	1	6	6	3	2	4	2	2	3	3	2	3	3	2	3	3	4	4	1	3	4	4	1	4	1	2	3	4	4	1	4	2	1	1	4	5	4
445	445	LW035	9999	3	2	2	4	1	1	1	2	2	2	6	6	2	1	2	3	3	3	2	3	3	3	2	2	2	3	3	1	1	1	4	3	3	3	3	3	4	3	3	3	3	1	1	4	3	3
447	447	LW037	9999	1	2	2	6	2	1	1	4	2	3	6	1	3	2	4	1	1	4	4	4	4	1	1	1	4	5	3	2	2	4	4	3	4	4	5	3	5	4	4	5	5	2	2	2	5	5
448	448	LW038	9999	1	2	2	6	2	1	1	3	2	3	6	2	5	1	4	1	3	1	4	3	3	3	3	4	3	4	2	2	3	4	3	2	4	2	2	4	4	2	2	4	3	1	1	4	5	5
449	449	LW039	9999	1	2	1	6	2	999	1	4	2	2	6	6	4	1	4	1	3	2	2	4	3	3	3	4	3	4	4	3	2	2	4	2	5	3	3	2	4	4	2	4	4	2	2	4	4	5
450	450	LW040	9999	1	2	2	6	2	999	1	3	2	2	2	2	2	2	4	1	1	3	4	2	2	2	4	1	3	4	3	4	2	4	3	3	4	4	3	4	4	4	4	5	4	3	4	4	4	3
451	451	LW041	9999	1	2	2	6	2	2	1	3	1	3	3	1	3	2	4	4	4	4	4	4	3	4	4	4	4	4	3	2	4	4	4	3	4	3	2	4	4	4	3	4	2	2	2	4	4	4
452	452	LW042	9999	1	2	2	6	2	1	1	3	2	3	6	1	2	2	3	1	2	3	3	2	3	2	2	2	2	4	3	4	3	4	4	3	4	4	5	3	5	4	4	5	5	2	2	2	5	5
453	453	LW043	999	1	2	2	6	2	1	1	3	2	3	6	1	3	2	5	3	3	1	4	3	3	3	4	3	3	4	4	4	4	4	4	3	3	4	3	4	4	4	3	4	3	3	3	4	3	2
454	454	LW044	9999	1	2	2	6	2	1	2	999	2	11	1	1	3	1	2	1	4	1	1	4	4	4	4	1	4	5	5	1	2	5	5	1	5	1	1	2	5	2	1	5	2	1	1	5	4	5
455	455	LW045	9999	1	2	2	6	1	999	2	4	2	11	6	1	2	2	4	4	2	2	4	2	1	2	2	2	4	5	3	1	2	3	3	2	3	2	3	3	5	4	2	4	2	1	2	2	5	3
456	456	LW046	9999	1	2	2	6	2	1	1	3	2	3	1	1	3	1	4	1	4	4	1	4	4	4	4	1	4	5	4	2	2	4	4	2	4	2	2	4	4	4	2	4	2	2	4	4	4	4
457	457	LW047	9999	1	2	2	5	2	999	2	3	2	2	6	6	1	1	5	3	4	4	3	3	3	3	3	3	4	4	4	2	4	4	4	2	4	2	2	2	4	4	4	4	4	2	2	4	4	4
458	458	LW048	999	1	2	2	4	2	1	1	2	2	11	1	1	2	2	4	1	2	2	3	4	3	4	2	4	3	4	3	2	2	4	4	2	2	3	3	3	4	4	2	4	2	2	2	4	4	3
459	459	LW049	9999	1	2	2	6	2	999	2	4	2	3	1	6	2	1	5	3	4	3	4	3	3	3	3	3	3	4	4	2	4	4	4	2	4	2	2	2	4	4	4	4	2	2	2	4	4	2
461	461	LW051	9999	1	2	2	6	2	1	1	3	1	3	6	6	3	1	4	1	1	2	2	2	3	2	4	1	3	4	3	4	2	4	3	3	4	4	3	4	4	4	4	4	4	2	4	4	4	3
462	462	LW052	9999	1	2	2	6	2	999	1	4	2	3	2	2	3	1	4	1	1	4	4	1	4	1	2	1	2	5	4	3	4	4	2	4	4	4	5	2	4	4	2	5	5	2	2	2	4	4
463	463	LW053	9999	1	2	2	6	2	1	1	3	2	3	3	6	2	2	4	1	1	1	2	1	4	1	2	3	1	3	3	3	3	4	3	4	3	3	3	3	3	4	4	4	3	3	4	4	3	3
464	464	LW054	9999	3	2	2	4	1	2	1	4	2	2	1	3	3	2	5	3	1	1	2	2	3	3	1	2	2	3	4	3	3	3	2	2	1	2	1	3	3	4	3	3	3	2	3	3	4	4
465	465	LW055	999	3	2	2	4	1	999	2	3	2	9	6	6	4	2	5	1	2	3	3	2	1	3	2	2	3	4	4	3	2	3	3	2	5	2	2	1	5	4	1	4	2	1	1	5	4	3
466	466	LW056	9999	3	2	1	4	1	2	2	4	2	2	6	6	2	2	5	1	4	1	1	4	4	4	1	1	4	4	2	2	3	4	4	3	3	3	3	2	4	4	2	3	2	2	2	4	4	4
467	467	LW057	9999	3	2	2	4	2	999	2	4	2	2	6	6	5	1	5	3	1	1	2	2	3	3	1	2	2	4	2	3	3	3	2	2	1	2	1	3	3	4	3	3	3	2	3	3	4	4
468	468	LW058	9999	3	2	2	4	1	2	2	4	2	2	1	1	5	1	5	3	1	1	2	2	3	3	1	2	2	3	4	3	3	3	2	2	1	2	1	3	3	4	3	3	3	2	3	3	4	4
469	469	LW059	9999	3	2	2	6	2	1	1	4	1	11	1	1	1	1	4	2	2	1	3	4	2	2	3	2	3	4	5	3	3	3	4	4	4	4	3	3	4	4	3	4	3	3	3	3	4	3
470	470	LW060	9999	3	2	2	5	2	999	2	3	2	9	6	6	4	2	5	1	2	3	3	2	1	3	2	2	3	4	4	3	2	3	3	2	5	2	2	1	5	4	1	4	2	1	1	5	4	3
471	471	LW061	9999	3	2	2	6	2	1	1	3	2	3	6	1	2	2	4	3	3	3	3	3	3	3	3	3	2	2	4	2	3	4	4	3	4	3	2	4	4	5	2	4	2	2	2	4	5	4
472	472	LW062	9999	3	2	2	6	1	999	1	4	2	11	1	1	5	1	5	2	4	4	2	2	4	3	2	2	4	4	5	5	4	5	5	3	4	2	3	4	3	5	5	5	3	1	1	4	4	4
473	473	LW063	9999	3	2	2	4	1	999	2	4	2	2	1	1	2	2	4	1	1	3	3	1	2	3	3	3	3	5	3	5	4	5	4	4	5	4	3	4	3	5	4	3	2	1	4	5	5	5
474	474	LW064	9999	3	2	1	4	2	999	1	4	2	3	1	999	2	2	5	1	4	1	1	4	4	4	1	1	4	4	4	4	4	4	4	4	4	4	3	3	4	4	4	4	3	2	2	4	4	4
475	475	LW065	9999	1	2	2	5	2	2	2	4	1	1	1	1	3	1	4	4	3	4	4	4	4	4	2	4	4	4	4	2	2	2	4	2	4	2	2	4	2	2	2	4	2	2	2	4	4	2
476	476	LW066	9999	1	2	2	6	2	1	2	3	1	8	1	1	3	1	5	3	2	4	3	3	1	3	3	3	2	5	4	4	4	5	4	3	3	3	4	4	3	3	4	5	3	3	3	4	4	4
477	477	LW067	9999	1	2	1	6	2	1	2	4	1	2	1	1	2	2	3	1	2	4	1	1	4	2	1	1	2	4	4	2	4	4	4	4	4	4	4	4	4	4	4	4	4	2	2	4	4	4
478	478	LW068	9999	1	2	2	8	1	999	2	4	2	1	1	1	2	1	4	4	1	4	4	3	3	3	4	4	4	4	3	3	4	4	4	3	3	2	4	4	4	4	2	4	2	2	3	4	4	4
479	479	LW069	9999	1	2	2	6	2	999	2	3	2	3	4	1	5	2	4	2	4	4	2	2	3	3	3	3	3	4	4	4	4	4	3	4	3	3	3	4	4	4	4	3	3	3	4	4	4	4
480	480	LW070	9999	1	2	2	4	2	1	2	4	1	11	1	1	3	2	5	3	3	4	4	2	3	3	3	3	3	5	3	2	4	4	4	2	3	2	2	3	4	5	2	2	2	1	2	5	4	4
481	481	LW071	9999	1	2	1	6	2	1	2	3	1	3	3	2	3	1	5	2	1	2	3	2	2	1	2	2	2	4	4	2	3	1	3	2	4	2	1	1	4	4	2	4	2	1	1	5	5	3
482	482	LW072	9999	1	2	1	6	2	999	2	4	1	10	1	1	5	2	5	4	1	1	1	2	4	3	1	3	2	4	5	2	2	4	4	4	4	2	4	4	5	5	2	5	2	1	2	5	5	5
483	483	LW073	9999	1	2	2	7	2	1	2	4	1	3	2	1	2	1	5	1	2	3	3	3	3	3	3	2	3	4	3	2	3	3	4	4	4	3	3	4	4	4	3	4	3	2	2	4	5	5
484	484	LW074	9999	1	2	2	6	2	1	1	3	2	3	2	1	1	1	4	2	2	2	2	2	2	2	2	2	3	4	3	2	4	4	2	2	2	4	4	2	3	4	2	2	2	2	2	2	4	2
486	486	LW076	9999	1	2	2	6	2	1	1	3	2	3	3	1	2	2	5	1	4	1	4	4	4	1	4	4	4	4	4	2	4	2	2	2	4	2	2	4	4	4	2	4	2	2	2	4	4	4
488	488	LW078	9999	1	2	2	6	2	1	1	3	2	3	2	1	3	1	2	1	1	1	2	2	3	2	2	2	2	4	4	4	4	4	4	4	4	4	4	4	4	4	4	4	4	4	4	4	4	4
489	489	LW079	9999	1	2	1	6	2	1	2	3	1	3	3	1	3	1	4	2	2	4	4	4	3	4	4	2	4	4	3	3	3	4	2	2	4	3	3	3	4	2	2	2	2	2	2	4	4	3
490	490	LW080	9999	1	2	2	6	2	1	1	3	999	2	6	6	3	2	5	2	2	4	4	2	2	2	2	3	4	3	2	5	3	5	4	2	5	3	3	3	2	2	3	2	4	5	3	3	2	1
491	491	LW081	9999	1	2	2	6	2	1	2	3	2	3	3	3	3	2	5	3	3	4	2	4	4	4	3	4	3	5	4	4	4	4	4	3	2	2	2	4	4	4	1	5	4	1	1	5	5	4
492	492	LW082	9999	1	2	2	6	2	2	1	3	2	11	3	1	4	1	4	3	3	3	2	2	4	4	3	3	3	5	4	4	4	4	3	3	2	2	2	4	4	4	1	5	4	1	1	5	5	4
493	493	LW083	9999	1	2	1	6	2	1	1	3	2	3	3	6	5	2	3	1	1	4	4	4	2	4	4	1	4	4	4	3	4	4	3	3	3	4	3	4	3	4	4	4	3	2	2	4	4	3
494	494	LW084	9999	1	2	2	5	1	999	1	1	2	11	1	1	2	1	4	1	1	1	1	1	1	4	4	1	4	5	3	4	3	5	3	4	4	2	2	3	3	4	4	4	2	2	2	5	5	4
495	495	LW085	9999	1	2	2	6	1	999	2	4	2	11	6	6	3	1	5	3	4	4	4	4	3	3	4	4	4	4	4	2	4	5	5	2	4	2	2	3	5	5	1	5	2	1	1	4	5	4
496	496	LW086	9999	2	2	1	6	2	999	2	3	1	3	2	2	4	1	5	1	1	1	1	1	1	3	4	3	3	4	4	3	4	4	4	2	3	3	3	3	4	4	4	4	3	2	2	5	4	4
497	497	LW087	9999	2	2	1	6	2	2	2	3	2	1	2	1	3	1	4	2	1	1	1	1	4	1	3	1	1	4	4	4	4	4	4	3	3	3	3	4	4	4	2	5	5	2	1	4	4	4
498	498	LW088	9999	2	2	1	5	2	1	2	3	2	3	3	2	2	2	3	1	1	2	2	2	3	2	3	2	2	4	2	4	5	5	4	3	3	2	4	3	3	2	4	3	2	2	3	4	4	4
502	502	LW092	9999	2	2	2	3	2	999	2	4	2	1	6	6	2	1	5	2	3	2	2	3	3	2	999	2	2	3	4	3	4	5	5	3	3	4	3	3	3	4	3	3	4	5	3	3	3	4
503	503	LW093	9999	2	2	2	4	1	2	2	4	2	2	6	6	2	1	5	2	3	4	4	3	4	3	3	4	3	4	4	4	4	5	4	2	4	3	999	4	5	4	2	5	3	1	2	4	4	4
504	504	LW094	9999	2	2	2	6	2	1	1	2	2	3	3	6	3	2	4	3	4	4	2	4	4	2	2	2	4	5	4	1	2	1	4	2	4	2	1	4	4	5	1	5	2	2	2	4	4	3
505	505	LW095	9999	2	2	1	6	2	1	1	3	2	3	2	1	4	1	5	1	1	4	4	3	4	4	4	4	4	4	2	2	999	4	999	2	4	2	2	2	4	2	2	4	2	2	2	4	4	2
506	506	LW096	9999	3	2	2	6	2	1	1	3	1	3	6	1	2	2	4	1	4	1	1	4	4	1	1	1	1	4	4	2	3	2	5	3	4	3	2	3	4	4	2	4	2	2	3	4	4	3
507	507	LW097	9999	3	2	2	6	2	1	2	3	2	3	3	1	2	2	5	1	2	3	4	4	1	4	3	3	4	4	4	2	4	2	4	4	4	2	2	4	4	2	2	4	2	2	2	4	4	2
508	508	LW098	999	3	2	2	6	2	999	1	3	1	3	2	1	1	2	3	1	2	3	4	4	1	4	3	3	4	4	5	2	3	3	3	4	5	3	4	5	3	4	5	5	4	4	3	3	3	4
509	509	LW099	9999	3	2	2	6	2	999	1	3	1	3	6	6	2	1	5	3	3	3	4	3	3	3	3	4	1	5	4	2	2	1	3	4	5	1	1	5	5	5	1	4	1	1	1	5	5	4
510	510	LW100	9999	2	2	1	5	2	999	2	3	1	3	2	1	4	1	5	2	2	2	3	3	2	2	3	3	3	4	4	3	5	4	4	4	5	4	3	3	3	4	4	3	3	3	4	3	3	3
511	511	LW101	9999	2	2	1	6	2	1	1	3	1	3	4	2	4	1	4	1	3	1	2	4	1	1	3	4	4	5	4	3	3	5	5	3	5	3	3	3	4	5	2	5	2	2	2	5	5	3
512	512	LW102	999	2	2	2	6	2	1	1	3	2	3	3	6	4	1	3	2	2	4	3	3	2	3	2	2	3	4	4	4	4	4	4	4	3	4	4	3	4	4	4	4	3	1	1	4	4	4
513	513	LW103	9999	2	2	1	4	2	1	2	4	1	2	6	6	2	1	5	2	3	3	2	3	2	3	2	2	2	4	4	4	4	5	4	2	4	3	4	5	4	2	5	3	2	1	4	4	4	4
514	514	LW104	9999	2	2	2	4	2	999	999	999	999	2	1	1	3	1	5	2	2	2	2	2	2	1	2	2	2	4	4	3	2	4	3	3	4	3	3	4	4	4	4	4	3	2	2	4	4	4
516	516	DP001	ID17	1	1	2	4	1	2	2	4	2	5	6	6	1	2	3	3	3	3	4	2	2	3	2	1	3	4	5	3	2	2	2	4	4	3	2	4	5	4	2	4	3	2	5	4	5	4
517	517	DP002	ID16	1	1	2	4	1	2	1	4	2	11	6	6	1	2	2	1	1	1	2	2	1	1	2	2	1	3	4	3	1	3	5	3	4	3	3	3	3	4	3	5	3	4	3	1	3	3
518	518	DP003	ID15	1	1	1	4	1	999	2	2	2	5	6	6	3	2	5	3	2	2	2	2	2	3	3	4	2	4	4	3	3	4	2	1	4	4	2	3	1	1	3	2	1	1	1	4	4	4
519	519	DP004	ID14	1	1	2	4	1	2	2	3	1	5	6	6	3	2	5	1	1	2	1	1	1	3	1	1	1	5	4	4	4	4	3	4	3	4	1	3	5	5	1	5	4	3	1	1	5	3
520	520	DP005	ID13	1	1	2	4	1	1	2	2	2	5	6	6	3	2	4	1	3	1	4	1	2	4	4	2	1	5	3	3	3	5	3	1	5	3	3	3	5	5	1	5	3	2	3	5	5	3
521	521	DP006	ID12	1	1	2	6	1	2	2	2	1	5	6	6	3	2	4	1	1	3	3	3	3	4	3	3	2	4	3	2	4	4	2	2	3	3	4	4	5	4	2	5	4	2	2	5	4	4
522	522	DP007	ID11	1	2	2	6	1	999	2	2	1	5	6	6	2	2	5	1	1	4	4	4	4	4	4	4	4	4	2	4	3	4	4	2	4	3	3	4	2	4	3	4	3	4	4	4	4	4
523	523	DP008	ID10	1	1	2	4	1	2	2	2	1	11	6	1	2	1	4	4	4	4	4	4	4	4	1	4	4	5	5	2	2	5	5	2	5	2	3	4	5	5	1	5	1	1	1	5	5	2
524	524	DP009	ID09	1	1	2	6	1	2	1	2	1	2	1	1	4	1	2	3	1	4	4	4	4	3	3	4	1	5	4	3	5	5	4	2	5	2	2	5	5	4	2	5	1	1	1	5	4	4
525	525	DP010	ID08	1	1	2	4	1	2	2	2	2	6	6	6	2	2	4	4	2	3	3	2	4	1	4	1	4	4	4	2	3	3	3	2	4	2	4	3	5	5	2	5	2	1	1	4	4	5
526	526	DP011	ID07	1	1	2	4	1	999	2	2	2	5	6	6	3	2	3	1	1	4	4	4	3	4	4	4	2	4	3	4	3	2	4	1	3	2	4	3	5	3	3	4	3	1	1	4	4	3
527	527	DP012	ID06	1	1	2	4	1	2	2	2	1	5	6	1	3	1	4	1	1	4	4	4	4	4	1	4	4	5	2	2	4	5	5	1	2	2	2	4	5	5	2	5	1	2	1	5	5	5
528	528	DP013	ID05	1	1	2	6	1	2	2	2	2	11	6	1	3	1	4	4	4	999	4	4	4	4	3	3	4	5	4	2	4	5	4	2	4	1	2	4	5	2	2	4	2	1	1	4	3	3
529	529	DP014	ID04	1	1	2	6	1	1	2	2	2	5	6	6	3	2	5	1	1	1	1	1	4	1	2	1	1	4	3	4	4	5	3	2	2	2	3	3	2	4	1	4	2	2	2	4	4	4
530	530	DP015	ID03	1	1	2	4	1	2	2	2	2	5	1	6	3	2	4	2	4	2	3	2	3	4	2	3	2	5	3	4	3	4	3	3	5	4	4	4	5	4	2	4	3	2	2	4	4	3
531	531	DP016	ID02	1	1	1	4	1	999	2	4	1	5	6	6	2	1	5	3	1	4	4	1	3	4	4	1	4	4	4	2	2	2	4	2	4	2	2	4	5	3	2	5	2	5	1	4	3	3
532	532	DP017	ID01	1	1	1	4	1	999	2	4	2	5	6	6	3	2	5	3	3	1	1	3	4	2	4	2	4	5	3	2	3	5	4	1	4	2	1	1	4	4	1	5	1	1	1	5	5	4
533	533	DP018	IQ01	1	2	1	6	1	999	2	4	2	1	1	1	4	1	4	4	4	3	3	3	1	3	3	4	3	4	4	3	4	4	4	3	3	4	4	3	3	3	3	3	4	3	3	4	4	4
534	534	DP019	IQ02	1	2	2	6	1	999	2	4	2	11	1	1	2	2	4	3	2	4	2	2	3	3	3	4	3	4	4	2	3	3	4	2	4	2	2	2	4	4	2	4	2	1	1	4	4	3
535	535	DP020	IQ03	1	2	2	6	2	999	1	2	2	11	6	6	4	1	2	3	3	2	2	3	3	2	2	2	2	5	5	4	3	5	5	4	4	5	4	3	4	3	4	4	4	4	5	3	4	3
536	536	DP021	IQ04	1	1	2	6	2	1	2	3	2	11	1	2	3	2	3	1	4	4	1	1	4	1	4	1	1	5	4	2	3	2	4	2	3	2	2	3	4	4	2	4	2	1	1	5	5	4
537	537	DP022	IQ05	1	1	2	6	2	999	1	3	2	2	1	2	2	2	5	1	1	1	4	4	4	4	1	1	4	4	4	2	2	2	5	2	4	3	3	2	4	3	4	2	4	2	2	5	3	2
538	538	DP023	IQ06	1	1	2	6	2	1	1	2	1	11	1	1	2	2	3	1	3	3	4	4	4	2	3	2	1	4	3	5	2	4	5	3	4	2	3	5	4	5	1	4	1	1	1	5	4	3
539	539	DP024	IQ07	1	1	2	6	2	999	1	3	2	11	1	2	2	2	4	1	4	2	1	1	4	1	4	1	1	4	3	2	2	2	3	2	3	3	2	4	4	4	2	2	2	2	2	4	4	2
540	540	DP025	IQ08	1	2	999	6	1	999	2	4	2	1	1	1	4	1	4	2	2	3	1	3	3	2	3	4	1	4	3	1	4	5	5	2	4	2	2	3	4	4	1	4	2	2	1	2	4	3
541	541	DP026	IQ09	1	2	1	6	2	2	2	4	1	11	1	1	3	1	4	1	2	3	3	2	3	3	2	3	2	4	4	2	2	2	4	2	4	2	3	3	3	4	1	3	2	2	2	4	4	3
542	542	DP027	IQ10	1	2	1	6	2	1	1	4	1	2	6	6	5	1	3	1	1	1	1	1	4	1	1	1	1	4	4	2	3	2	2	4	4	2	2	4	4	2	2	4	4	3	3	3	3	2
543	543	DP028	IQ11	1	1	1	6	2	1	1	4	2	11	1	1	3	2	4	1	4	1	3	2	3	2	2	2	1	3	4	4	3	3	3	3	3	3	4	4	4	3	3	3	4	3	3	3	3	3
544	544	DP029	IQ12	1	1	1	6	2	1	1	3	2	11	1	1	1	1	4	1	2	2	3	2	2	2	3	3	3	4	4	2	2	2	2	2	2	2	2	2	2	4	4	4	4	2	2	4	4	4
545	545	DP030	IQ13	1	1	2	7	1	999	2	4	1	6	1	2	5	2	3	1	1	4	4	4	4	4	4	4	4	3	4	2	3	3	3	2	3	3	2	3	4	4	2	4	2	1	1	1	4	3
546	546	DP031	IQ14	1	2	2	6	2	1	1	4	2	11	2	2	2	2	5	4	1	2	4	1	3	1	4	1	1	4	4	2	3	4	4	4	3	2	3	3	4	4	2	4	2	1	1	5	5	2
547	547	DP032	IQ15	1	2	1	4	2	999	1	3	2	2	1	1	1	1	999	4	3	4	4	1	1	2	1	4	1	4	4	3	3	4	4	4	3	3	3	5	5	5	4	4	4	4	4	4	4	4
548	548	DP033	749	3	2	1	6	1	2	2	4	1	5	1	1	2	1	4	2	2	4	3	1	1	3	3	3	1	4	4	2	3	4	3	2	3	2	2	3	4	4	2	3	2	2	2	4	4	4
549	549	DP034	750	3	1	1	4	1	999	2	4	2	5	6	1	1	2	5	4	2	4	4	4	3	4	4	4	4	5	5	3	5	5	5	2	3	2	3	2	5	5	1	5	2	1	1	5	5	3
550	550	DP035	751	3	1	2	4	1	999	2	4	2	11	6	1	1	1	5	2	1	1	1	1	4	1	1	1	1	4	5	4	5	4	5	5	5	4	5	5	5	5	1	5	1	1	1	5	5	3
551	551	DP036	752	3	1	2	4	1	2	2	3	2	5	6	6	3	2	4	2	1	4	4	2	4	3	4	999	2	4	3	4	3	5	4	3	3	3	3	3	4	5	3	5	3	1	1	5	5	5
552	552	DP037	753	3	1	2	4	1	999	2	3	1	5	6	6	3	2	4	4	4	4	4	1	1	1	4	1	4	4	3	4	4	5	4	3	3	3	3	3	4	4	3	5	3	1	1	5	5	5
553	553	DP038	754	3	1	1	6	1	2	2	3	1	5	6	1	2	1	5	2	4	2	1	1	2	1	3	4	4	3	2	4	4	4	2	4	3	3	4	3	4	3	4	3	3	4	4	4	4	4
554	554	DP039	755	3	1	1	6	1	2	1	2	1	5	1	1	4	1	4	4	3	4	2	4	1	4	3	3	4	4	5	1	4	1	1	5	3	3	5	5	1	3	2	5	1	1	3	2	5	4
555	555	DP040	756	3	1	1	4	1	2	2	2	2	1	1	1	2	1	4	3	1	1	1	1	1	3	4	1	1	3	5	4	3	4	3	3	3	3	2	3	5	3	4	5	3	3	3	4	4	4
557	557	DP042	758	3	1	2	6	2	1	2	4	1	2	6	6	3	2	4	1	2	1	4	1	4	1	2	2	2	4	4	3	3	5	5	3	3	3	3	4	5	4	1	5	3	1	1	5	5	3
558	558	DP043	759	3	1	1	6	2	1	2	3	999	2	1	1	999	2	3	1	3	4	4	1	3	3	3	3	2	4	2	4	3	4	2	2	4	4	2	2	4	4	2	4	4	2	2	4	4	4
559	559	DP044	760	3	1	2	6	2	1	2	4	2	2	1	1	3	2	5	1	2	2	4	2	3	3	2	3	4	5	4	5	4	4	4	3	4	2	3	4	5	5	1	4	3	2	1	5	5	2
560	560	DP045	761	3	1	1	6	2	1	2	4	1	2	1	6	3	1	4	1	1	1	1	1	4	1	4	4	1	3	4	4	4	4	3	2	4	4	4	4	5	4	2	5	1	1	1	1	5	3
561	561	DP046	597	2	2	2	6	2	1	2	4	1	2	3	1	4	1	3	2	2	3	3	2	3	3	3	3	2	4	3	3	3	4	3	3	4	3	4	3	3	3	4	3	3	3	3	3	4	3
562	562	DP047	598	2	2	2	6	2	1	2	3	2	2	2	1	1	2	3	4	1	3	3	2	2	3	3	4	1	5	4	3	2	5	5	2	2	3	4	5	3	4	4	4	2	1	1	5	5	2
563	563	DP048	599	2	2	1	7	2	1	2	3	2	2	2	1	3	2	4	4	2	3	2	2	1	3	3	3	2	3	3	4	3	4	3	3	4	3	3	3	4	4	3	3	4	4	3	4	4	4
564	564	DP049	600	2	2	1	6	1	999	2	4	2	1	1	1	3	2	5	1	1	1	1	1	4	1	2	1	1	3	3	3	3	3	2	3	4	4	4	4	3	2	3	4	3	1	3	4	4	4
565	565	DP050	601	2	2	2	6	2	1	2	3	2	999	1	999	1	2	1	2	1	1	1	1	4	3	2	2	2	2	4	2	2	2	2	2	3	2	4	3	5	2	2	2	2	1	2	4	5	4
566	566	DP051	602	2	2	2	6	2	1	2	3	2	1	6	6	5	1	5	2	4	4	2	2	3	4	4	4	1	4	4	4	999	999	999	999	999	999	999	999	999	999	999	999	999	999	999	999	999	999
567	567	DP052	603	2	2	2	7	2	999	2	3	2	2	3	1	2	2	5	1	1	2	3	3	2	3	3	3	2	4	3	4	3	3	3	3	4	2	3	4	4	4	4	2	4	2	4	5	4	3
568	568	DP053	604	2	2	1	6	1	999	2	3	2	2	6	6	1	1	4	1	1	1	3	3	1	1	1	1	2	4	4	4	4	4	4	4	4	4	4	3	4	4	2	2	4	2	1	4	5	4
569	569	DP054	605	2	2	2	4	2	1	2	2	2	2	1	1	2	2	5	2	2	2	3	2	2	2	3	2	2	3	3	2	3	3	3	2	3	3	3	4	3	3	3	4	3	2	2	4	4	5
570	570	DP055	606	2	2	1	6	2	1	2	3	2	1	1	3	5	2	3	3	4	3	4	3	2	3	3	2	3	3	4	2	4	2	4	4	4	4	2	4	2	4	4	4	4	2	4	2	4	2
571	571	DP056	614	2	1	2	6	1	2	2	3	2	2	2	1	2	2	4	3	1	1	1	1	2	2	2	3	1	4	4	3	4	4	3	2	3	2	2	3	5	4	1	5	3	1	2	5	4	3
572	572	DP057	615	2	1	2	6	2	999	1	3	2	2	2	1	4	1	3	3	1	1	1	1	2	2	2	2	1	4	5	3	3	4	4	5	3	4	4	4	4	4	3	3	4	3	4	3	4	3
573	573	DP058	616	2	1	2	6	2	1	2	3	2	2	1	1	2	2	5	1	4	1	1	1	2	1	3	1	3	4	3	4	1	1	4	2	3	2	2	4	5	5	4	5	5	1	1	5	5	3
574	574	DP059	617	2	1	1	6	2	1	1	3	2	2	2	1	4	1	3	1	3	3	2	2	3	1	2	4	1	5	3	3	4	5	4	2	3	2	2	4	5	5	4	5	5	1	1	5	5	3
575	575	DP060	618	2	1	1	6	2	999	1	4	1	2	1	1	1	1	4	1	1	1	1	1	1	4	4	4	3	5	5	1	5	5	4	1	5	1	1	4	5	5	5	5	5	1	1	5	5	3
576	576	DP061	613	3	2	2	6	2	1	2	3	2	2	1	6	3	2	5	2	2	2	3	2	2	2	2	2	2	4	3	3	3	4	3	3	3	3	3	2	4	4	2	3	3	2	2	2	4	2
577	577	DP062	624	3	2	1	7	2	1	2	4	2	2	3	1	3	1	5	2	2	3	3	3	2	3	3	3	3	4	2	3	4	3	4	2	3	3	3	4	4	4	3	4	4	2	2	3	3	3
578	578	DP063	619	2	1	1	6	2	1	2	3	1	2	6	1	4	1	1	1	1	1	1	1	4	1	2	1	1	4	4	2	4	5	4	2	4	2	2	4	4	4	2	3	2	1	1	4	5	4
579	579	DP064	620	2	1	1	7	2	1	2	3	1	2	6	1	4	1	1	1	1	1	1	1	4	1	1	1	1	4	4	2	4	5	4	2	4	2	2	4	4	4	2	3	2	1	1	4	5	4
580	580	DP065	621	2	1	1	7	2	1	2	3	1	2	6	1	2	1	3	1	1	1	1	1	4	1	2	1	1	5	3	3	4	5	4	2	3	2	2	4	5	5	4	5	5	1	1	5	5	3
581	581	DP066	622	2	1	1	5	2	999	2	3	1	2	1	1	2	1	3	1	1	1	1	1	1	4	4	4	2	5	3	2	4	5	4	2	3	2	2	4	5	5	4	5	5	1	1	5	5	3
582	582	DP067	623	2	1	2	6	2	1	2	3	2	2	1	6	1	2	5	1	1	1	1	1	4	1	2	1	1	4	4	4	4	5	4	2	3	2	2	4	5	5	4	5	5	1	1	5	5	3
584	584	DP069	608	3	2	1	6	2	999	2	3	1	2	2	2	2	1	3	1	1	1	1	1	4	1	2	1	1	5	3	3	4	5	4	2	3	2	2	4	5	5	4	5	5	1	1	5	5	3
585	585	DP070	609	3	2	1	6	2	999	2	3	2	2	6	6	1	2	5	1	1	1	1	1	4	1	1	1	1	4	4	4	4	4	4	4	4	4	4	4	4	4	2	3	2	1	1	4	5	4
587	587	DP072	611	3	2	2	4	1	999	2	3	2	2	3	1	3	1	3	2	1	1	1	1	1	1	1	1	2	3	3	4	3	2	3	3	3	3	3	3	3	3	3	4	3	2	4	4	4	4
588	588	DP073	612	3	2	1	6	2	999	1	3	2	6	2	6	2	2	5	1	1	1	4	4	1	1	1	4	4	4	4	3	5	4	2	3	4	2	4	4	4	2	2	5	2	1	1	1	5	2
589	589	DP074	531	3	2	1	4	3	2	2	1	1	2	1	1	3	1	4	4	4	4	4	4	1	4	4	4	4	5	5	1	5	5	5	4	5	1	4	5	5	1	1	5	2	1	1	5	5	4
590	590	DP075	532	3	2	2	4	2	2	2	2	2	10	1	1	2	1	3	1	1	2	2	4	1	1	3	1	2	2	2	2	4	4	2	2	2	3	4	4	2	4	4	4	2	2	4	4	4	4
591	591	DP076	533	3	1	2	6	1	999	2	4	2	2	1	1	3	2	4	1	2	1	4	4	3	4	1	1	4	4	4	3	2	2	2	2	3	3	3	3	4	3	2	5	3	1	3	5	5	3
592	592	DP077	534	3	2	2	6	2	1	1	3	1	2	1	1	2	2	3	1	4	4	4	4	4	3	1	4	1	5	1	1	4	4	1	1	3	1	4	4	2	5	2	4	2	2	2	4	4	4
593	593	DP078	535	3	2	2	7	2	1	2	4	2	7	1	2	3	2	4	1	2	2	3	1	4	1	2	1	1	4	4	1	4	5	4	4	4	1	1	4	4	5	1	4	1	1	1	5	5	4
594	594	DP079	536	3	2	2	5	2	999	2	3	1	8	1	1	3	1	3	1	3	2	3	3	2	1	4	4	1	4	3	4	3	3	3	4	3	3	4	3	3	3	4	3	3	3	3	3	3	3
595	595	DP080	537	3	2	1	6	2	1	2	3	1	2	1	1	2	1	2	4	4	4	4	4	1	4	4	4	4	5	3	1	4	1	2	2	3	2	4	999	4	4	3	3	3	1	1	1	4	4
596	596	DP081	538	3	2	2	6	2	2	2	4	1	1	6	6	3	1	4	1	2	2	2	2	2	1	1	1	1	4	4	3	4	3	5	1	3	3	3	3	3	4	2	3	3	2	2	4	4	4
597	597	DP082	539	3	2	2	4	2	1	1	4	2	2	1	1	3	1	4	1	1	2	3	3	3	1	2	1	2	5	3	2	2	2	3	2	4	4	4	4	4	2	3	4	4	2	2	4	5	4
598	598	DP083	540	3	2	2	6	2	1	1	4	999	11	1	1	2	1	2	3	2	2	4	4	1	1	1	2	3	4	3	2	2	2	4	2	3	2	2	2	4	2	2	4	2	1	4	4	4	4
600	600	DP085	542	3	2	2	6	2	999	2	4	2	2	6	6	4	2	4	1	1	1	1	1	4	3	4	1	3	4	3	2	2	4	3	3	3	3	3	4	3	4	1	4	3	1	1	4	4	3
601	601	DP086	543	3	2	1	6	2	2	2	4	1	1	6	5	1	1	5	4	2	4	4	2	4	1	2	1	4	5	4	3	2	1	1	1	2	3	3	2	3	3	1	4	1	3	3	3	4	3
602	602	DP087	544	3	2	2	6	1	999	2	4	2	1	1	1	2	1	3	3	3	3	3	2	2	3	2	2	3	4	3	4	4	4	4	3	4	4	4	4	4	4	4	4	4	1	4	4	4	1
603	603	DP088	545	3	1	1	6	2	1	2	3	1	2	1	1	3	1	3	1	4	1	4	4	4	4	4	1	4	5	5	5	3	5	4	1	3	1	4	5	4	3	2	5	2	1	1	5	5	5
604	604	DP089	546	3	1	2	6	2	1	2	4	1	11	1	1	3	1	4	2	1	1	1	2	3	3	3	2	3	5	2	2	3	5	3	2	3	3	2	3	4	2	2	4	1	1	1	4	5	2
605	605	DP090	547	3	1	2	6	2	1	2	3	2	11	6	6	4	2	4	2	1	2	3	2	3	3	2	2	3	4	4	999	2	2	4	2	4	2	2	4	4	2	2	4	2	1	1	5	5	2
606	606	DP091	548	3	1	2	6	2	1	2	3	1	2	1	1	3	2	4	1	4	1	4	4	4	4	4	4	4	5	4	5	2	2	5	2	5	2	2	2	5	2	2	5	2	2	2	5	5	2
607	607	DP092	549	3	1	2	6	3	1	2	4	1	2	6	1	3	2	4	1	1	1	4	4	4	4	1	1	4	4	3	4	1	4	4	1	4	1	2	2	3	4	1	5	1	1	5	5	5	4
608	608	DP093	550	3	1	2	6	2	999	2	4	1	2	1	1	3	2	4	2	1	4	4	2	4	4	4	4	4	4	2	1	4	4	3	1	3	2	2	4	2	1	1	4	1	1	1	4	5	3
609	609	DP094	551	3	1	2	5	1	999	2	4	1	5	1	6	4	1	1	1	2	4	1	2	4	1	2	4	2	5	5	4	5	5	5	5	5	4	3	3	5	4	1	5	1	1	1	4	3	3
610	610	DP095	552	3	1	2	6	2	1	2	4	2	1	1	2	3	2	4	1	2	4	4	3	2	4	4	4	4	3	4	2	5	5	5	1	3	2	1	1	5	5	1	5	2	1	1	5	5	5
611	611	DP096	553	3	1	2	4	1	999	2	4	2	5	1	1	2	1	4	3	3	4	3	2	2	2	2	3	2	4	3	2	2	4	4	5	3	1	3	5	5	1	4	5	1	1	1	4	4	3
612	612	DP097	554	3	1	2	6	2	1	2	3	1	11	1	1	3	1	4	2	4	4	4	4	3	4	4	4	4	4	4	2	3	4	4	2	4	2	2	4	4	3	2	4	2	2	2	4	4	3
613	613	DP098	555	3	1	2	6	1	2	2	4	2	2	1	1	4	2	4	2	2	1	2	1	2	3	2	3	3	4	3	3	3	3	3	3	3	3	3	3	4	3	3	3	3	2	1	4	4	3
614	614	DP099	556	3	1	2	6	2	1	2	3	1	2	1	1	3	2	1	1	2	2	1	1	3	2	2	4	3	4	3	4	4	4	4	2	4	4	4	4	4	5	4	4	4	2	4	3	4	5
615	615	DP100	557	3	1	2	6	2	999	1	4	2	2	1	1	3	1	1	2	4	4	2	2	4	4	4	2	2	4	3	4	4	4	4	4	3	3	4	3	4	4	3	3	4	2	2	4	4	4
616	616	DP101	558	3	1	2	4	2	1	2	4	2	11	1	1	2	1	1	2	4	4	4	4	4	4	1	4	4	4	4	4	4	4	4	2	4	3	3	4	4	4	2	4	2	1	1	4	4	3
618	618	JKP001	43	2	2	1	6	2	1	2	3	2	11	1	1	5	2	4	1	1	4	4	1	1	4	4	1	1	5	3	2	1	4	1	1	4	3	3	3	3	3	1	4	1	1	1	5	4	4
619	619	JKP002	44	2	2	2	6	2	999	2	4	1	10	1	1	3	1	5	2	2	4	4	1	4	1	3	4	4	4	5	2	4	5	4	3	5	3	3	3	4	4	1	5	2	1	1	1	5	2
620	620	JKP003	45	2	2	2	6	2	1	2	4	1	2	1	1	2	1	3	1	4	1	4	4	4	3	4	1	4	4	4	2	4	2	3	2	4	4	3	4	4	4	3	4	3	1	4	5	4	4
621	621	JKP004	46	2	2	2	6	2	1	2	4	2	2	1	1	3	2	3	1	1	1	1	1	4	1	1	1	1	4	5	4	3	4	3	3	4	3	3	3	4	4	3	4	3	2	2	4	4	5
623	623	JKP006	48	2	2	1	6	2	999	2	3	1	11	1	1	3	1	3	1	4	4	4	1	4	1	4	4	1	4	4	2	2	2	3	2	4	2	2	2	4	2	2	4	2	2	2	4	2	2
624	624	JKP007	49	2	2	2	6	2	1	1	3	2	11	1	1	3	2	3	1	1	4	1	1	1	1	4	4	1	5	4	2	4	5	4	4	5	2	4	4	4	5	1	4	1	1	1	5	5	4
625	625	JKP008	50	2	2	1	7	2	1	2	3	2	2	3	1	5	2	3	2	2	4	3	3	2	1	1	1	1	2	4	2	2	4	2	2	2	4	4	2	4	2	2	4	2	1	1	5	4	2
626	626	JKP009	51	2	2	1	6	2	1	2	3	2	2	1	1	3	2	3	1	2	1	3	2	4	2	2	3	1	4	2	4	2	4	5	2	3	4	3	2	2	2	2	4	5	2	2	4	4	3
627	627	JKP010	52	2	2	1	6	2	1	1	4	1	3	2	1	5	1	2	3	2	3	2	2	3	2	2	3	3	3	4	2	3	4	3	3	4	3	2	4	4	4	2	4	2	1	1	4	4	3
628	628	JKP011	53	2	2	1	6	2	2	1	2	1	1	3	2	2	1	3	1	2	1	2	2	3	2	3	3	2	4	4	2	4	5	2	1	4	4	2	4	4	4	3	4	3	1	1	4	5	2
629	629	JKP012	54	2	1	2	6	2	2	2	3	1	2	6	6	3	2	4	1	4	3	4	4	1	1	2	1	4	4	5	4	3	4	3	3	4	2	3	3	4	4	4	4	3	2	2	4	4	5
630	630	JKP013	55	2	1	1	6	2	2	2	3	2	999	1	1	999	2	5	1	4	1	4	1	4	1	4	1	1	5	4	1	4	4	3	1	3	2	2	4	5	4	1	5	2	1	1	5	5	4
631	631	JKP014	56	2	2	1	6	1	2	2	4	1	11	6	6	5	2	2	1	1	4	1	1	4	1	4	4	1	3	5	2	2	2	3	2	4	4	2	2	5	2	2	4	1	1	1	1	3	3
632	632	JKP015	57	2	1	2	6	2	1	2	3	1	2	1	2	3	2	4	1	1	1	4	2	1	4	4	1	4	4	2	5	3	4	3	2	4	2	2	2	4	4	2	2	2	2	2	4	4	3
633	633	JKP016	58	2	1	1	7	2	1	2	3	1	11	1	2	5	1	4	1	1	4	4	3	2	4	2	4	4	4	4	2	999	999	999	999	999	999	999	999	999	999	999	999	999	999	999	999	999	999
634	634	JKP017	59	2	1	2	6	2	999	2	4	1	2	1	1	2	1	2	1	2	4	4	2	4	2	2	1	4	3	4	4	4	5	4	4	4	1	3	4	5	4	1	4	4	1	1	4	4	4
635	635	JKP018	60	2	1	2	6	2	1	2	4	2	2	1	1	3	2	4	1	2	3	4	2	3	2	2	1	4	5	3	4	4	4	4	4	4	3	3	4	5	4	4	4	4	1	1	4	4	4
636	636	JKP019	61	2	1	1	6	2	1	2	3	2	11	3	1	3	2	3	1	1	4	4	4	4	1	4	2	4	4	4	1	4	4	3	2	3	2	2	2	3	5	2	3	2	1	1	5	5	3
637	637	JKP020	62	2	1	1	6	2	2	2	2	1	2	1	6	5	2	5	4	4	4	4	4	1	4	3	4	4	5	4	5	5	5	4	4	5	4	3	4	4	4	3	5	4	1	4	5	5	4
638	638	JKP021	63	2	1	1	6	3	1	2	3	2	999	6	1	2	2	4	1	1	4	1	4	4	4	1	1	3	4	2	2	3	5	4	3	3	2	2	3	5	5	2	4	3	1	5	4	5	3
639	639	JKP022	64	2	2	2	6	2	1	2	3	1	3	3	2	5	1	4	1	1	1	1	4	4	4	4	1	1	4	4	4	3	4	3	3	4	2	3	3	4	4	4	4	3	2	2	4	4	5
640	640	JKP023	21	2	2	1	6	2	1	1	3	2	11	1	1	2	1	4	1	1	4	4	4	4	4	4	4	1	3	3	4	3	4	3	3	4	3	4	4	4	4	3	4	2	2	4	4	4	3
641	641	JKP024	22	2	2	1	6	2	2	2	3	2	2	6	1	3	2	4	2	2	3	2	2	3	2	2	2	2	4	4	3	3	4	5	3	4	2	3	3	5	5	3	4	3	1	1	5	4	3
642	642	JKP025	23	2	1	2	6	2	1	1	3	1	11	1	2	2	2	5	3	2	2	2	3	3	2	2	2	2	4	3	2	3	4	2	2	4	2	2	4	4	4	2	4	2	2	2	4	4	3
643	643	JKP026	24	2	1	1	6	2	1	2	3	1	11	1	1	3	2	4	4	4	4	4	4	4	4	4	1	1	3	4	2	3	2	4	2	3	2	2	3	4	4	2	4	2	2	2	4	4	4
644	644	JKP027	25	2	1	2	6	2	1	2	3	2	2	1	1	1	2	4	1	2	2	3	2	2	2	2	3	3	4	4	1	2	4	3	2	4	2	2	4	4	4	1	1	2	1	1	4	4	4
645	645	JKP028	26	2	1	1	6	2	1	1	3	1	11	1	1	3	1	4	2	1	3	3	3	3	2	3	3	1	5	5	1	2	3	5	1	4	2	3	4	4	5	1	4	1	2	2	4	3	3
646	646	JKP029	27	2	1	1	7	2	999	2	3	2	10	1	6	2	1	3	4	4	4	4	4	1	4	3	4	4	4	3	3	3	4	2	2	2	2	2	3	4	4	2	4	2	2	4	4	4	3
647	647	JKP030	28	2	1	2	6	2	2	2	3	2	11	1	1	5	2	4	3	3	3	3	3	3	3	3	3	3	5	4	1	1	5	5	1	4	2	2	4	4	3	1	4	2	1	1	5	5	4
649	649	JKP032	30	2	1	2	6	2	1	2	3	2	2	1	6	3	2	5	3	3	3	3	3	3	3	3	3	3	4	4	4	2	2	2	4	3	3	3	3	4	4	4	4	4	1	4	4	4	4
650	650	JKP033	1	2	2	2	6	2	999	2	4	2	1	1	1	2	2	5	3	2	3	2	2	2	1	3	4	2	3	3	3	3	4	3	2	3	2	2	2	4	3	3	4	3	2	2	4	4	4
651	651	JKP034	2	2	2	2	6	2	1	2	3	2	1	1	1	2	2	5	1	1	2	1	1	4	1	2	2	1	2	4	4	2	4	2	4	2	4	2	4	4	2	4	4	4	2	4	2	4	4
652	652	JKP035	3	2	2	2	6	2	999	2	3	1	2	6	6	5	1	4	3	1	4	2	2	2	2	2	2	2	4	5	4	4	4	4	4	4	3	3	3	4	4	2	5	4	2	2	5	5	2
653	653	JKP036	4	2	2	1	6	1	999	2	4	2	2	1	1	3	2	3	3	1	4	4	1	4	4	1	3	3	4	5	2	3	4	3	3	5	4	2	3	4	5	4	5	4	1	1	5	5	5
654	654	JKP037	5	2	2	1	6	1	999	2	4	2	11	1	6	3	2	5	2	3	3	2	2	3	3	2	3	3	3	4	3	3	3	3	3	4	3	3	3	4	3	2	4	3	2	2	4	4	3
655	655	JKP038	6	2	1	2	4	2	1	2	4	2	9	999	6	999	2	5	2	3	3	3	2	3	2	2	3	2	4	3	4	4	4	4	4	2	4	4	2	4	3	4	3	4	2	4	4	4	4
656	656	JKP039	7	2	1	1	6	2	1	2	3	2	1	3	1	2	1	4	1	1	3	4	1	1	1	4	4	1	4	2	4	4	4	4	4	2	2	2	2	2	2	4	4	4	4	4	4	4	2
657	657	JKP040	8	2	2	2	4	1	999	1	4	2	5	6	6	2	1	3	3	3	2	2	3	3	2	2	3	2	4	4	4	4	4	4	3	4	4	4	3	5	4	4	5	3	4	5	4	3	4
658	658	JKP041	9	2	2	1	6	2	1	2	3	1	2	2	1	4	2	3	1	1	4	1	1	3	2	2	3	3	5	4	2	2	5	2	2	4	3	2	2	4	4	2	4	2	1	1	4	4	3
659	659	JKP042	10	2	1	2	6	2	999	2	3	1	1	1	1	2	1	4	1	4	4	1	1	1	1	1	1	4	4	2	2	4	4	4	4	4	4	4	4	4	4	2	2	2	2	4	4	4	4
660	660	JKP043	11	2	2	2	6	2	1	2	3	1	11	1	1	4	2	4	3	3	4	4	2	4	3	3	3	4	4	3	3	1	4	2	1	4	3	2	3	4	5	1	2	1	1	1	5	5	4
661	661	JKP044	12	2	1	1	7	3	1	2	3	1	7	2	2	3	2	4	3	4	3	3	3	4	4	4	3	3	4	4	2	3	4	4	2	4	2	2	999	4	4	2	4	2	2	2	5	5	4
662	662	JKP045	13	2	2	2	6	2	1	1	3	1	11	1	1	3	2	3	2	1	4	4	2	3	2	3	4	4	4	4	2	4	4	4	2	4	2	2	4	4	4	2	4	2	1	1	5	4	4
663	663	JKP046	14	2	1	2	4	1	999	2	3	1	2	1	1	3	2	5	4	4	4	4	4	4	4	4	4	4	4	5	4	3	4	5	2	4	2	2	3	5	4	2	5	2	1	1	5	4	3
664	664	JKP047	15	2	2	2	6	1	2	2	4	2	2	1	1	3	2	3	2	3	4	4	2	4	3	3	3	4	4	4	1	3	3	4	1	4	1	3	4	5	4	2	5	3	1	3	1	3	3
665	665	JKP048	16	2	1	1	7	2	999	2	3	2	2	6	6	3	2	4	1	1	4	4	1	3	2	3	2	2	5	3	2	3	3	3	3	3	2	2	4	4	4	1	4	1	1	1	4	5	3
666	666	JKP049	17	2	2	2	6	2	1	2	3	1	2	1	1	3	2	4	2	2	3	3	3	3	3	1	3	2	4	4	3	3	4	4	3	3	3	3	4	4	4	4	4	2	2	2	4	4	4
668	668	JKP051	19	2	2	2	6	2	1	2	4	1	11	6	2	2	1	3	1	1	4	4	1	3	3	1	4	3	5	4	5	3	2	3	2	3	2	4	3	5	4	1	5	3	1	1	1	5	2
669	669	JKP052	20	2	2	2	6	2	1	1	3	1	2	2	1	2	1	4	2	1	2	2	2	3	2	4	3	3	4	4	4	3	3	4	2	4	4	3	3	3	4	2	4	4	2	4	4	4	4
670	670	JKP053	65	2	1	1	6	2	1	2	4	1	2	1	3	2	1	3	3	3	3	3	2	4	1	2	4	4	4	4	2	4	3	4	4	4	3	4	4	3	4	3	2	4	2	4	4	4	4
671	671	JKP054	66	2	1	1	7	2	999	2	3	1	2	1	1	3	2	4	1	2	1	1	1	3	1	2	1	1	5	5	2	3	3	5	2	5	3	3	5	5	5	1	5	1	1	1	5	5	5
672	672	JKP055	67	2	1	2	6	2	1	2	4	1	11	1	1	5	1	3	3	3	3	3	3	2	3	2	2	3	5	5	2	4	5	4	2	3	4	3	4	4	4	3	5	2	1	1	5	4	2
674	674	JKP057	69	2	1	2	6	2	999	2	3	1	1	1	1	4	1	1	3	3	3	3	3	2	3	3	3	3	4	4	4	4	4	3	4	4	4	4	3	4	4	5	3	4	5	4	4	5	3
675	675	JKP058	70	2	2	2	6	2	2	2	4	1	2	2	1	2	1	1	2	3	2	3	3	3	2	2	3	3	4	4	2	4	2	4	2	3	2	3	5	3	3	2	3	2	2	2	4	4	3
676	676	JKP059	71	2	2	1	6	2	1	1	3	1	1	2	6	2	2	5	999	1	1	2	1	3	2	2	1	1	4	4	4	3	3	3	3	4	3	4	4	3	4	4	3	3	3	3	3	4	2
677	677	JKP060	72	2	2	1	6	2	1	2	4	2	11	1	6	2	2	3	3	4	4	4	4	4	4	4	4	1	4	3	4	2	1	4	1	4	2	999	3	4	999	2	4	2	1	1	4	4	3
678	678	JKP061	73	2	2	1	7	2	1	2	3	1	2	5	1	4	2	4	1	1	1	1	1	4	1	2	1	1	4	4	4	4	5	5	2	4	5	4	4	4	4	2	5	3	1	1	5	5	4
679	679	JKP062	74	2	2	999	7	2	1	2	3	1	3	3	2	3	1	4	3	3	3	3	3	2	3	3	3	3	4	4	4	4	4	4	4	4	4	4	3	4	3	5	4	4	4	4	4	5	3
680	680	JKP063	75	2	2	1	6	2	999	1	3	1	1	2	6	2	2	5	1	1	2	2	1	4	1	1	1	1	3	3	3	1	1	5	3	3	3	3	3	3	3	3	3	3	3	3	3	3	3
681	681	JKP064	76	2	2	1	4	1	2	2	999	999	999	6	6	3	2	5	2	2	2	1	2	3	1	3	2	2	1	4	4	1	1	1	1	4	2	4	3	2	3	2	4	3	2	3	3	5	3
682	682	JKP065	77	2	2	1	7	2	1	2	4	1	2	1	1	3	1	3	1	2	1	1	1	4	1	2	1	1	5	5	2	3	3	5	2	5	3	3	5	5	5	1	5	1	1	1	5	5	5
683	683	JKP066	78	2	2	1	6	2	1	2	4	1	2	1	3	2	1	3	3	3	2	3	2	4	1	2	4	4	4	4	2	4	3	4	4	4	3	4	4	3	4	3	2	4	2	4	4	4	4
684	684	JKP067	79	2	2	1	6	2	1	2	3	2	2	1	1	5	2	3	4	4	4	4	4	1	4	4	4	4	4	4	2	2	4	4	2	2	2	2	4	2	4	4	3	4	2	2	5	5	3
685	685	JKP068	80	2	2	2	6	1	999	2	3	1	1	1	1	2	2	4	3	3	2	2	3	3	2	3	1	2	4	4	4	4	4	5	4	5	4	4	4	4	4	5	4	4	4	4	4	4	4
686	686	JKP069	81	2	2	2	6	1	999	2	4	1	2	6	6	5	1	3	2	3	3	3	3	2	3	2	3	3	5	4	4	4	4	5	4	4	5	4	4	4	5	4	4	5	4	4	4	4	5
687	687	JKP070	82	2	2	2	6	2	1	1	999	1	2	2	1	2	1	4	4	4	3	2	3	3	4	3	2	1	4	3	3	3	4	3	4	3	4	3	3	3	4	3	3	4	2	3	3	3	4
688	688	JKP071	83	2	2	1	6	2	999	2	3	2	2	1	1	5	2	5	3	3	3	3	3	2	3	3	3	3	2	2	2	3	4	3	3	3	3	4	3	3	4	4	4	3	4	3	4	4	3
689	689	JKP072	84	2	2	1	6	2	999	2	3	1	11	3	1	4	2	5	3	4	3	1	3	2	4	4	4	2	4	4	4	3	2	4	4	4	4	1	5	5	4	3	3	3	4	5	1	2	2
690	690	JKP073	85	2	2	1	6	2	2	2	3	2	1	1	1	5	1	4	1	1	1	4	4	4	3	4	1	1	5	5	1	1	2	2	1	5	1	1	2	5	1	3	5	1	1	1	5	3	3
691	691	JKP074	31	2	2	2	4	2	1	2	4	2	2	1	1	3	1	3	1	4	1	4	4	1	4	4	1	4	2	4	1	1	1	1	1	4	4	2	2	4	2	2	3	3	2	1	1	4	4
692	692	JKP075	32	2	2	1	6	2	1	2	3	2	2	1	1	3	2	4	1	3	4	4	3	4	4	2	2	4	4	5	2	4	2	4	2	4	2	2	4	5	4	2	4	2	1	1	5	5	5
693	693	JKP076	33	2	2	1	7	2	999	2	3	1	3	3	1	3	1	5	2	4	4	2	3	2	4	2	3	3	5	2	2	2	4	4	2	5	3	4	2	3	3	2	4	3	2	4	5	4	4
694	694	JKP077	34	2	2	1	8	1	2	1	4	1	999	1	1	5	1	2	999	3	4	1	4	4	4	4	4	4	3	5	3	3	3	1	3	3	3	3	5	5	5	3	5	3	1	1	5	3	5
695	695	JKP078	35	2	1	1	6	2	999	2	3	1	2	6	6	3	2	3	1	1	1	4	1	3	1	2	1	2	5	2	1	5	5	1	1	5	2	1	4	4	4	4	4	2	2	2	5	5	5
696	696	JKP079	36	2	2	1	6	2	1	2	3	2	2	2	1	4	2	3	1	3	4	4	4	4	4	2	4	3	4	3	1	4	4	3	2	4	2	2	4	4	4	2	4	2	1	1	4	4	4
697	697	JKP080	37	2	2	1	6	2	1	2	3	2	2	1	2	5	1	4	1	3	4	4	4	4	4	2	4	3	4	3	2	5	5	4	3	4	3	3	4	4	4	4	4	2	1	1	4	4	4
698	698	JKP081	38	2	1	2	6	2	1	2	4	1	11	1	1	4	1	4	2	2	1	1	2	4	2	2	1	2	5	5	1	4	5	5	1	4	1	1	1	5	4	1	5	1	1	1	1	5	4
699	699	JKP082	39	2	1	1	6	2	1	2	4	2	11	1	1	3	1	4	1	1	1	4	4	4	4	4	1	4	5	5	2	1	1	4	2	2	1	3	2	4	3	1	5	1	1	1	5	5	1
700	700	JKP083	40	2	1	1	6	2	1	2	3	1	2	6	1	5	2	4	1	1	4	4	4	4	4	4	4	2	4	3	1	4	4	2	2	3	3	2	2	5	5	1	5	1	1	1	5	5	4
701	701	JKP084	41	2	2	2	6	2	1	2	4	2	11	1	6	3	2	4	1	3	3	3	3	3	3	3	3	3	3	4	2	4	5	4	2	4	2	2	2	4	5	2	3	2	2	2	4	4	3
702	702	JKP085	42	2	1	1	6	1	2	2	4	1	11	6	6	5	1	4	2	1	3	4	1	4	4	3	3	1	5	4	2	1	4	4	2	3	2	2	4	4	3	2	5	2	1	1	5	5	4
703	703	JKP086	1	1	2	1	6	2	1	2	4	1	2	1	1	4	1	4	4	1	4	4	4	1	4	4	4	4	4	4	4	4	4	4	4	4	4	2	4	4	4	4	4	2	4	4	4	2	2
705	705	JKP088	3	1	2	2	6	2	1	1	3	1	2	3	1	3	2	4	2	3	3	3	3	3	3	3	3	3	4	4	2	3	4	3	2	4	4	2	4	4	4	2	4	2	2	2	4	4	4
707	707	JKP090	5	1	2	1	6	2	1	1	3	2	2	3	2	3	2	3	1	1	1	2	2	3	2	2	1	1	4	4	2	3	4	3	3	4	3	2	2	3	1	1	5	3	1	1	4	5	3
709	709	JKP092	7	1	2	1	8	1	2	2	2	1	11	6	3	2	1	5	3	3	3	3	4	2	4	4	3	4	3	3	3	3	3	3	3	3	3	3	3	3	3	3	3	3	3	3	3	3	3
710	710	JKP093	8	1	2	2	7	2	1	2	4	2	2	6	6	3	2	3	3	3	4	4	4	4	4	3	2	4	4	3	4	4	4	3	3	3	3	3	3	3	4	2	3	3	1	1	5	5	3
711	711	JKP094	9	1	1	2	6	2	1	2	2	1	2	2	1	3	2	5	1	2	4	4	4	1	4	1	3	4	4	4	2	4	4	4	2	4	4	2	2	4	4	4	4	2	2	2	4	4	2
712	712	JKP095	10	1	2	1	6	2	999	2	3	2	2	2	1	1	2	5	4	4	4	4	4	1	4	4	4	4	3	3	3	3	3	4	2	4	4	4	4	4	3	1	3	2	1	1	4	3	3
713	713	JKP096	11	1	1	2	6	2	1	2	4	1	11	1	1	3	2	4	3	4	4	4	4	1	4	4	1	4	5	4	3	3	4	4	3	3	3	3	3	3	4	3	4	3	3	2	4	4	4
714	714	JKP097	12	1	2	2	6	2	1	1	3	1	2	2	1	2	1	4	2	2	2	2	2	3	3	2	3	3	4	3	3	3	4	3	3	3	3	3	3	4	3	2	4	3	2	3	3	4	3
715	715	JKP098	13	1	1	1	6	1	2	2	4	1	2	6	6	2	2	4	1	1	1	1	1	4	1	2	1	1	3	2	3	2	4	3	1	3	3	3	3	4	3	4	3	1	5	3	5	5	3
716	716	JKP099	14	1	1	2	6	1	999	1	4	2	2	6	6	1	2	4	4	4	4	4	4	4	4	4	1	2	3	2	3	2	4	3	1	3	3	3	3	4	3	1	5	3	5	5	3	4	3
717	717	JKP100	15	1	2	1	6	2	1	2	2	2	11	1	1	2	2	3	2	3	3	3	3	3	2	2	4	4	4	4	2	4	4	4	1	4	2	2	2	4	2	1	4	1	5	1	5	5	4
718	718	JKP101	16	1	1	2	6	1	2	2	2	1	2	6	6	2	2	4	4	4	4	4	4	4	4	1	1	2	3	2	3	2	4	3	1	3	3	3	3	4	3	4	3	1	5	3	5	5	3
719	719	JKP102	17	1	2	1	6	2	1	2	3	2	10	1	1	3	1	3	1	1	1	1	1	4	1	2	1	2	4	5	4	4	5	4	2	5	4	4	4	5	4	4	5	2	1	1	5	4	4
720	720	JKP103	18	1	2	1	6	2	1	2	1	1	2	1	1	2	1	4	2	999	2	2	2	999	2	999	2	2	3	2	3	4	5	3	3	3	2	2	3	4	5	2	5	2	2	2	4	4	4
721	721	JKP104	19	1	2	1	6	2	1	2	1	1	2	1	1	2	1	4	2	2	2	2	2	3	2	2	2	2	3	2	3	4	5	3	3	3	3	3	4	3	4	1	3	1	1	1	4	4	4
722	722	JKP105	20	1	1	1	6	1	2	1	3	2	2	2	6	3	1	4	1	1	999	4	4	4	4	1	1	4	3	5	3	4	4	3	3	5	3	3	3	5	4	2	4	2	2	2	4	5	4
723	723	JKP106	21	1	2	1	6	2	1	2	3	1	2	1	1	2	2	4	2	1	3	3	3	3	3	3	4	2	4	4	1	3	4	4	2	5	2	2	3	5	2	2	5	2	2	1	5	5	2
724	724	JKP107	22	1	2	1	6	2	1	1	4	1	10	1	1	2	1	2	1	1	1	1	1	4	1	1	1	1	5	5	3	3	5	3	2	3	2	2	4	5	4	2	4	2	1	1	4	5	2
725	725	JKP108	23	1	2	2	6	2	1	1	3	2	2	6	6	2	2	4	1	1	4	3	3	3	3	3	2	2	4	999	1	2	1	999	1	999	1	1	4	999	4	1	999	1	1	1	999	4	2
726	726	JKP109	24	1	2	2	4	2	1	2	4	1	11	6	6	2	2	5	1	4	1	4	4	4	4	1	1	4	4	5	2	4	2	4	2	3	2	2	2	4	4	2	2	2	2	2	4	4	2
727	727	JKP110	1	2	1	1	6	2	1	2	3	1	11	1	1	2	2	999	1	999	999	999	999	999	999	999	999	999	4	4	4	4	4	4	4	4	4	4	4	4	4	2	4	4	2	2	2	4	4
728	728	JKP111	2	2	1	2	6	2	1	1	3	1	11	1	1	1	2	4	2	1	4	1	1	3	1	3	1	3	4	4	2	4	4	4	4	4	4	4	4	4	4	2	4	4	1	3	4	4	4
729	729	JKP112	3	2	1	2	6	2	1	2	3	1	2	1	1	2	2	3	2	2	2	3	2	2	3	3	2	3	4	4	2	3	4	4	4	4	2	2	4	5	5	3	4	3	2	2	4	4	4
730	730	JKP113	4	2	1	2	4	1	2	2	4	2	2	1	1	3	2	5	2	3	4	4	4	4	4	4	4	4	5	3	3	3	3	3	2	3	2	2	3	4	3	2	4	2	1	1	4	4	3
731	731	JKP114	5	2	1	2	6	2	2	1	4	2	2	1	6	3	1	4	2	1	1	1	1	4	2	3	2	2	5	5	2	4	5	4	2	4	2	2	3	5	5	2	5	2	1	1	5	5	5
732	732	JKP115	6	2	1	2	5	2	2	1	4	1	2	1	1	2	1	4	2	2	2	3	2	3	2	2	2	3	4	4	2	2	4	4	2	4	2	4	4	4	4	2	4	2	2	2	4	4	4
733	733	JKP116	1	3	1	2	5	1	2	2	4	2	2	1	1	3	2	5	3	1	3	3	3	4	3	1	1	4	3	2	3	3	4	3	2	3	2	3	3	4	3	2	4	3	2	3	4	4	3
734	734	JKP117	2	3	2	2	6	2	2	2	3	1	2	6	6	3	2	4	4	2	3	3	3	3	3	3	3	3	5	4	2	4	4	4	3	4	3	2	3	4	5	2	4	3	1	1	1	5	4
735	735	JKP118	703	3	1	1	6	2	999	2	3	1	2	6	6	2	2	3	1	2	1	1	1	4	2	1	3	1	2	4	2	2	1	5	5	3	5	5	5	5	5	5	5	2	2	2	5	5	5
736	736	JKP119	704	3	1	1	6	2	999	2	3	2	11	1	2	2	2	4	3	3	2	2	3	1	3	3	3	4	5	3	3	4	2	2	2	4	4	2	3	3	4	4	5	4	2	2	4	4	4
737	737	JKP120	705	3	1	1	6	2	1	2	4	2	2	6	6	4	2	5	3	2	3	3	3	3	2	3	3	3	4	5	3	3	5	5	5	3	2	4	5	5	5	1	5	1	1	1	5	5	5
738	738	JKP121	706	3	1	1	6	2	999	2	3	2	2	1	6	1	2	5	1	1	4	2	2	4	4	4	4	4	4	2	4	4	4	2	2	3	4	4	4	4	2	4	3	4	2	2	5	4	4
739	739	JKP122	707	3	1	1	6	2	999	2	3	1	2	2	2	3	1	4	1	1	1	1	1	4	1	1	1	1	4	4	4	3	4	4	4	3	4	3	4	3	4	4	4	4	4	3	4	4	4
740	740	JKP123	708	2	1	1	6	3	1	1	4	2	3	3	6	3	2	1	1	1	1	1	1	4	1	3	1	1	4	4	4	2	4	4	2	4	2	2	4	4	4	2	4	2	2	2	4	4	4
741	741	JKP124	709	2	1	1	6	2	1	2	3	2	2	6	6	3	2	5	1	2	3	4	4	2	4	4	2	2	4	5	4	4	3	4	4	5	5	3	2	4	4	2	3	4	3	5	5	3	3
742	742	JKP125	710	2	1	2	6	2	1	2	3	1	2	6	6	4	1	5	1	1	4	2	2	4	4	4	4	4	4	3	3	3	5	3	1	3	1	1	4	3	4	1	4	2	1	1	4	5	3
743	743	JKP126	711	2	1	2	6	2	1	2	3	1	2	1	6	3	1	5	1	1	1	4	4	1	4	1	1	1	5	3	2	4	5	3	4	3	4	2	4	5	4	1	5	1	1	4	4	4	5
744	744	JKP127	712	2	1	2	6	2	1	2	3	1	2	2	1	2	2	3	1	1	4	4	4	1	4	1	1	4	4	4	3	2	4	4	2	4	2	2	4	4	4	2	4	2	2	2	4	4	4
745	745	JKP128	713	2	1	1	6	2	1	2	4	1	2	3	1	2	1	5	1	1	1	1	1	4	1	1	1	1	4	4	2	2	2	5	2	4	999	2	3	5	4	2	4	3	2	2	4	4	4
746	746	JKP129	714	2	1	1	6	2	1	2	2	2	2	3	1	3	2	5	1	4	3	4	4	2	4	2	3	4	4	2	3	4	4	4	2	4	2	4	4	3	5	5	4	3	2	2	5	5	4
747	747	JKP130	715	2	1	1	6	2	1	2	3	1	11	1	1	2	1	3	3	3	3	3	3	2	3	2	2	2	5	4	2	5	5	5	4	5	2	4	4	5	5	1	5	1	1	1	5	5	4
748	748	JKP131	716	2	1	2	6	2	999	2	3	2	2	6	1	4	1	3	1	1	4	4	1	2	2	2	1	3	5	5	4	4	5	3	2	5	2	3	4	5	5	1	5	999	1	1	5	5	999
749	749	JKP132	717	2	1	2	6	2	1	2	4	1	11	1	1	3	2	5	1	2	1	1	1	4	1	3	1	1	3	3	3	2	5	2	3	3	3	3	3	3	4	999	3	3	1	1	4	4	4
750	750	JKP133	718	2	1	1	6	1	999	2	4	1	2	6	1	3	2	4	3	2	3	3	2	3	2	3	3	3	4	5	2	3	4	4	1	5	2	2	4	5	5	2	5	2	1	1	5	4	4
751	751	JKP134	719	2	1	2	6	1	2	2	4	2	2	6	6	3	1	5	3	3	3	1	2	3	2	2	3	2	2	4	4	3	2	3	3	4	4	4	4	4	2	3	3	3	2	4	4	3	3
752	752	JKP135	720	2	1	1	6	2	1	2	3	2	11	1	1	2	2	3	1	4	4	4	1	4	1	1	4	1	2	4	2	2	4	3	2	4	3	2	4	4	4	2	2	3	2	4	4	4	4
753	753	JKP136	721	2	1	1	6	2	2	2	3	1	2	6	1	5	1	4	2	1	3	3	2	1	3	2	2	2	4	3	2	2	4	4	2	4	3	2	4	4	4	2	4	2	1	1	4	4	3
754	754	JKP137	722	2	1	2	6	2	1	2	3	1	2	1	1	3	2	3	3	2	2	2	3	2	3	3	2	3	4	2	2	2	2	3	2	3	3	3	3	4	4	1	3	2	1	1	4	4	2
755	755	JKP138	723	3	2	1	6	2	999	1	3	1	2	6	6	4	2	2	2	2	2	2	2	999	2	2	2	2	4	4	2	3	4	2	3	4	2	2	4	4	4	2	4	2	1	1	5	4	4
756	756	JKP139	724	3	2	1	6	2	1	2	3	1	2	2	1	5	1	4	3	3	3	2	3	4	4	2	3	4	4	4	2	4	5	3	4	3	2	2	2	3	4	2	4	3	1	5	4	4	2
757	757	JKP140	725	3	2	1	6	2	999	2	3	2	1	1	6	2	2	3	1	1	1	1	1	4	1	4	1	1	4	5	5	4	1	4	4	4	4	4	4	4	4	1	4	4	1	1	4	4	2
758	758	JKP141	726	3	2	2	6	2	1	2	3	1	2	2	1	4	1	4	1	2	4	3	2	2	2	2	3	3	4	4	2	2	4	4	2	3	2	2	4	4	4	1	4	1	1	1	4	5	4
759	759	JKP142	727	3	2	2	6	2	1	2	3	2	2	6	6	2	2	3	2	2	1	1	2	3	2	3	2	2	3	2	3	2	4	2	2	3	4	3	2	5	3	4	2	1	2	3	4	5	4
760	760	JKP143	728	3	2	1	6	2	1	2	4	1	2	2	1	3	1	4	1	1	1	4	4	1	4	1	4	1	4	4	4	2	4	2	4	4	4	4	4	4	4	4	4	2	2	2	4	4	2
761	761	JKP144	729	3	2	1	6	2	999	2	3	2	2	2	1	3	2	4	1	1	1	4	1	4	4	4	4	4	4	2	2	4	5	2	1	5	1	1	4	4	2	1	4	2	1	1	4	5	4
762	762	JKP145	730	3	2	2	6	2	1	2	3	1	2	1	1	4	1	4	4	3	4	4	2	4	4	2	4	3	4	3	3	3	4	5	3	5	4	3	2	4	3	3	4	3	1	1	5	4	4
763	763	JKP146	731	3	2	1	6	2	1	2	4	2	2	1	6	3	1	3	4	3	2	4	4	2	2	4	2	2	3	4	2	3	5	3	2	3	2	2	2	3	5	3	4	2	1	1	5	4	3
764	764	JKP147	732	3	2	1	6	2	1	2	3	1	2	2	2	4	1	2	1	4	4	4	4	4	4	2	4	4	4	5	1	4	4	3	3	4	3	3	4	5	3	3	5	2	1	1	5	3	3
765	765	JKP148	733	3	2	2	6	2	1	2	3	2	2	3	1	3	2	4	1	1	1	1	1	1	1	3	1	2	4	4	2	3	3	4	1	3	1	2	2	5	4	1	5	2	1	1	4	5	3
766	766	JKP149	734	3	2	1	4	2	999	2	3	1	2	1	1	2	1	5	4	3	4	2	4	1	2	3	2	3	4	4	2	2	2	2	4	4	4	4	2	4	2	4	2	2	2	2	4	4	4
767	767	JKP150	735	3	2	2	6	2	1	2	3	2	1	1	6	3	1	1	4	4	3	1	1	1	3	3	1	4	3	4	4	3	4	2	3	3	2	3	4	999	4	3	4	4	1	5	2	4	4
768	768	JKP151	736	3	2	2	6	2	999	2	3	999	1	1	1	2	1	1	3	2	2	2	3	2	2	1	3	2	3	3	3	3	3	4	3	4	3	3	4	4	3	4	3	3	4	4	3	3	4
769	769	JKP152	737	3	2	1	6	2	1	1	3	1	2	1	1	3	1	5	2	2	2	2	2	3	4	2	4	2	4	4	2	2	2	4	4	4	2	2	4	4	2	2	2	2	2	2	4	4	2
770	770	JKP153	738	3	2	2	6	2	2	2	4	2	2	1	1	2	2	3	4	4	3	1	1	1	3	3	1	4	5	4	3	3	4	3	1	4	4	4	4	5	5	1	4	1	1	1	5	5	1
772	772	JKP155	740	3	2	2	7	2	1	2	3	1	2	1	1	4	1	3	1	3	3	3	3	2	3	4	3	3	4	4	2	4	5	5	2	5	2	2	4	4	3	2	4	2	1	1	5	5	4
773	773	JKP156	741	3	2	1	6	2	999	2	4	2	2	1	1	2	1	2	1	1	4	4	4	1	4	1	4	1	4	4	2	3	2	2	4	3	2	3	4	5	2	4	5	2	3	4	5	2	2
774	774	JKP157	742	3	2	1	6	2	999	1	3	2	2	3	1	3	1	3	1	1	1	1	1	4	1	1	1	1	4	3	4	4	4	4	3	3	3	4	4	4	4	4	4	3	3	3	4	4	3
775	775	JKP158	743	3	2	2	6	1	2	2	2	2	11	1	1	4	2	4	2	2	3	2	3	2	3	2	2	3	3	4	4	3	4	2	3	3	2	3	4	4	4	3	4	4	1	5	2	4	4
776	776	JKP159	744	3	2	2	6	2	1	2	2	2	2	1	1	3	2	3	2	1	3	1	1	1	3	2	2	4	4	4	4	3	4	3	3	4	4	4	4	4	4	4	3	4	4	4	5	4	4
777	777	JKP160	745	3	2	1	7	2	999	2	3	999	2	3	5	4	1	1	1	999	2	2	3	3	1	1	1	1	4	4	4	4	4	5	5	5	5	5	3	3	3	4	5	5	3	5	4	4	4
779	779	JKP162	747	3	2	1	6	2	2	2	3	2	2	2	6	3	1	3	3	3	3	3	2	2	3	2	2	3	4	4	4	5	2	4	3	4	3	4	3	4	4	2	4	4	2	1	4	4	3
780	780	JKP163	748	3	2	2	7	1	999	1	2	2	1	2	1	5	2	1	3	4	4	3	1	2	1	4	2	1	2	1	2	3	2	1	4	3	2	1	2	3	4	2	1	3	4	5	2	1	3
781	781	JKP164	762	3	1	1	6	2	1	2	3	2	2	1	1	1	2	4	1	1	1	1	1	4	1	4	4	1	4	3	2	3	4	2	4	4	4	4	2	2	4	2	3	4	2	3	4	5	4
782	782	JKP165	763	3	1	1	6	2	1	2	3	2	2	2	1	4	2	4	1	1	1	4	4	4	4	4	4	4	4	4	2	2	4	3	2	3	3	3	4	4	5	4	5	3	2	2	5	5	3
783	783	JKP166	764	3	1	2	6	1	2	2	4	2	5	6	6	3	1	5	1	1	4	3	2	3	1	1	1	2	2	3	4	1	4	1	3	3	4	4	2	3	2	4	3	1	1	1	4	3	3
784	784	JKP167	765	3	1	2	6	2	999	2	3	1	11	1	1	4	1	5	3	3	4	4	4	4	1	4	4	1	4	3	3	3	4	3	3	3	3	3	4	3	4	3	3	3	1	2	5	5	3
785	785	JKP168	766	3	1	1	6	2	1	1	4	1	999	999	999	999	2	999	2	4	3	2	3	4	3	3	4	3	4	3	2	3	4	3	2	4	2	3	3	4	3	4	4	2	1	5	5	5	3
786	786	JKP169	767	3	1	1	6	2	1	2	3	1	2	3	2	2	1	4	4	4	4	4	4	4	4	4	4	4	4	5	1	3	4	4	1	3	2	2	4	4	4	2	4	2	1	1	5	5	2
787	787	JKP170	768	3	1	2	6	2	1	2	4	2	2	1	6	2	1	4	2	4	2	4	4	1	4	2	2	2	4	3	2	2	2	2	2	4	4	2	2	2	2	4	4	2	2	4	4	4	4
788	788	JKP171	769	3	1	1	6	2	1	2	4	2	1	2	1	5	1	4	1	3	1	4	4	4	999	999	1	2	1	4	3	2	2	2	3	4	4	3	2	4	4	2	5	2	2	2	4	5	4
789	789	JKP172	770	3	2	2	6	1	2	2	4	2	2	6	6	3	2	5	2	1	1	4	4	4	1	1	4	4	4	3	3	3	3	3	3	4	3	3	4	4	4	3	3	2	2	3	4	4	3
790	790	JKP173	771	3	2	2	6	2	1	2	3	2	11	2	1	3	2	3	1	1	1	4	1	4	2	2	2	2	5	4	2	2	5	4	2	4	3	3	2	4	4	1	4	2	1	2	5	5	4
791	791	JKP174	772	3	2	1	7	2	999	2	3	1	11	2	6	3	1	3	4	1	1	4	4	1	4	4	4	4	4	1	1	3	4	5	3	5	1	1	3	5	3	1	3	3	1	1	5	5	3
792	792	JKP175	773	3	2	2	6	2	1	2	2	2	2	2	1	2	1	3	1	1	3	1	1	1	1	2	3	1	3	3	3	3	4	3	3	4	3	3	3	4	4	3	4	3	2	2	4	4	4
794	794	JKP177	775	3	2	2	6	1	2	2	4	1	8	6	6	3	1	1	1	1	4	1	1	4	4	1	1	1	4	4	4	4	4	4	4	999	3	2	4	4	3	3	4	3	1	1	5	999	3
795	795	JKP178	776	3	2	1	7	2	1	2	3	2	2	1	1	3	1	4	1	2	4	4	2	3	1	999	2	2	4	4	999	3	4	3	2	2	2	2	4	3	4	2	3	2	2	2	4	5	3
796	796	JKP179	777	3	2	1	7	2	999	2	3	1	1	3	4	5	2	2	3	2	3	2	4	2	2	3	3	3	4	4	4	4	4	4	4	4	4	4	4	4	4	4	4	5	2	2	4	4	4
797	797	JKP180	778	3	2	1	7	2	1	2	3	2	2	1	6	4	1	5	4	2	4	2	4	3	4	2	4	2	2	1	4	2	4	2	2	2	2	3	2	999	2	2	4	3	5	4	3	2	2
798	798	JKP181	779	3	2	1	6	2	999	2	3	1	1	5	2	5	1	3	1	1	1	2	2	3	1	2	2	1	4	4	4	3	3	4	3	3	4	4	4	4	5	4	3	3	3	3	3	4	3
799	799	JKP182	780	3	2	2	6	2	999	2	3	1	2	1	1	3	1	1	1	2	2	4	4	1	3	2	1	2	3	3	1	3	1	4	3	3	3	3	3	3	3	2	3	3	1	1	4	4	4
800	800	JKP183	781	3	1	1	6	1	999	2	3	2	5	6	6	2	2	4	1	1	4	4	1	4	1	4	1	1	5	3	2	3	5	3	2	3	2	2	4	4	2	1	5	2	1	1	4	5	2
801	801	JKP184	782	3	1	1	4	1	2	2	4	2	5	6	1	2	2	5	1	1	1	4	2	2	2	3	2	2	4	4	2	4	4	4	2	3	2	2	2	4	4	3	4	3	2	2	4	3	4
802	802	JKP185	783	3	1	1	6	1	2	2	4	1	5	6	1	3	1	4	2	4	3	1	4	3	1	4	1	4	4	4	3	3	4	4	3	4	3	3	3	4	4	3	4	3	2	2	4	4	4
803	803	JKP186	784	3	1	1	6	1	999	2	4	1	5	1	1	1	1	3	1	2	2	1	1	4	1	1	1	1	4	4	4	3	4	3	4	3	3	2	4	5	5	1	5	1	1	1	5	5	5
804	804	JKP187	785	3	2	1	7	1	999	2	4	1	7	3	2	3	1	4	4	4	4	1	4	1	4	4	2	3	4	2	2	4	2	4	4	2	4	4	4	4	4	4	4	2	4	4	4	4	4
805	805	JKP188	786	3	2	1	6	2	1	2	3	2	8	2	1	4	2	3	1	1	3	3	2	1	3	3	2	2	4	2	2	4	2	4	2	4	2	2	2	2	2	4	4	2	2	2	4	4	4
806	806	JKP189	672	1	2	2	6	1	2	2	2	1	2	3	1	5	1	4	1	4	4	4	1	4	4	2	2	4	4	4	4	2	4	3	3	4	2	3	2	4	4	1	5	1	1	2	4	4	2
808	808	JKP191	674	1	2	2	6	2	1	2	4	2	1	1	1	3	1	5	4	2	4	4	4	1	4	2	3	3	4	5	2	3	2	3	3	5	2	3	4	5	5	2	5	2	2	1	2	5	4
809	809	JKP192	675	1	2	1	7	1	999	2	3	1	2	3	1	3	1	1	1	1	4	4	1	4	1	1	1	1	4	4	3	4	4	4	3	4	4	2	4	4	4	3	4	2	2	2	4	4	4
810	810	JKP193	676	1	2	2	7	2	1	2	3	2	11	1	6	5	2	5	4	4	4	4	4	1	4	4	4	4	4	2	1	2	5	4	1	3	2	2	1	4	4	1	4	2	1	1	5	5	4
811	811	JKP194	677	1	2	2	7	2	1	2	3	2	2	6	1	2	2	5	1	2	1	1	3	3	1	2	2	3	4	2	2	2	4	3	3	4	3	4	4	3	4	1	4	3	1	1	5	5	4
812	812	JKP195	678	1	2	1	7	2	1	2	3	1	2	3	1	4	1	2	2	2	4	4	3	3	4	3	4	2	3	3	2	4	4	4	1	2	2	1	4	3	5	2	4	2	1	1	5	5	5
813	813	JKP196	679	1	2	2	6	2	1	2	3	1	8	1	1	1	1	2	4	4	4	4	3	4	4	3	4	1	4	5	2	2	4	5	3	5	2	2	1	5	3	1	4	1	1	1	5	3	5
814	814	JKP197	680	1	2	2	6	2	999	2	3	2	10	1	1	4	2	4	1	2	4	4	3	4	3	2	4	3	4	3	2	3	4	3	3	4	3	2	4	4	3	1	3	3	1	2	4	4	4
815	815	JKP198	681	1	2	1	7	2	1	2	3	1	2	6	6	2	1	4	1	1	4	4	4	4	4	4	4	4	4	4	2	4	4	4	2	4	2	2	2	4	2	2	2	2	2	2	4	4	2
816	816	JKP199	682	1	2	1	6	2	999	2	3	2	2	1	1	2	1	3	3	1	2	1	1	1	4	4	1	1	2	1	4	2	5	1	3	2	4	4	4	4	2	2	5	2	1	1	5	2	5
817	817	JKP200	683	1	2	1	6	2	999	2	2	2	1	6	1	3	1	4	4	4	4	3	3	2	1	2	4	4	1	4	1	1	4	4	1	4	1	1	4	2	2	2	4	2	2	2	5	4	1
818	818	JKP201	684	1	2	2	6	2	2	1	4	2	2	2	6	3	2	5	2	1	1	1	1	4	4	1	1	4	4	4	3	3	4	3	3	3	4	3	4	3	4	4	3	2	2	3	4	5	4
819	819	JKP202	685	1	2	2	7	2	1	2	4	1	11	999	1	5	1	4	2	1	1	1	1	4	4	1	1	4	4	4	1	4	5	4	1	5	5	4	4	5	2	4	4	2	1	5	5	4	1
820	820	JKP203	686	1	2	2	6	2	1	2	3	1	2	2	2	5	1	2	1	1	1	1	1	4	1	4	1	1	4	4	4	4	4	5	2	2	2	2	2	4	4	2	4	4	4	2	4	4	4
821	821	JKP204	687	1	2	2	7	2	999	2	4	1	2	2	1	3	2	3	1	1	1	4	2	1	4	2	2	3	4	4	4	4	4	4	2	4	2	4	4	4	4	2	4	2	4	2	4	4	4
823	823	JKP206	689	3	2	1	7	2	1	999	3	2	2	2	1	3	2	4	2	2	2	2	2	3	2	3	3	2	5	4	3	3	4	3	3	3	3	3	3	4	4	2	4	4	1	1	5	4	3
824	824	JKP207	690	3	2	1	7	2	1	1	3	1	1	2	2	2	1	3	3	4	1	4	4	4	4	3	3	1	4	4	4	4	4	4	1	4	4	4	4	4	1	4	1	4	1	1	4	4	1
825	825	JKP208	691	3	2	2	6	1	999	2	2	1	1	6	3	5	1	3	1	1	4	4	4	4	4	1	1	4	4	4	2	2	2	4	3	4	3	3	4	4	4	4	4	2	2	4	4	4	3
826	826	JKP209	692	3	2	1	6	2	1	2	4	1	2	6	1	5	1	4	4	1	4	4	4	1	4	4	4	4	5	5	5	5	5	4	3	5	1	1	4	5	5	5	5	2	2	1	5	5	3
827	827	JKP210	693	3	2	1	7	2	2	2	2	1	2	3	3	4	1	4	4	1	4	4	4	1	1	1	4	4	5	3	5	5	5	4	4	2	2	1	5	5	5	5	5	5	1	1	5	5	5
828	828	JKP211	694	3	1	2	6	1	2	2	4	2	5	1	1	5	2	5	1	1	3	1	2	2	4	3	4	3	5	4	4	4	4	3	2	4	4	3	4	4	4	3	4	4	2	4	4	4	4
829	829	JKP212	695	3	1	2	6	1	2	2	4	1	11	1	1	3	1	4	2	1	4	3	2	999	4	3	3	3	4	5	5	4	5	4	3	4	4	4	4	5	5	2	5	3	2	1	4	5	4
830	830	JKP213	696	3	1	1	6	2	1	2	4	2	2	6	6	1	2	2	1	1	1	4	1	1	1	2	1	2	4	3	4	2	2	2	2	4	3	3	2	2	2	4	4	4	2	2	2	4	4
831	831	JKP214	697	3	1	2	6	2	1	2	3	1	2	3	1	5	1	4	1	2	4	4	3	2	2	3	3	3	4	4	2	2	4	4	2	4	2	2	4	4	2	2	4	2	2	2	4	4	2
832	832	JKP215	698	3	1	2	7	2	2	2	4	1	2	2	1	4	2	3	1	3	1	4	4	1	4	4	1	4	5	3	3	5	5	3	2	2	3	4	3	5	4	2	5	2	2	4	5	4	4
833	833	JKP216	699	3	1	2	6	2	1	2	3	1	11	2	1	2	2	4	2	2	2	2	2	3	4	4	4	4	4	3	2	2	4	5	2	5	2	2	4	4	4	2	4	4	2	2	4	4	2
834	834	JKP217	700	3	1	2	6	2	999	2	3	2	2	3	1	5	2	4	4	1	3	4	1	1	1	2	1	1	5	4	1	1	5	3	1	4	1	4	5	5	4	2	5	2	1	1	5	4	4
835	835	JKP218	701	3	1	1	6	2	1	2	4	1	11	6	1	5	1	3	1	1	4	4	4	4	1	4	4	1	4	4	2	2	2	4	2	5	2	2	4	4	4	4	4	2	1	1	4	4	4
836	836	JKP219	702	3	1	2	6	2	1	1	3	2	2	3	2	4	1	2	1	4	4	4	4	4	4	2	4	4	4	3	2	1	3	4	1	4	1	1	4	4	5	1	3	1	1	1	5	5	5
837	837	JKP220	624	3	1	2	6	2	999	2	3	1	2	2	3	2	2	4	4	1	1	1	1	4	1	1	1	1	3	3	4	3	4	4	3	4	3	3	4	4	4	4	4	3	1	1	4	4	5
838	838	JKP221	625	3	1	1	6	2	1	1	3	1	2	999	1	1	1	4	1	4	4	4	4	4	4	4	4	4	5	3	2	3	5	4	2	2	2	2	3	3	3	1	3	2	1	1	5	5	3
839	839	JKP222	626	2	1	2	6	2	999	2	4	1	2	6	6	3	2	1	1	1	1	4	4	4	1	1	1	1	4	3	4	2	4	4	2	2	4	2	2	4	4	2	2	2	2	4	4	4	2
840	840	JKP223	627	2	1	2	6	2	999	1	3	2	2	2	1	3	1	5	2	1	1	2	1	3	1	1	2	2	3	3	4	3	4	4	3	4	3	3	4	4	3	2	4	3	2	3	3	4	3
841	841	JKP224	628	2	1	1	6	2	1	2	3	2	2	6	6	1	2	4	2	2	2	2	1	3	1	1	2	2	4	4	5	4	5	4	2	2	4	2	4	3	4	2	4	4	2	2	4	4	2
842	842	JKP225	629	2	1	2	6	1	2	2	4	2	2	2	1	2	2	4	4	3	2	2	1	3	1	1	3	2	4	2	2	3	4	3	2	4	3	2	3	4	4	2	5	3	1	5	5	4	2
843	843	JKP226	630	2	1	2	6	2	1	2	3	2	2	6	6	2	2	4	1	4	4	1	4	4	4	4	4	4	5	5	2	2	4	4	3	3	4	3	3	4	4	4	4	4	3	1	5	5	5
844	844	JKP227	631	2	1	2	6	2	1	2	4	1	2	1	6	3	2	3	1	1	2	2	2	2	2	2	2	4	4	3	2	3	4	3	3	3	2	2	4	4	4	2	4	2	2	2	4	4	4
845	845	JKP228	632	2	1	2	6	2	1	2	3	2	2	1	1	4	2	4	2	2	3	3	3	3	4	3	3	3	4	3	3	3	4	4	3	3	3	3	3	4	4	3	3	4	1	2	5	4	4
846	846	JKP229	633	2	1	2	6	1	999	2	4	2	2	1	1	5	1	4	2	1	2	4	4	4	1	2	2	2	5	3	4	3	3	4	3	5	3	2	2	4	5	2	2	3	1	2	2	5	3
847	847	JKP230	634	2	1	2	6	2	999	2	3	2	2	1	1	5	1	2	2	2	1	1	2	1	4	4	2	1	4	3	2	2	1	5	1	3	4	3	3	3	3	3	4	2	1	1	5	5	3
848	848	JKP231	635	2	1	2	6	2	1	2	3	2	2	1	6	2	1	4	2	2	1	1	2	1	4	4	2	1	4	3	2	2	1	5	1	3	4	3	3	3	3	3	4	2	1	1	5	5	3
849	849	JKP232	636	2	1	2	6	2	1	2	4	1	2	1	6	2	1	5	2	2	1	1	999	1	4	4	2	1	4	3	2	2	1	5	1	3	4	3	3	3	3	3	4	2	1	1	5	5	3
850	850	JKP233	637	2	1	1	6	2	999	2	3	2	2	1	1	5	2	2	2	2	1	1	2	1	3	4	2	1	4	3	2	2	1	5	1	3	4	3	3	3	3	3	4	2	1	1	5	5	3
851	851	JKP234	638	2	1	2	6	2	1	2	4	2	2	1	1	5	2	5	2	2	1	1	2	1	4	4	2	1	4	3	2	2	1	5	1	3	4	3	3	3	3	3	4	2	1	1	5	5	999
852	852	JKP235	639	2	1	2	6	1	999	2	4	2	2	1	1	5	2	5	2	2	1	1	2	1	4	2	4	1	4	3	2	2	1	5	1	3	4	3	3	3	3	3	4	2	1	1	5	5	999
853	853	JKP236	640	2	1	2	6	2	1	2	3	2	2	1	1	5	1	5	2	2	1	1	2	1	4	4	2	1	4	3	2	2	1	5	1	3	4	3	3	3	3	3	4	2	1	1	5	5	3
854	854	JKP237	641	3	2	1	6	2	1	2	3	2	2	2	1	5	1	3	4	3	4	4	4	1	4	3	2	3	5	3	1	2	4	5	2	3	2	2	2	3	4	2	3	2	1	1	5	4	4
855	855	JKP238	642	2	2	1	6	1	999	2	4	2	2	2	1	4	1	4	1	1	1	1	1	1	1	4	1	1	5	5	1	3	5	5	1	3	3	1	5	5	5	1	5	1	1	1	5	5	1
856	856	JKP239	643	2	2	2	7	2	999	2	3	2	3	3	2	3	2	4	2	2	4	4	4	4	4	3	4	4	5	4	1	3	4	4	1	5	1	1	4	5	5	1	5	1	1	1	4	5	2
858	858	JKP241	645	2	2	2	6	2	1	2	4	2	6	1	1	3	2	4	2	4	4	4	4	3	3	1	4	3	5	5	2	2	5	5	4	5	2	2	2	5	5	2	5	2	2	2	5	2	5
859	859	JKP242	646	2	2	2	6	2	2	2	3	1	2	2	1	4	1	4	2	2	999	999	4	3	2	2	2	2	4	4	2	3	4	4	2	4	2	2	4	4	4	2	4	3	2	2	4	2	4
860	860	JKP243	647	2	2	1	6	2	999	2	3	1	2	6	6	1	1	4	1	4	1	3	4	3	1	4	1	1	4	4	2	2	4	2	4	4	4	3	4	4	4	2	3	3	3	2	4	4	4
861	861	JKP244	648	2	2	1	7	2	1	2	3	2	2	1	2	4	1	3	3	1	1	4	1	2	2	2	1	1	4	3	4	4	4	2	4	4	5	3	4	4	2	2	4	2	1	1	5	4	2
862	862	JKP245	649	2	2	2	6	2	1	2	4	1	2	6	6	5	1	4	2	3	3	3	3	3	3	3	3	3	5	4	2	3	2	3	3	3	2	3	3	3	4	2	4	2	2	2	4	4	3
863	863	JKP246	650	2	2	1	6	2	1	2	3	1	11	2	1	2	2	3	1	2	1	1	1	4	1	3	1	1	4	3	2	2	2	3	3	3	3	3	4	3	2	2	3	2	2	2	4	4	2
864	864	JKP247	651	2	2	1	6	2	1	2	2	2	2	6	1	5	2	5	4	2	2	2	2	4	1	1	2	1	4	3	4	2	4	3	4	4	4	4	4	2	2	2	4	2	4	4	4	4	4
865	865	JKP248	652	2	2	1	4	2	1	2	4	1	10	1	1	2	1	5	3	2	4	4	1	4	4	4	4	4	3	3	3	5	5	3	3	5	3	1	3	3	3	1	3	1	1	1	5	3	5
866	866	JKP249	653	2	2	2	7	2	1	2	2	2	2	2	4	3	2	4	2	3	4	3	3	2	3	2	3	2	4	4	2	2	2	3	2	4	2	2	3	4	3	2	4	2	2	2	2	4	2
867	867	JKP250	654	2	2	2	6	1	2	2	4	1	2	6	1	2	1	4	1	2	2	2	3	2	2	3	2	2	4	4	3	3	4	3	2	3	3	3	3	4	4	3	4	3	1	1	4	4	4
868	868	JKP251	655	2	2	1	6	2	999	1	4	2	1	6	6	4	1	4	3	3	2	2	3	3	4	2	3	2	5	5	5	5	5	3	3	4	3	4	3	4	2	4	4	3	2	3	4	4	4
869	869	JKP252	656	2	2	2	6	1	2	2	4	2	2	2	1	1	1	3	2	2	2	2	2	3	2	2	3	2	4	3	999	4	4	4	2	4	4	4	4	2	2	2	4	2	2	2	4	4	2
870	870	JKP253	657	2	2	1	6	2	1	2	3	1	1	3	2	5	1	3	1	1	4	3	1	4	1	2	2	1	2	3	2	2	4	2	2	4	4	3	2	4	4	2	4	3	2	2	5	4	2
871	871	JKP254	658	2	2	2	6	2	1	1	3	2	2	1	1	3	1	5	2	1	4	4	1	1	4	2	1	4	4	2	2	2	4	4	2	4	2	2	2	2	2	2	4	4	2	2	4	4	4
872	872	JKP255	659	2	2	2	7	1	999	2	4	1	7	2	1	4	2	5	1	3	4	4	3	4	2	4	3	1	4	3	5	3	3	4	5	5	4	3	3	4	4	3	3	4	4	3	3	2	2
873	873	JKP256	660	2	2	2	6	1	2	2	3	1	2	6	1	5	1	1	2	2	3	2	2	3	2	2	2	2	2	2	2	3	2	3	3	5	3	2	3	2	3	3	5	2	1	1	4	5	3
874	874	JKP257	661	2	2	2	6	1	999	2	3	1	2	2	1	3	2	3	1	1	4	2	1	4	2	1	1	1	5	4	2	3	5	4	2	5	2	1	4	5	3	1	4	4	1	1	5	5	3
875	875	JKP258	662	2	2	2	6	2	1	2	3	1	2	6	6	3	1	4	2	2	4	3	2	4	4	2	4	2	4	5	3	3	1	3	3	3	4	4	3	4	3	3	4	3	1	3	4	4	3
876	876	JKP259	663	2	2	2	6	2	1	2	3	2	2	2	1	3	2	4	3	2	2	2	2	2	2	2	2	2	3	3	3	3	4	4	3	3	3	3	3	3	3	3	3	3	2	4	4	4	4
877	877	JKP260	664	2	2	2	6	2	1	2	4	2	2	1	1	3	2	5	1	2	2	2	2	3	2	3	1	2	4	4	4	2	5	4	2	4	4	2	2	4	4	4	2	2	2	2	4	4	3
878	878	JKP261	665	2	2	2	6	2	999	2	4	1	11	6	6	3	1	4	2	2	2	3	2	2	3	2	2	2	2	2	4	2	2	2	4	2	4	2	4	2	4	4	2	2	4	2	4	2	2
879	879	JKP262	666	2	2	2	6	2	1	2	3	1	2	6	1	5	1	4	3	3	3	2	3	3	3	3	3	3	2	3	4	3	4	4	4	4	3	3	4	4	4	2	3	3	1	1	5	5	4
880	880	JKP263	667	2	2	2	7	2	999	1	2	2	2	1	1	2	2	5	1	1	4	4	1	1	4	1	1	1	4	4	2	4	4	4	4	4	4	4	4	4	4	4	4	4	2	4	4	4	4
881	881	JKP264	668	2	2	1	7	2	1	2	3	1	2	3	1	2	1	2	1	3	4	4	4	3	4	4	3	4	4	5	4	3	4	5	3	4	5	3	3	5	3	3	5	3	1	1	5	5	3
882	882	JKP265	669	2	2	1	6	2	1	2	3	1	1	3	2	3	1	4	2	2	2	2	3	3	2	3	3	3	5	3	5	5	5	4	3	3	4	4	3	3	5	5	3	3	2	2	5	5	2
883	883	JKP266	670	2	2	1	6	1	999	2	4	1	2	1	1	5	1	3	3	2	4	2	2	3	2	3	2	4	4	4	4	4	4	4	4	4	4	4	4	4	2	2	999	4	2	4	4	4	2
884	884	JKP267	671	2	2	2	6	2	1	2	3	2	2	3	1	2	1	3	1	3	4	4	4	4	4	3	4	4	4	4	3	2	1	4	2	2	2	2	2	5	2	1	5	2	1	1	2	5	3
885	885	JKP268	560	1	2	1	7	1	999	2	4	1	2	2	1	3	1	4	2	1	1	3	2	1	4	4	4	4	4	5	3	5	5	3	2	5	2	3	2	5	5	4	5	4	3	2	5	5	2
886	886	JKP269	561	1	2	2	6	2	2	2	4	1	1	6	6	2	1	4	2	1	3	3	3	3	2	3	2	2	4	4	4	4	4	4	4	4	4	3	4	3	4	4	1	3	3	3	3	4	3
888	888	JKP271	563	1	2	1	6	2	1	2	4	1	11	3	1	4	1	3	3	1	4	4	1	4	4	3	4	3	3	5	2	3	3	5	2	3	2	4	3	5	3	2	5	2	1	1	5	3	3
889	889	JKP272	564	1	2	2	6	2	1	2	3	2	2	1	6	4	1	4	1	1	4	1	4	1	1	2	4	4	2	4	2	2	3	4	4	4	2	1	2	3	4	4	4	3	4	4	2	2	2
890	890	JKP273	565	3	2	2	7	1	2	2	4	2	11	1	6	5	1	3	1	1	1	1	2	3	4	1	1	1	5	5	5	5	5	5	5	5	5	5	1	5	5	1	4	1	1	5	5	5	1
891	891	JKP274	566	3	2	2	5	1	2	2	4	999	11	1	6	5	2	3	1	1	1	3	3	3	4	1	1	1	5	5	5	5	5	5	5	5	5	1	1	5	999	5	1	4	1	5	5	1	1
892	892	JKP275	567	3	2	2	6	2	999	2	3	1	2	2	1	4	1	4	1	4	1	1	4	4	4	3	2	4	5	5	5	3	3	5	1	5	1	1	3	3	3	3	5	1	1	1	5	5	3
893	893	JKP276	568	3	2	2	6	2	999	2	4	2	2	1	1	2	1	3	1	3	3	4	3	2	4	4	4	3	4	4	4	3	4	3	4	3	4	3	3	4	4	3	4	3	2	2	4	4	4
894	894	JKP277	569	3	2	2	6	2	1	2	3	2	2	1	1	2	1	3	1	1	1	1	1	4	1	1	1	1	4	2	4	2	5	4	2	2	4	2	4	2	2	2	4	4	2	4	4	4	2
895	895	JKP278	570	3	2	2	6	2	1	2	3	2	2	2	6	999	1	4	3	3	4	3	3	4	4	2	2	3	4	4	2	4	5	5	3	4	5	4	5	5	5	2	5	4	1	1	5	5	5
896	896	JKP279	571	3	2	1	5	2	1	1	3	1	999	3	1	2	1	2	3	3	2	3	3	4	3	3	3	3	3	3	3	4	3	4	3	4	3	3	3	4	4	4	4	3	2	4	4	4	4
897	897	JKP280	572	3	2	2	6	2	1	2	3	2	2	6	6	2	1	4	2	2	3	3	4	1	4	2	4	2	4	4	4	3	4	3	3	3	3	3	3	3	3	3	3	3	2	2	4	4	3
898	898	JKP281	573	3	2	2	6	2	2	2	4	2	2	1	1	5	1	5	1	3	1	1	2	3	4	3	1	2	4	4	4	4	4	2	4	4	4	4	4	4	4	2	4	4	2	2	4	4	4
899	899	JKP282	574	3	2	2	6	2	1	2	3	2	11	1	1	3	1	4	3	2	2	2	4	3	3	2	2	3	4	4	4	4	4	4	2	4	2	4	4	4	4	4	4	4	2	2	4	4	2
902	902	JKP285	577	3	2	1	6	2	1	2	3	1	2	2	1	3	1	4	1	1	1	4	4	1	1	4	4	1	4	4	4	4	4	2	4	4	4	4	4	4	4	4	4	4	4	4	4	4	5
903	903	JKP286	578	3	2	2	7	2	1	2	3	1	2	6	6	3	1	4	1	2	2	4	4	3	4	2	2	1	4	4	4	4	4	4	4	4	3	3	4	5	5	4	5	4	5	4	4	4	4
904	904	JKP287	579	3	2	2	6	2	1	1	4	2	8	1	1	1	2	4	1	3	1	1	2	3	4	3	1	2	4	4	4	3	4	3	3	3	3	3	3	3	3	3	3	4	3	4	3	4	3
905	905	JKP288	580	3	1	1	6	2	1	2	3	1	11	1	1	4	2	4	3	4	4	4	2	3	4	1	4	2	4	4	3	2	4	4	2	5	3	2	2	2	4	2	2	1	1	1	4	5	1
906	906	JKP289	581	3	1	2	6	2	1	2	3	2	11	1	1	2	2	5	4	4	4	4	4	4	4	1	4	2	4	4	3	2	4	4	2	5	3	2	2	2	4	2	5	1	1	1	4	5	1
907	907	JKP290	582	3	1	2	6	2	1	2	3	2	2	6	1	5	2	3	4	3	4	4	4	4	4	3	4	4	4	4	2	4	4	4	2	3	1	1	4	4	4	1	4	4	1	1	4	4	4
908	908	JKP291	583	3	1	1	7	1	2	2	2	2	5	6	6	2	2	4	2	1	4	2	3	1	3	1	2	1	4	4	4	3	4	3	2	3	3	3	4	5	5	4	4	3	1	2	5	4	5
909	909	JKP292	584	3	1	1	6	1	2	2	2	2	5	6	6	2	1	4	4	4	4	999	3	999	4	1	1	3	4	4	4	3	4	4	2	5	3	2	2	2	4	2	5	1	1	1	4	5	1
910	910	JKP293	585	3	1	2	6	2	1	2	3	1	2	6	1	5	1	4	1	1	999	1	1	4	1	4	4	1	4	4	2	3	4	4	2	3	2	2	4	4	3	2	4	2	1	1	5	5	2
911	911	JKP294	586	3	1	1	6	2	2	2	4	1	2	6	6	5	2	5	2	1	2	1	1	3	2	1	2	1	3	2	3	3	2	1	3	4	3	2	2	3	2	1	1	2	3	3	4	3	4
912	912	JKP295	587	3	1	2	6	2	1	2	3	2	2	6	6	3	2	3	2	4	4	4	4	4	4	1	1	4	4	4	4	4	1	4	1	3	2	4	4	4	4	1	4	2	1	1	4	4	2
913	913	JKP296	588	3	1	2	6	2	1	2	3	1	2	1	6	3	1	5	2	1	2	1	2	4	2	2	1	3	5	2	2	3	4	4	2	3	2	2	4	5	4	4	5	2	2	5	4	4	4
914	914	JKP297	589	3	1	1	6	2	1	2	3	1	2	1	6	5	2	4	1	1	1	1	1	4	2	3	1	1	2	3	2	3	5	5	4	4	4	3	4	2	2	2	4	2	2	2	4	5	2
915	915	JKP298	590	3	1	2	6	2	1	2	3	1	2	6	6	3	1	3	2	3	3	3	3	3	2	2	3	3	5	3	3	3	4	4	3	4	3	3	3	4	4	3	4	3	4	4	4	4	3
916	916	JKP299	591	3	1	2	6	2	999	1	3	1	3	3	2	3	2	4	4	4	4	4	4	1	4	3	4	4	4	2	2	2	4	4	2	4	3	3	3	4	2	2	3	2	2	2	4	4	2
917	917	JKP300	592	3	1	2	6	2	2	2	4	2	2	1	6	3	1	5	2	1	2	1	2	4	2	2	1	3	5	2	2	3	4	4	2	3	2	2	4	5	4	2	4	2	1	1	5	5	2
918	918	JKP301	593	3	1	2	6	2	999	2	3	1	2	6	6	5	2	4	1	4	4	4	4	4	4	2	4	4	5	4	2	3	4	4	2	3	2	2	4	5	3	2	4	2	1	1	5	5	2
919	919	JKP302	594	3	1	2	6	2	1	2	3	2	2	6	6	5	2	4	3	2	2	2	3	3	3	3	3	3	4	2	2	1	4	4	2	3	3	2	4	3	2	2	2	2	2	2	4	4	2
920	920	JKP303	595	3	1	2	6	2	1	2	3	1	2	2	1	4	2	3	4	1	1	4	1	1	4	3	4	1	5	4	1	4	2	4	1	3	1	2	3	4	2	2	4	1	1	1	5	5	1
921	921	JKP304	596	3	1	2	6	2	1	2	4	2	2	2	1	1	2	4	4	4	4	3	4	2	3	2	4	3	3	2	2	3	5	3	3	4	3	4	4	3	5	4	3	2	1	5	4	5	5
922	922	JKP305	511	3	2	1	4	2	1	2	3	2	3	3	1	1	1	2	4	3	4	1	1	4	2	1	3	3	2	2	2	2	2	4	2	4	2	2	2	4	2	2	2	2	2	2	2	4	4
923	923	JKP306	512	3	2	2	4	2	999	2	2	2	3	2	1	5	1	3	3	3	4	1	1	1	1	3	1	3	5	2	2	3	4	4	2	4	4	4	2	4	2	4	4	4	2	4	4	4	4
925	925	JKP308	514	3	2	1	3	1	999	2	3	2	3	999	1	2	1	3	2	3	3	2	4	2	4	4	3	3	4	2	1	2	2	4	1	4	2	4	3	4	1	4	5	4	2	3	5	1	4
926	926	JKP309	515	3	2	2	6	2	1	1	3	2	3	2	6	2	2	4	1	1	4	4	1	4	2	4	1	1	4	4	2	4	5	4	2	3	2	2	4	4	4	2	4	2	2	2	4	5	3
927	927	JKP310	516	3	2	2	7	2	999	2	3	1	3	6	6	4	1	2	3	4	2	4	2	1	2	1	2	1	4	4	2	3	3	3	2	3	3	3	4	4	4	2	4	3	2	2	4	4	4
928	928	JKP311	517	3	1	1	6	2	999	2	3	1	3	3	1	5	1	4	4	3	4	1	1	1	2	3	1	1	3	4	2	2	2	3	3	3	3	4	2	4	2	4	4	4	2	2	4	4	4
929	929	JKP312	518	3	1	2	5	2	1	2	3	1	3	3	2	5	2	4	2	3	1	1	3	3	1	1	1	1	4	3	3	4	4	4	2	4	3	3	4	3	2	2	4	2	2	2	4	4	2
930	930	JKP313	519	3	1	2	6	3	1	1	3	2	3	3	2	5	1	4	1	1	4	4	4	1	4	1	1	4	4	3	2	4	4	4	2	3	4	2	4	2	2	2	4	2	2	2	4	4	2
931	931	JKP314	520	3	1	2	6	2	1	2	4	2	11	1	1	2	2	2	4	1	2	2	4	2	1	999	3	2	5	4	2	4	5	4	4	5	4	3	4	5	4	2	5	2	1	1	5	4	4
932	932	JKP315	521	3	1	1	6	2	1	1	3	1	3	4	1	5	2	4	1	2	1	1	2	2	1	1	1	1	4	5	5	3	4	5	2	5	4	4	2	5	2	2	5	5	1	1	5	5	2
933	933	JKP316	522	3	1	1	6	2	999	2	3	2	3	3	6	3	2	4	4	3	4	1	1	1	2	3	1	1	3	4	2	2	2	3	3	3	3	3	4	2	4	2	4	4	2	4	4	4	4
934	934	JKP317	523	3	1	1	6	2	999	2	3	1	3	3	1	3	1	2	3	3	1	1	1	1	1	3	1	3	3	4	2	3	3	3	2	3	2	4	4	4	2	4	3	2	2	4	4	4	4
935	935	JKP318	524	3	1	2	6	2	999	1	3	2	3	3	2	5	2	4	3	3	4	3	3	1	3	4	3	4	4	4	2	4	4	4	2	4	4	2	4	2	2	2	4	2	2	2	4	4	2
936	936	JKP319	525	3	1	2	6	2	1	1	3	1	3	3	2	3	1	1	1	1	1	4	1	1	1	4	1	4	5	5	1	1	1	4	1	4	1	2	4	5	2	1	4	2	1	1	4	5	5
937	937	JKP320	526	3	1	2	6	2	1	2	4	2	11	1	6	2	1	3	1	2	4	4	1	4	2	1	2	2	2	4	2	2	2	2	2	2	4	4	2	5	4	3	5	2	1	1	4	5	4
938	938	JKP321	527	3	1	2	6	2	1	2	4	2	3	3	2	5	1	3	3	3	4	3	3	4	3	3	3	3	4	2	1	3	1	4	2	4	3	3	4	4	4	2	4	3	1	1	5	4	2
939	939	JKP322	528	3	1	2	6	2	1	2	3	2	3	3	1	2	2	3	3	3	4	3	3	4	3	3	3	3	5	4	1	2	1	4	1	4	1	2	4	5	5	1	5	1	1	1	5	5	5
940	940	JKP323	529	3	1	2	6	2	1	2	3	1	3	3	1	4	1	3	1	1	4	4	4	4	4	1	4	4	4	2	2	3	4	4	2	4	2	2	4	4	2	1	4	2	1	1	5	4	4
941	941	JKP324	530	3	1	2	6	2	999	2	3	1	3	3	1	5	1	2	1	1	4	4	4	4	4	1	4	4	4	2	2	3	4	4	2	4	2	2	4	4	2	1	4	2	1	1	5	4	4
942	942	C001	1	3	2	2	6	2	1	1	3	1	2	3	2	3	1	2	2	2	1	1	2	4	1	2	2	3	4	3	5	3	4	2	1	4	3	4	2	4	5	1	4	1	1	5	1	1	3
943	943	C002	2	3	2	1	7	2	1	1	3	1	3	3	2	4	1	2	1	1	1	1	1	4	1	1	1	1	2	4	2	2	1	4	1	4	2	2	4	5	4	2	4	2	1	1	4	4	5
944	944	C003	3	3	2	2	5	2	1	1	4	1	2	1	1	1	1	3	1	1	1	1	1	4	1	1	1	1	5	4	2	4	5	5	4	4	4	4	3	4	5	3	3	3	3	2	4	5	5
945	945	C004	4	3	2	1	6	1	2	2	4	2	2	6	1	3	2	3	1	1	1	3	1	4	1	2	2	1	5	5	2	3	3	3	2	5	2	2	3	5	4	1	5	2	2	1	4	4	3
946	946	C005	5	3	2	2	6	1	2	1	2	1	11	1	1	3	1	2	3	3	3	3	3	4	3	2	3	3	4	5	2	3	2	5	3	5	2	3	4	5	3	1	4	2	1	4	4	5	4
947	947	C006	6	3	2	2	7	2	1	1	4	1	11	1	1	2	1	1	3	4	4	3	3	1	4	3	3	3	5	4	1	5	5	5	5	5	1	1	4	5	5	1	5	1	1	1	5	5	1
948	948	C007	7	3	2	2	6	2	1	1	2	1	11	1	1	5	1	4	1	4	3	3	2	3	3	2	3	3	4	3	2	3	4	4	3	4	2	2	4	3	4	3	4	3	1	2	4	4	3
949	949	C008	8	3	1	2	6	2	1	1	4	1	2	6	1	3	2	4	1	1	1	1	3	4	3	1	1	3	4	4	2	4	4	4	4	4	4	4	4	4	5	2	5	2	1	1	5	5	4
950	950	C009	9	3	1	2	6	2	2	2	4	1	11	1	1	3	2	2	2	4	2	2	2	3	2	2	2	2	4	5	2	3	3	4	2	4	2	2	3	5	3	2	4	2	1	1	5	5	3
951	951	C010	10	3	1	1	6	2	1	1	3	1	3	3	2	2	1	3	1	2	2	2	2	3	2	3	2	2	4	4	3	3	4	3	2	3	3	3	3	4	4	1	4	2	1	1	4	4	3
952	952	C011	11	3	1	2	5	1	2	1	4	2	11	6	6	3	2	5	3	4	4	4	4	4	4	4	4	4	5	5	2	3	5	4	3	5	2	1	4	5	5	5	4	3	1	1	5	5	5
953	953	C012	12	3	1	1	7	2	1	2	3	1	3	3	1	5	2	2	1	1	3	3	3	4	2	2	3	3	5	4	1	3	3	3	2	3	1	1	2	4	4	2	4	1	1	1	5	5	4
954	954	C013	13	3	1	1	7	2	1	2	3	1	3	3	1	3	1	4	1	1	3	3	1	2	1	3	3	1	5	3	2	3	4	3	2	5	3	4	4	4	3	1	5	1	1	1	5	5	4
955	955	C014	14	3	1	1	6	2	1	1	3	2	3	1	5	2	2	3	1	1	1	1	1	4	1	1	4	4	4	4	5	4	5	4	2	4	2	3	4	4	5	2	4	2	2	2	5	4	3
956	956	C015	15	3	1	1	7	2	1	1	3	2	3	3	2	5	1	5	4	4	3	3	3	1	4	4	3	4	5	3	1	3	4	4	1	5	2	2	3	2	4	2	4	2	2	2	4	4	3
957	957	C016	16	3	1	2	7	1	2	1	2	1	11	5	1	2	1	2	2	2	2	2	2	3	2	2	2	2	3	5	2	3	4	5	2	5	2	2	5	5	5	2	5	2	2	2	5	5	3
958	958	C017	17	3	1	2	6	2	1	1	4	2	11	1	1	3	2	5	1	2	1	3	1	3	2	2	1	2	3	4	4	3	3	3	3	3	4	3	3	4	4	3	4	3	1	1	5	3	3
959	959	C018	18	2	2	2	4	2	1	1	3	2	2	1	1	3	2	5	4	4	4	4	4	3	4	4	4	2	4	2	2	4	4	4	2	4	4	4	4	4	4	2	2	2	2	2	4	4	4
960	960	C019	19	2	2	2	4	1	2	1	4	1	2	1	1	4	2	3	2	3	3	3	2	3	3	2	2	3	5	4	2	4	4	4	4	5	2	2	3	5	5	2	4	2	2	2	4	3	3
961	961	C020	20	2	2	2	5	2	1	2	2	2	11	1	2	2	2	5	4	4	1	1	4	1	1	1	4	4	4	4	2	4	2	2	2	4	1	2	3	5	5	1	4	2	2	2	4	4	3
962	962	C021	21	2	2	2	4	1	2	1	4	2	2	3	1	3	2	3	1	2	1	1	1	4	1	1	1	1	4	2	2	4	4	4	2	4	4	4	4	4	4	3	4	4	2	2	4	4	4
963	963	C022	22	2	2	2	4	2	1	2	4	2	2	1	1	2	2	4	4	2	2	2	2	3	2	2	2	2	4	2	2	3	3	3	2	3	3	3	3	4	3	2	4	1	1	1	4	4	2
964	964	C023	23	2	2	2	6	2	1	1	4	1	3	3	1	3	1	4	3	3	4	3	3	4	4	2	4	3	5	5	1	3	4	4	2	5	2	1	3	5	2	2	4	2	1	1	4	5	3
965	965	C024	24	2	2	1	7	2	1	1	3	1	3	2	1	4	1	4	4	4	4	4	3	4	4	4	4	4	5	4	2	4	5	5	2	4	2	2	2	3	4	2	4	2	1	1	5	5	2
967	967	C026	26	2	2	2	7	2	1	1	3	1	3	3	2	5	2	3	4	4	4	3	4	3	2	4	4	2	2	4	4	3	5	3	3	4	4	5	5	3	3	4	4	4	2	2	5	5	2
968	968	C027	27	2	1	2	4	2	1	1	3	1	11	1	1	2	2	3	2	3	3	3	2	3	3	2	2	3	2	2	2	2	2	4	2	3	4	2	2	4	2	2	4	2	2	2	4	4	4
969	969	C028	28	2	1	2	4	2	1	2	4	2	11	1	1	2	1	3	2	4	4	2	4	3	4	2	4	4	4	4	2	2	2	2	2	4	2	4	4	4	2	2	4	4	2	1	4	4	3
970	970	C029	29	2	1	1	7	2	1	1	3	1	3	4	2	3	1	4	2	3	2	2	2	3	3	2	3	3	5	4	3	3	5	4	3	4	2	3	4	5	4	5	4	2	5	5	4	4	3
971	971	C030	30	2	1	1	6	2	1	1	3	1	3	3	1	3	1	3	1	3	4	3	4	4	4	4	4	4	5	5	1	4	4	5	1	5	5	1	4	4	2	1	5	2	1	5	1	3	2
972	972	C031	31	2	1	1	7	2	1	1	3	1	3	3	1	3	1	4	4	4	4	4	4	1	4	1	1	1	5	5	3	4	4	4	3	4	3	4	4	4	4	4	4	3	1	1	4	4	4
973	973	C032	32	2	1	2	6	3	1	1	3	2	999	2	1	4	1	3	3	1	3	1	1	2	1	2	1	3	4	2	3	2	3	3	2	4	3	3	2	3	2	1	3	2	2	3	4	4	3
974	974	C033	33	2	1	2	6	2	1	1	2	2	3	4	1	4	2	3	1	3	3	3	2	3	3	2	3	3	2	4	1	1	4	2	4	3	4	3	2	2	5	2	4	3	2	1	1	5	5
975	975	C034	34	2	1	1	6	2	1	1	3	1	3	3	1	3	1	3	2	4	4	4	4	3	4	2	4	4	4	4	4	3	4	5	4	5	4	4	4	4	4	4	5	4	2	2	4	4	2
976	976	C035	35	2	1	2	6	2	1	1	3	2	3	3	1	4	2	4	1	2	2	2	2	4	1	2	2	2	5	5	2	2	2	4	2	2	3	2	4	5	5	2	5	4	1	1	5	5	4
977	977	C036	36	2	1	2	6	2	1	1	3	1	11	1	1	3	1	3	1	1	4	4	4	4	4	1	4	1	5	4	1	5	4	2	2	3	4	2	3	4	4	2	5	2	2	2	4	4	4
979	979	C038	38	2	2	1	7	2	1	2	3	1	3	3	1	2	1	4	1	1	1	3	1	2	3	3	3	1	4	5	4	4	4	4	2	4	4	3	3	5	4	1	4	2	1	1	5	5	4
980	980	C039	39	2	2	1	6	2	1	1	3	1	3	2	2	3	1	3	3	3	3	3	3	4	3	3	3	3	5	4	1	5	4	5	2	4	1	2	4	1	4	1	1	1	1	1	5	1	2
981	981	C040	40	2	2	2	6	2	1	2	3	2	11	6	6	2	2	4	2	3	2	2	2	1	2	3	2	2	5	3	1	3	5	4	2	3	2	2	4	4	2	5	4	2	1	1	5	5	3
982	982	C041	41	2	2	1	7	2	1	1	4	1	10	1	6	5	2	3	4	2	2	4	4	3	4	2	4	4	4	5	3	3	4	4	3	5	4	3	4	5	5	2	4	4	2	4	5	5	4
984	984	C043	43	2	1	2	6	2	1	1	4	1	2	3	6	5	1	2	2	2	4	4	2	3	2	4	2	4	4	3	4	2	2	4	2	3	3	4	4	4	4	2	4	2	2	2	4	4	4
985	985	C044	44	2	1	2	6	1	2	1	2	1	5	6	1	3	1	4	2	2	4	4	4	3	2	4	4	2	4	3	3	5	5	2	3	3	3	3	3	4	4	2	4	3	2	2	4	5	5
986	986	C045	45	2	1	2	6	1	2	1	2	1	5	6	1	5	1	2	4	4	4	4	4	3	4	4	4	4	4	4	2	4	4	4	3	4	2	4	2	4	4	2	4	2	2	2	4	4	4
987	987	C046	46	2	1	2	6	1	2	2	4	1	11	1	1	4	2	5	1	2	2	2	2	3	2	1	2	2	4	4	4	4	1	4	1	4	4	4	4	5	5	3	4	3	1	3	5	5	3
988	988	C047	47	2	1	2	6	2	1	1	4	1	3	3	1	3	1	3	2	2	3	3	3	3	3	2	3	2	5	4	1	3	4	4	1	4	1	2	4	5	4	2	5	2	1	1	5	5	4
989	989	C048	48	2	1	2	6	2	1	1	3	2	3	6	1	3	1	4	4	1	2	4	4	4	4	2	2	2	4	4	2	2	4	3	2	4	3	3	2	2	2	3	3	3	2	2	4	4	3
990	990	C049	49	2	1	2	6	2	1	1	3	1	3	3	1	3	2	4	2	2	2	2	2	4	2	3	2	2	5	4	3	3	5	5	1	4	1	2	1	5	5	1	5	2	1	1	5	5	1
991	991	C050	50	2	2	2	6	2	1	1	3	1	11	3	2	3	2	5	1	1	3	3	1	4	1	1	2	2	4	3	3	2	5	5	3	5	3	3	3	4	3	4	4	4	4	4	5	3	2
992	992	C051	51	2	1	2	7	1	2	1	3	1	11	1	1	3	2	1	1	1	1	1	1	3	2	1	2	1	4	3	4	2	3	4	5	5	4	4	4	5	4	2	5	2	1	5	5	4	3
993	993	C053	53	2	1	2	7	1	2	1	2	2	11	3	1	2	2	4	3	3	3	3	3	4	3	3	1	2	5	4	2	4	5	4	3	4	2	3	4	4	4	2	4	2	1	1	5	5	3
995	995	C055	55	2	1	2	6	2	1	1	3	2	11	4	1	3	1	3	2	2	3	2	1	3	2	3	2	2	4	5	5	4	4	4	5	4	1	2	4	5	4	1	5	1	4	5	5	5	2
996	996	C057	57	3	2	2	6	2	1	1	2	2	11	6	1	3	1	2	3	3	3	3	3	2	3	3	3	3	4	5	4	4	4	3	4	4	3	4	4	4	3	4	4	4	2	2	4	4	3
997	997	C060	60	3	2	2	7	2	1	2	2	1	10	6	1	2	1	4	3	3	3	3	3	2	3	3	3	3	5	4	5	3	5	3	2	5	4	4	2	5	4	2	5	2	1	1	5	5	4
998	998	C061	61	3	2	2	6	1	2	2	4	1	2	1	1	2	2	3	4	4	2	2	2	3	2	2	2	2	4	4	3	4	4	5	4	4	4	4	4	5	5	4	5	4	2	1	4	5	4
999	999	C062	62	3	2	2	6	2	1	1	3	2	3	3	1	3	2	4	2	2	2	2	2	4	2	3	2	2	5	4	3	3	5	5	1	4	1	2	1	5	5	1	5	2	1	1	5	5	1
1000	1000	C063	63	3	2	2	6	2	1	1	3	1	3	3	1	3	1	3	3	3	3	1	3	2	3	3	3	3	5	5	2	4	4	4	4	3	2	2	4	4	4	4	4	2	2	4	4	4	4
1001	1001	C064	64	2	1	2	6	2	1	1	3	2	3	3	1	2	2	4	1	1	1	3	3	4	1	3	3	3	4	3	2	3	4	4	2	3	2	2	2	4	3	2	4	2	1	1	5	5	3
1002	1002	C065	65	2	1	2	6	2	1	1	4	2	3	4	2	3	1	1	1	2	2	2	2	4	3	3	3	3	4	4	2	3	4	5	1	3	2	2	3	4	4	1	4	2	1	1	5	5	4
1003	1003	C066	66	3	2	2	6	2	1	1	3	2	3	2	2	2	2	4	1	1	1	1	1	4	1	1	1	1	3	2	3	4	4	4	2	4	3	4	4	4	4	2	3	4	2	2	4	4	4
1004	1004	C067	67	2	1	2	6	2	1	1	3	2	11	3	1	2	2	5	3	3	3	3	3	2	3	3	1	2	5	4	2	4	5	4	3	4	2	3	4	4	4	2	4	2	1	1	5	5	3
1005	1005	C068	68	2	1	2	6	1	2	1	2	2	11	1	1	2	2	3	2	1	3	1	1	2	1	1	3	1	5	4	2	4	4	5	1	4	2	2	3	4	2	1	4	2	2	1	4	5	3
1006	1006	C069	69	2	1	2	4	1	2	1	4	1	5	6	1	1	1	4	2	2	2	2	2	3	2	2	2	2	5	5	2	4	5	5	2	5	2	2	5	5	5	3	4	5	2	1	5	3	2
1007	1007	C070	70	2	1	2	6	1	2	2	3	2	11	3	1	2	2	3	3	3	1	3	3	4	3	3	3	1	5	5	1	3	5	5	3	5	1	1	5	5	5	1	5	1	1	1	5	5	5
1008	1008	C071	71	3	2	2	6	1	2	2	4	1	11	1	1	3	2	4	1	1	1	1	1	4	1	1	1	1	5	4	5	5	5	3	1	4	3	2	4	5	5	1	5	1	1	1	1	5	2
1009	1009	C072	72	2	1	2	6	1	2	1	4	2	11	1	1	3	1	5	3	2	2	2	2	4	2	2	2	2	4	3	1	3	5	4	1	5	1	1	3	5	3	1	5	1	1	1	5	5	5
1011	1011	C074	74	2	1	2	6	2	1	2	3	1	3	1	1	2	1	3	2	1	1	1	1	4	1	1	1	1	3	4	4	3	4	4	2	3	2	2	2	4	3	4	4	1	2	2	4	4	4
1012	1012	C075	75	2	1	2	6	2	1	1	3	2	3	3	1	2	1	5	2	2	2	2	2	3	2	2	2	2	4	3	3	3	4	3	3	4	3	3	3	4	4	3	4	3	2	2	4	4	4
1013	1013	C076	76	2	1	2	6	2	1	1	3	2	3	3	1	2	1	3	3	3	3	3	3	4	1	3	1	3	4	3	2	3	4	4	2	3	2	2	3	4	2	2	4	2	1	1	5	5	3
1014	1014	C077	77	2	1	2	6	2	1	1	3	2	3	3	1	2	2	4	3	3	3	3	3	4	3	3	1	3	4	3	2	3	4	4	2	3	2	2	2	4	3	2	4	2	2	1	1	5	3
1015	1015	C078	78	2	1	2	6	1	2	1	3	2	3	3	1	2	2	4	1	1	3	3	3	4	3	3	1	3	4	3	2	3	4	4	2	3	2	2	4	4	2	2	4	2	1	1	5	5	3
1016	1016	C079	79	2	1	1	6	3	1	1	3	2	3	3	1	2	2	1	1	1	1	1	1	4	1	2	1	1	5	5	5	5	5	5	4	5	4	4	4	5	5	2	5	2	1	5	5	5	4
1017	1017	C080	80	2	2	2	6	2	1	1	3	2	3	3	1	3	2	3	1	1	3	1	1	4	3	3	1	3	5	3	2	4	4	5	4	4	2	2	4	4	5	2	4	2	1	1	5	5	3
1018	1018	C081	81	2	2	2	7	1	2	1	2	1	7	6	6	5	2	4	4	4	4	3	4	1	3	4	3	4	5	2	1	2	4	4	2	3	3	2	3	3	4	2	3	2	1	1	4	5	3
1019	1019	C082	82	2	2	1	6	2	1	1	3	1	3	3	1	2	2	4	3	3	3	1	1	4	1	2	2	2	5	1	5	5	5	5	5	5	5	5	5	5	5	5	5	5	5	5	5	5	5
1020	1020	C083	83	2	2	1	7	2	1	1	3	2	3	2	2	4	2	2	1	1	1	1	1	4	3	1	1	3	5	3	1	2	2	4	1	3	2	2	3	4	2	2	4	2	2	2	5	5	2
1021	1021	C084	84	2	2	2	6	2	1	1	3	2	3	6	1	5	2	4	1	1	1	3	1	4	1	2	3	3	4	4	2	4	4	4	2	4	2	2	4	4	4	2	4	2	2	4	4	4	4
1022	1022	C085	85	2	2	2	6	2	1	1	3	2	3	3	1	3	1	1	1	1	4	4	4	1	3	1	1	3	5	3	4	5	5	5	4	3	4	4	4	4	5	2	4	2	2	2	4	5	4
1024	1024	C087	87	3	1	2	7	1	2	1	4	2	7	6	1	2	2	3	3	3	3	3	3	4	3	1	3	3	5	5	5	5	5	5	4	5	5	5	5	5	5	2	5	5	5	4	4	4	3
1025	1025	C088	88	3	1	2	6	1	2	2	3	2	11	1	1	3	2	2	2	2	2	2	2	4	2	2	2	2	5	3	5	3	5	5	3	5	1	5	5	5	3	1	3	2	1	1	5	5	3
1026	1026	C089	89	3	1	1	6	2	1	1	3	2	3	3	2	3	1	4	1	1	3	3	1	4	1	3	3	3	5	3	2	3	5	4	2	5	2	2	4	5	5	2	5	2	2	1	1	1	3
1027	1027	C090	90	3	1	2	6	2	2	1	2	2	3	2	1	3	2	4	3	3	3	3	3	3	3	3	3	3	4	3	2	4	4	4	2	4	2	2	4	4	4	2	4	2	2	2	4	4	3
1028	1028	C091	91	3	1	2	6	2	1	1	3	2	11	1	1	2	2	4	3	3	4	4	3	4	4	3	3	4	4	3	2	2	4	4	2	4	2	2	4	4	4	2	4	2	2	1	4	3	2
1029	1029	C092	92	3	1	2	6	2	1	1	3	2	3	2	1	3	2	4	3	3	3	3	3	3	3	3	3	3	4	3	2	4	4	4	2	4	2	2	4	4	4	2	4	2	2	2	4	4	2
1030	1030	C093	93	3	1	2	6	2	2	1	2	2	11	1	1	4	2	4	3	3	1	1	1	4	3	3	3	1	5	4	2	2	5	5	2	2	2	2	2	5	5	2	5	1	1	5	5	4	4
1031	1031	C094	94	3	1	2	6	2	1	1	3	2	3	2	2	2	2	5	2	2	2	2	2	3	2	2	2	2	5	4	1	1	1	5	5	4	5	5	5	5	5	1	5	1	1	1	5	5	1
1032	1032	C095	95	3	2	2	7	2	1	1	3	2	3	3	1	2	2	4	2	2	4	3	1	2	2	2	2	1	4	3	2	3	4	4	1	3	2	2	2	4	2	2	4	2	1	1	5	5	3
1034	1034	C097	97	3	1	2	6	2	1	1	3	1	3	3	1	4	2	3	2	1	3	4	3	1	3	3	1	1	4	3	2	4	5	4	2	3	2	4	3	4	4	2	4	1	1	1	5	5	3
1036	1036	C099	99	2	2	1	6	2	1	1	3	2	11	1	1	2	2	2	1	1	1	1	1	4	1	4	1	4	4	4	2	2	4	4	4	3	2	2	4	3	4	4	4	4	2	2	4	4	5
1037	1037	C100	100	3	2	1	6	2	1	1	4	1	2	3	1	2	1	5	2	2	2	2	2	3	2	2	2	2	4	4	3	3	4	3	3	4	4	3	3	3	4	4	4	4	2	2	4	4	3
1039	1039	C052	52	2	1	2	4	1	2	2	3	1	11	6	6	3	1	5	1	1	1	1	3	4	2	1	3	1	5	5	4	4	5	5	3	3	4	3	4	4	3	2	4	2	1	1	5	5	2
1042	1042	C059	59	2	2	2	7	2	2	1	3	1	11	2	1	3	2	4	1	1	4	4	1	4	1	1	4	1	5	5	3	5	5	3	3	5	3	3	3	5	4	3	5	3	1	5	5	4	3
1043	1043	C102	102	2	1	2	6	2	1	1	1	2	3	2	1	3	2	4	1	1	1	1	1	4	1	1	1	1	4	4	4	2	5	5	2	4	2	3	4	4	4	2	4	2	1	4	4	4	3
[truncated: 88 more columns]

## Sheet: 3 FINAL fromSPSS N=929_lineartr
No_SPSS		noDE	nosbj	priming_narrative	sex (jk)	afilR_group	education	dc08a_marriedstat	dc08b_child	dc09urban_rural	dc10home_type	dc11yard	dc12work	dc14a_income	dc14a_expenses	dc15_consumemeat	dc16a_pet	dc17zoovisit	TC01	TC02	TC03	TC04	TC05	TC06	TC07	TC08	TC09	TC10	ECCANTH01	ECCANTH02	ECCANTH03	ECCANTH04	ECCANTH05	ECCANTH06	ECCANTH07	ECCANTH08	ECCANTH09	ECCANTH10	ECCANTH11	ECCANTH12	ECCANTH13	ECCANTH14	ECCANTH15	ECCANTH16	ECCANTH17	ECCANTH18	ECCANTH19	ECCANTH20	ECCANTH21
1	1	TS001	101	1	1	1	6	2	999	2	3	1	3	6	6	4	2	4	1	3	1	4	3	3	2	2	1	2	4	2	2	2	4	4	2	2	2	2	2	4	2	4	4	2	2	2	4	4	4
2	2	TS002	102	1	1	2	6	2	999	1	3	1	3	3	2	3	2	4	1	2	4	4	4	4	4	4	4	4	4	4	2	4	4	4	2	3	2	2	3	4	3	2	4	2	2	2	4	4	3
3	3	TS003	103	1	1	2	6	2	999	2	3	2	3	6	1	5	1	4	2	3	2	3	3	2	2	3	2	2	2	3	2	2	2	2	2	4	2	2	2	4	2	3	4	2	1	2	4	4	2
4	4	TS004	104	1	1	2	6	2	999	2	3	2	3	6	1	5	1	4	2	3	2	3	3	3	2	3	2	2	2	3	2	2	2	2	2	4	2	2	2	4	2	3	4	2	1	2	4	4	2
5	5	TS005	105	1	1	1	6	2	999	2	3	1	3	6	6	4	2	4	1	4	2	2	3	1	4	4	1	3	4	2	2	2	4	4	2	2	2	2	2	4	2	4	4	2	2	2	4	4	4
7	7	TS007	107	1	1	2	6	2	1	2	3	1	3	6	6	4	1	4	1	1	2	2	3	2	4	4	1	3	4	2	2	2	4	4	2	2	2	2	2	4	2	4	4	2	2	2	4	4	4
8	8	TS008	108	1	1	2	6	2	1	1	3	2	3	3	2	4	2	1	2	4	4	1	4	4	4	4	1	1	4	2	4	2	4	2	2	4	4	2	2	4	4	2	2	4	2	2	4	4	4
9	9	TS009	109	1	1	1	6	2	1	1	4	1	3	3	1	4	2	4	1	2	4	1	4	4	3	1	1	3	5	2	2	2	4	2	2	2	2	2	2	4	2	4	4	2	2	2	4	4	4
10	10	TS010	110	1	1	2	6	2	1	1	3	2	3	2	2	2	2	1	1	1	1	4	1	4	1	4	1	1	4	4	4	4	4	4	4	4	4	5	3	5	5	4	4	4	4	2	4	4	4
11	11	TS011	111	1	1	2	6	2	1	1	3	1	3	4	2	2	2	4	1	3	1	2	3	3	3	4	4	4	4	4	2	4	4	4	2	4	2	3	3	4	4	3	4	4	2	2	4	4	2
12	12	TS012	112	1	1	1	6	3	1	2	3	1	3	3	1	3	2	4	1	1	1	1	1	4	1	4	1	1	4	4	3	3	4	2	2	4	3	3	3	3	4	3	2	2	2	4	4	4	4
13	13	TS013	113	1	1	1	7	1	999	1	4	1	3	4	1	3	1	1	3	3	3	3	3	3	3	2	3	3	5	4	2	4	4	4	2	4	2	2	4	4	4	2	4	2	1	1	1	5	2
14	14	TS014	114	1	1	2	7	2	1	2	3	1	3	999	2	2	2	4	1	4	4	4	1	4	4	4	4	4	5	4	5	4	5	4	2	4	2	2	5	2	5	2	5	2	2	2	4	5	2
15	15	TS015	115	1	1	2	6	2	1	1	3	2	3	3	1	3	2	4	2	3	3	4	3	2	3	3	3	3	5	4	2	3	1	999	1	4	2	3	3	4	5	1	5	2	1	1	4	5	3
16	16	TS016	116	1	1	1	6	2	999	2	3	2	5	6	1	4	1	3	2	3	4	4	4	4	2	4	4	3	4	3	4	4	4	2	1	4	3	3	2	4	4	4	4	5	1	4	4	4	4
17	17	TS017	117	1	1	2	6	2	999	2	4	2	2	6	6	5	2	5	4	1	4	1	4	4	4	1	4	3	4	3	4	4	4	3	2	4	4	3	3	4	4	3	3	2	2	4	3	4	3
18	18	TS018	118	1	1	1	6	1	2	2	3	2	2	6	6	5	2	5	4	1	4	4	4	4	3	1	4	4	5	3	3	3	5	2	2	5	2	2	4	5	3	2	4	2	2	2	4	4	4
19	19	TS019	119	1	1	2	4	1	2	2	4	2	2	6	6	5	2	5	4	1	4	1	1	1	3	4	1	1	4	4	4	4	4	3	2	4	4	3	3	4	4	3	4	2	2	4	3	4	4
20	20	TS020	120	1	1	2	6	2	1	2	3	2	3	6	6	999	2	4	1	2	1	4	2	2	3	3	1	3	3	2	3	5	3	3	3	3	3	3	3	3	3	3	3	3	3	3	3	3	3
21	21	TS021	121	1	1	2	6	2	1	2	3	2	11	6	6	999	2	4	3	2	4	3	2	3	3	4	1	1	4	3	5	3	5	5	4	4	2	4	5	4	4	2	5	2	1	1	1	1	4
22	22	TS022	122	1	1	1	6	3	1	2	3	2	3	6	6	3	2	5	1	2	2	4	2	2	3	4	3	2	5	5	4	999	5	2	2	4	2	2	2	4	2	2	4	4	1	1	5	5	5
23	23	TS023	123	1	1	2	6	2	1	1	3	1	3	3	2	5	2	4	4	1	2	2	2	3	4	3	3	1	5	4	2	5	5	5	4	4	4	4	4	3	3	1	3	1	5	2	2	2	4
24	24	TS024	124	1	1	1	6	2	1	1	3	1	3	3	1	1	1	4	3	2	1	1	999	1	1	4	1	1	4	4	4	2	1	2	2	4	4	2	2	2	2	2	1	2	2	1	1	1	4
25	25	TS025	125	1	1	1	6	2	1	1	3	1	3	3	1	1	1	4	1	2	1	1	4	3	1	4	1	1	4	999	4	2	1	2	2	4	4	2	2	2	2	1	2	2	2	1	1	1	4
26	26	TS026	126	1	1	2	6	2	1	2	3	1	3	6	1	4	1	4	1	999	3	4	3	3	4	2	3	4	4	3	4	2	2	3	2	2	4	4	2	4	2	3	3	2	1	1	4	4	3
27	27	TS027	127	1	1	2	6	2	1	2	4	1	2	6	1	3	2	4	1	3	3	3	3	3	3	3	3	3	5	4	2	3	4	4	2	4	2	3	4	4	4	2	4	2	2	3	4	4	4
28	28	TS028	128	1	1	1	6	2	1	2	4	1	3	6	6	4	1	5	1	1	1	1	2	1	1	1	1	1	5	3	2	2	5	4	2	4	2	2	4	4	4	2	4	2	1	1	5	5	5
29	29	TS029	129	1	1	1	6	2	1	2	3	2	3	2	1	2	1	999	3	2	3	4	3	2	3	3	4	4	4	3	3	4	4	4	4	3	4	4	3	4	5	4	4	4	1	1	4	4	3
30	30	TS030	130	1	1	2	6	2	1	2	3	2	3	3	6	5	2	4	3	2	3	4	3	2	3	3	4	4	4	4	2	2	2	2	4	3	2	2	2	4	4	4	4	2	4	5	5	5	1
31	31	TS031	131	1	1	1	6	2	999	2	3	1	3	3	1	4	1	4	1	3	3	3	3	3	3	2	3	3	5	4	2	3	4	4	2	4	2	3	2	4	4	2	4	2	2	2	5	5	4
32	32	TS032	132	1	1	2	6	2	1	2	4	1	3	2	6	4	2	3	2	2	4	4	3	3	4	3	2	3	3	3	3	2	4	3	2	4	4	2	4	4	2	2	3	2	2	1	4	5	4
33	33	TS033	133	1	1	1	7	2	1	2	3	1	3	3	2	3	2	3	1	3	4	4	4	4	4	3	4	4	5	5	4	2	4	4	2	4	2	2	4	5	2	2	5	2	1	1	5	5	2
34	34	TS034	134	1	1	2	6	2	1	2	3	2	2	1	1	3	2	3	1	4	1	4	3	4	1	1	2	1	4	3	2	4	4	3	3	3	2	3	2	3	4	4	3	4	4	4	3	4	3
35	35	TS035	135	1	1	1	6	2	1	2	3	2	2	1	1	2	2	4	2	2	4	4	3	3	3	2	3	3	5	4	2	3	5	3	2	4	2	2	4	3	4	1	4	1	5	2	4	5	3
36	36	TS036	136	1	1	2	6	2	1	2	3	2	2	1	1	4	2	4	1	3	3	4	3	3	3	3	3	3	4	3	2	3	4	2	2	4	2	2	4	4	2	2	4	2	2	2	4	4	2
37	37	TS037	137	1	1	2	6	2	999	2	3	2	2	6	6	5	2	5	2	3	1	1	1	4	2	2	2	1	4	4	3	1	4	4	1	3	4	1	3	1	4	1	3	1	1	1	4	4	1
38	38	TS038	138	1	1	1	6	2	999	2	3	2	3	6	6	2	1	4	1	2	3	3	3	3	4	4	1	3	4	2	2	2	4	2	2	2	2	2	2	4	2	4	4	2	2	2	4	4	4
39	39	TS039	139	1	1	1	6	2	1	2	3	1	3	3	1	4	2	3	1	2	2	3	3	3	4	4	1	3	4	4	2	2	4	2	2	2	2	2	2	4	2	4	4	2	2	2	4	4	4
40	40	TS040	140	1	1	2	6	2	1	2	3	1	3	3	6	4	1	4	2	2	2	2	2	3	2	3	2	2	5	3	3	3	4	5	3	3	3	3	3	3	3	2	4	2	1	1	5	5	4
42	42	TS042	142	1	2	2	6	1	2	2	4	2	2	6	6	4	1	2	4	1	1	4	1	4	4	1	4	1	4	4	3	3	4	3	2	3	3	2	3	4	4	2	4	2	2	1	4	4	3
43	43	TS043	143	1	2	1	6	2	1	2	3	2	3	4	2	5	2	4	1	4	4	4	4	1	4	4	4	4	4	4	2	3	4	4	2	4	2	2	4	4	4	2	4	2	2	2	4	4	2
44	44	TS044	144	1	2	1	6	2	1	2	3	1	3	6	2	3	1	4	1	1	1	1	1	4	1	4	1	1	4	4	3	3	4	2	2	4	3	3	3	3	4	3	2	2	4	4	4	4	4
45	45	TS045	145	1	2	2	6	1	2	2	4	2	11	1	1	2	2	3	2	3	3	3	2	3	3	3	3	3	5	5	2	2	5	5	3	5	3	3	3	5	4	1	5	4	1	1	4	5	3
46	46	TS046	146	1	2	999	6	2	1	999	3	2	3	6	2	4	1	4	1	1	4	1	1	1	1	1	1	1	1	1	1	5	5	5	1	5	1	1	5	1	5	1	1	5	1	5	5	5	5
47	47	TS047	147	1	2	2	6	2	1	2	4	2	3	3	1	4	2	3	1	4	4	4	1	4	4	4	4	1	5	1	1	3	5	4	1	3	2	2	5	4	5	2	3	2	1	1	5	5	3
49	49	TS049	149	1	2	1	7	2	1	2	3	1	3	3	1	3	1	4	999	999	999	999	999	4	999	999	999	999	5	4	2	4	4	4	2	3	3	3	4	4	2	3	4	2	2	2	4	5	4
50	50	TS050	150	1	2	2	7	2	1	2	3	1	3	4	2	5	1	4	1	1	1	1	1	3	1	4	1	1	4	4	3	3	4	2	2	4	3	3	3	3	4	3	2	2	2	4	4	4	4
52	52	TS052	152	1	2	1	6	2	999	1	4	2	2	1	1	2	2	2	1	1	1	1	1	3	1	4	1	1	5	4	4	1	4	2	1	4	4	4	1	4	1	1	1	4	1	1	4	4	4
53	53	TS053	153	1	2	1	6	2	1	2	4	1	11	1	1	3	2	4	3	3	4	4	4	4	3	2	3	2	4	3	3	3	4	5	4	4	3	3	3	3	4	4	4	4	3	3	3	4	4
54	54	TS054	154	1	2	1	7	2	1	2	3	1	3	3	1	4	1	3	2	1	3	4	4	4	4	4	4	4	4	4	3	5	5	5	1	5	2	3	2	5	5	2	5	3	1	1	5	5	5
55	55	TS055	155	1	2	1	7	2	1	1	3	1	3	3	1	4	1	3	2	3	4	4	4	4	2	4	4	3	4	3	4	4	4	2	1	4	3	3	2	4	4	4	4	5	1	4	4	4	4
56	56	TS056	156	1	2	2	7	2	2	2	4	2	2	1	1	2	1	4	2	3	4	4	4	3	2	4	4	3	4	3	4	4	4	2	1	4	3	3	2	4	4	4	4	5	1	4	4	4	4
57	57	TS057	157	1	2	1	6	2	1	2	3	1	3	3	2	5	2	4	2	3	2	1	2	3	3	2	3	2	4	4	3	3	3	4	5	4	3	3	3	4	3	3	5	3	1	3	5	4	4
58	58	TS058	158	1	2	2	6	2	1	1	4	1	3	3	6	5	1	2	1	2	1	1	4	4	1	4	1	1	5	4	3	5	5	5	4	4	4	4	3	3	3	1	3	1	1	1	5	2	2
59	59	TS059	159	1	2	2	6	2	1	1	3	1	3	3	6	5	1	3	1	1	4	4	1	4	1	4	1	1	4	4	2	3	5	4	1	4	2	2	2	4	5	2	5	2	1	1	5	5	4
60	60	TS060	160	1	2	1	6	2	1	1	3	1	3	3	2	5	2	4	1	1	4	4	1	4	1	4	1	1	4	4	2	3	5	4	1	4	2	2	2	4	5	2	5	2	1	1	5	5	4
61	61	TS061	161	1	2	1	6	2	1	1	3	1	3	3	1	1	1	4	1	1	4	4	1	3	1	4	1	1	5	4	2	5	5	5	4	4	4	4	4	3	3	1	3	1	1	1	5	2	2
62	62	TS062	162	1	2	1	6	2	1	2	4	1	3	3	2	5	2	3	4	4	2	2	4	3	1	999	4	4	4	4	4	2	1	2	2	4	4	2	2	2	2	1	2	2	1	1	1	4	2
63	63	TS063	163	1	2	2	6	1	999	2	4	1	2	1	1	3	2	1	1	2	4	4	4	4	3	2	4	4	4	4	1	2	2	1	2	4	2	2	4	5	4	2	5	2	1	1	5	5	4
64	64	TS064	164	1	2	1	5	2	999	2	4	2	2	1	1	4	2	5	2	1	1	4	1	3	1	2	2	2	4	4	5	3	5	4	2	4	2	3	4	5	4	999	2	2	2	2	5	5	5
65	65	TS065	165	1	2	1	6	2	1	2	3	999	3	2	2	5	2	4	1	3	3	4	3	4	3	3	3	3	5	5	2	5	5	3	3	5	2	3	4	4	4	1	5	1	1	3	5	4	3
66	66	TS066	166	1	2	2	4	1	999	2	4	2	2	999	999	999	999	999	1	1	4	4	4	4	4	4	4	4	5	3	4	5	4	3	2	2	4	4	4	4	4	4	4	4	2	2	4	5	5
67	67	TS067	167	1	2	2	6	2	999	2	3	1	11	1	1	3	2	3	2	2	1	1	1	4	1	2	2	2	5	4	2	3	3	4	2	3	3	3	4	4	4	2	4	3	2	1	4	4	3
69	69	TS069	169	2	1	2	6	2	999	2	4	2	11	1	1	4	2	4	2	1	1	1	1	2	1	4	1	1	4	4	4	4	4	4	4	4	4	4	4	4	4	4	4	4	4	4	4	4	4
71	71	TS071	171	2	1	2	6	2	999	1	3	1	11	2	6	5	2	4	3	3	3	3	3	4	3	3	3	3	4	4	3	2	4	3	3	4	2	4	4	4	4	2	4	3	2	2	4	4	4
72	72	TS072	172	2	1	2	6	1	1	1	3	2	11	6	6	5	2	5	2	2	2	1	1	4	1	4	1	1	4	4	5	1	1	4	3	4	2	3	4	4	4	2	4	2	2	2	5	4	3
73	73	TS073	173	2	2	1	6	3	999	2	4	1	2	1	6	5	1	4	1	1	1	1	1	1	3	1	3	1	4	4	5	1	1	4	3	4	2	3	4	4	4	2	4	2	2	2	5	4	3
74	74	TS074	174	2	1	2	6	2	1	2	4	1	11	1	1	5	1	4	4	4	4	2	4	4	2	2	4	2	2	2	2	2	2	999	4	4	2	4	4	999	2	2	2	2	2	2	2	2	2
76	76	TS076	176	2	1	1	6	2	999	2	4	1	11	2	1	2	2	3	1	1	1	1	1	4	3	1	3	1	5	4	5	1	1	4	3	4	2	3	4	4	4	2	4	2	2	2	5	4	3
77	77	TS077	177	2	2	1	7	2	999	2	4	2	7	3	1	4	2	4	4	999	4	4	4	4	4	3	4	4	4	4	2	999	999	999	999	999	999	999	999	999	999	999	999	999	999	999	999	999	999
79	79	TS079	179	2	2	2	6	2	1	2	4	2	2	6	1	3	2	5	1	1	4	4	4	1	4	4	4	1	4	4	2	4	4	2	2	999	4	3	4	3	2	2	4	4	2	2	5	5	2
81	81	TS081	181	2	2	1	4	1	2	2	4	2	2	1	1	1	2	5	4	4	4	1	1	2	1	4	4	1	4	5	4	4	5	5	1	5	1	3	4	5	5	1	5	3	1	1	3	2	4
82	82	TS082	182	2	2	1	6	2	1	1	3	1	2	6	1	3	1	4	1	2	1	1	2	2	1	4	1	1	4	4	4	3	4	3	2	3	2	2	4	4	4	2	4	2	1	1	4	4	3
83	83	TS083	183	2	2	1	4	2	1	2	3	1	2	6	1	3	1	5	3	2	2	3	2	2	2	2	1	4	4	4	2	4	5	5	5	3	3	4	4	2	4	4	4	2	1	2	5	5	2
84	84	TS084	184	2	2	2	5	1	2	2	4	1	2	1	6	5	1	4	3	2	2	3	2	2	2	2	1	4	5	3	1	4	2	5	1	5	1	1	4	4	1	1	5	1	1	1	5	4	4
87	87	TS087	187	2	2	1	6	2	1	2	3	1	3	6	3	3	2	2	4	1	1	1	4	3	1	3	4	4	4	4	4	5	5	4	2	4	4	4	2	4	4	4	4	4	2	2	4	4	4
88	88	TS088	188	2	1	2	6	2	999	2	4	2	11	1	1	3	2	5	4	1	1	1	4	2	4	3	4	4	4	4	4	5	5	4	2	4	4	4	2	4	4	4	4	4	2	2	4	4	4
89	89	TS089	189	2	2	2	6	2	1	2	4	1	2	2	6	3	1	5	3	2	2	2	999	2	1	2	2	2	4	4	3	3	5	3	3	3	3	3	3	4	3	2	4	2	2	2	4	5	3
91	91	TS091	191	2	1	2	6	2	999	1	4	1	2	6	6	2	1	5	3	3	3	3	3	4	3	3	3	3	4	4	4	4	4	4	4	4	4	4	4	4	4	3	5	999	1	1	1	5	5
92	92	TS092	192	2	1	2	6	2	1	2	4	1	2	1	6	3	1	5	4	1	1	1	1	4	1	4	1	4	3	3	3	3	3	3	3	3	3	3	3	3	3	3	3	3	3	3	3	3	3
93	93	TS093	193	2	1	2	6	2	1	2	3	1	2	1	1	5	2	4	4	4	1	1	4	4	4	1	1	4	5	4	2	4	5	3	2	4	4	3	3	5	5	2	4	4	1	1	5	5	4
94	94	TS094	194	2	1	2	4	1	2	1	3	2	2	6	6	2	2	5	4	4	1	1	4	4	4	1	1	4	1	3	2	3	3	3	3	3	3	3	4	5	5	1	2	1	1	1	5	4	5
95	95	TS095	195	2	1	2	6	2	1	2	4	2	11	1	1	1	2	4	1	4	4	4	4	2	2	3	2	4	5	4	3	2	2	4	2	5	2	3	4	5	5	1	5	1	1	1	5	5	4
96	96	TS096	196	2	1	2	6	2	1	2	3	1	3	6	6	1	2	4	4	4	1	1	4	2	4	1	1	4	4	3	5	4	5	5	2	1	1	2	3	5	5	1	4	1	1	3	3	5	3
98	98	TS098	198	2	1	2	6	2	1	2	3	1	2	1	6	2	1	4	2	3	3	3	3	3	3	3	3	3	4	4	2	4	4	4	2	4	3	2	2	3	3	3	3	3	2	2	4	4	3
99	99	TS099	199	2	1	2	6	2	1	1	4	1	2	1	1	5	2	5	2	2	2	2	2	4	2	2	2	2	3	3	3	3	3	3	3	3	3	3	3	3	3	3	3	3	3	3	3	3	3
100	100	TS100	200	2	1	2	6	2	1	1	3	2	2	1	1	2	1	4	2	3	3	3	3	4	3	3	3	3	4	4	2	3	4	4	2	4	2	2	4	4	4	2	5	2	2	2	4	4	4
101	101	TS101	201	2	1	1	6	2	1	2	3	2	2	1	1	4	1	5	1	2	4	3	3	4	3	3	4	3	5	4	2	3	2	3	2	4	2	3	3	4	4	2	4	3	2	2	4	4	3
103	103	TS103	203	2	1	2	6	2	999	1	3	2	1	6	1	4	1	5	1	1	1	1	1	2	1	1	1	1	4	4	4	4	4	4	2	4	4	4	3	4	4	4	4	4	2	2	4	4	4
104	104	TS104	204	2	1	2	6	2	1	2	4	2	2	6	6	4	1	5	3	3	3	3	3	3	3	3	3	3	5	5	1	4	1	5	1	5	1	2	5	5	5	1	5	1	1	1	5	5	5
105	105	TS105	205	2	1	2	6	2	2	1	3	2	3	6	6	5	2	4	2	2	3	3	2	4	2	2	3	2	4	4	4	3	4	4	3	3	3	3	3	3	3	3	3	3	3	4	4	4	3
106	106	TS106	206	2	1	1	6	3	999	1	4	2	2	1	2	3	2	3	3	3	3	3	3	1	3	3	3	3	4	4	3	4	3	3	4	3	3	4	3	3	4	3	4	4	1	1	5	5	4
107	107	TS107	207	2	1	2	6	2	1	1	3	1	11	1	2	2	1	4	1	1	1	1	4	1	4	1	1	4	5	5	1	5	1	5	5	5	5	5	5	5	5	5	5	5	5	5	5	5	5
108	108	TS108	208	2	1	2	6	2	1	1	3	2	11	1	2	3	2	4	2	2	4	2	2	1	2	4	4	2	4	4	3	4	4	3	3	4	3	3	4	4	3	2	4	3	2	4	4	4	3
109	109	TS109	209	2	1	2	6	2	999	1	999	1	2	2	1	3	1	3	2	2	2	2	2	4	2	2	2	2	4	4	3	4	4	4	3	4	3	3	4	4	3	2	4	3	2	4	4	4	3
110	110	TS110	210	2	1	2	6	2	1	1	3	1	999	1	2	2	1	4	2	2	2	2	2	1	2	2	2	2	4	4	3	4	4	3	3	4	3	3	4	4	3	2	4	3	2	4	4	4	3
111	111	TS111	211	2	1	1	6	2	1	1	3	2	11	1	2	3	1	4	1	1	1	1	1	1	3	3	3	3	4	4	1	3	4	5	3	4	4	3	3	4	4	1	3	2	1	1	4	4	4
113	113	TS113	213	2	2	1	7	2	1	1	3	1	11	1	2	3	1	4	2	2	2	2	2	1	2	2	2	2	4	4	3	4	4	3	3	4	3	3	4	4	3	2	4	3	4	4	4	4	3
114	114	TS114	214	2	2	2	6	2	999	1	3	2	11	999	999	999	2	999	2	2	2	2	2	3	2	2	2	2	4	3	2	4	2	4	4	4	2	4	4	4	4	2	4	2	2	2	4	4	4
116	116	TS116	216	2	2	2	7	2	999	1	3	2	11	2	1	3	2	4	2	2	999	2	3	3	2	3	3	2	5	5	1	3	4	5	3	4	4	3	3	4	4	1	3	2	1	3	5	5	3
118	118	TS118	218	2	2	2	6	1	999	1	4	2	11	3	1	3	2	3	1	2	2	2	2	3	2	3	2	2	4	4	2	4	4	4	2	4	2	4	4	4	4	2	4	2	1	2	4	4	4
119	119	TS119	219	1	1	2	7	2	1	1	3	1	2	6	6	2	2	4	1	2	2	2	2	4	2	3	2	2	4	4	2	4	4	4	2	4	1	4	4	4	1	2	4	2	1	2	4	4	4
120	120	TS120	220	1	1	2	7	2	1	2	3	1	11	999	999	3	1	4	1	2	2	2	2	1	2	3	2	2	5	4	5	3	4	3	2	3	2	3	3	3	3	4	4	2	1	5	4	5	3
121	121	TS121	221	1	1	1	6	1	2	1	4	1	2	1	6	5	2	999	1	1	4	4	4	4	4	1	1	1	4	4	5	4	4	2	2	4	3	3	4	4	4	2	4	4	2	2	4	4	3
122	122	TS122	222	1	2	2	999	2	1	1	4	2	11	3	1	1	1	3	3	2	4	3	4	3	4	3	3	4	4	4	4	3	4	3	3	4	4	4	4	5	4	3	4	3	2	2	4	4	5
123	123	TS123	223	1	2	1	7	2	1	2	3	1	2	4	2	2	2	4	2	3	4	4	3	1	4	1	4	4	5	5	1	3	5	3	2	4	1	4	4	5	5	1	4	2	2	1	5	5	5
124	124	TS124	224	1	2	1	6	2	1	1	3	2	2	1	6	3	2	4	2	2	3	3	3	1	3	2	3	3	5	5	1	5	5	5	1	5	1	1	1	5	1	5	5	1	1	1	5	5	5
126	126	TS126	226	1	2	2	6	1	2	2	4	1	11	6	6	2	2	5	4	4	3	4	4	3	3	3	4	4	4	5	1	1	5	2	1	5	5	4	2	3	5	1	5	2	1	1	5	1	2
127	127	TS127	227	1	1	2	6	2	1	2	4	2	11	1	1	2	2	4	4	4	3	4	4	1	3	3	4	4	5	5	5	5	5	5	5	5	5	5	4	5	5	5	5	4	4	5	5	5	5
128	128	TS128	228	1	2	1	7	999	1	2	3	2	1	1	1	3	2	5	3	3	3	3	3	1	3	3	3	3	4	3	2	3	4	4	3	3	2	2	3	3	3	1	5	2	1	1	5	4	2
130	130	TS130	230	1	1	2	6	2	1	2	4	2	11	1	2	2	2	3	4	4	4	4	4	3	4	4	4	4	4	3	2	3	3	3	3	4	1	2	2	2	3	1	3	1	1	1	3	3	2
131	131	TS131	231	1	1	2	7	2	1	1	3	1	2	3	6	3	1	3	4	3	4	4	4	3	4	4	4	4	4	4	5	5	5	3	5	5	5	4	5	5	4	4	5	2	2	2	5	5	5
132	132	TS132	232	1	2	1	6	2	1	2	3	1	2	6	1	4	1	3	4	4	4	4	4	3	4	4	4	4	4	5	3	5	5	3	5	5	4	3	4	5	4	2	4	4	2	2	4	5	2
133	133	TS133	233	1	1	2	6	2	1	2	4	2	2	1	1	2	1	3	2	3	3	3	3	4	3	3	2	3	5	4	2	3	4	4	3	3	2	2	4	5	5	2	5	2	1	1	5	5	3
136	136	TS136	236	1	1	1	6	1	999	2	4	1	2	3	1	4	1	4	1	2	1	1	2	3	2	2	1	1	4	5	3	3	4	2	2	3	3	3	4	3	4	2	5	3	1	1	5	5	3
137	137	TS137	237	1	1	1	6	1	999	2	4	2	2	3	1	2	2	3	2	2	3	3	2	4	2	2	3	2	3	3	3	3	3	3	3	3	3	3	3	3	3	3	3	3	3	3	3	3	3
138	138	TS138	238	1	1	2	6	2	1	2	4	2	2	1	1	2	2	3	1	1	1	1	1	3	1	1	1	1	4	4	4	4	4	4	2	4	2	2	2	4	2	2	4	2	2	2	4	4	4
141	141	TS141	241	1	1	2	6	2	1	2	3	1	2	1	1	2	1	3	1	2	2	2	2	4	2	2	2	2	4	3	4	3	3	4	4	3	4	3	3	3	4	4	3	999	1	1	3	3	3
142	142	TS142	242	1	1	2	6	2	1	2	4	1	2	1	1	2	2	5	3	2	3	3	2	2	3	3	2	3	3	3	3	3	3	3	3	3	3	3	3	3	3	3	3	3	3	3	3	3	3
144	144	TS144	244	1	2	1	6	2	1	2	4	1	11	1	1	2	2	4	1	1	2	1	2	4	2	2	999	1	4	4	4	4	5	4	4	3	2	2	5	5	5	1	5	3	1	1	5	5	3
145	145	TS145	245	1	2	1	6	1	999	1	3	1	2	6	6	4	1	4	2	3	3	2	2	4	3	2	3	3	4	4	2	3	4	3	3	2	2	3	4	4	4	2	4	2	4	3	2	4	4
146	146	TS146	246	1	1	2	6	2	1	2	3	1	9	999	999	5	2	999	3	3	3	3	3	999	3	3	3	3	3	3	3	3	3	3	3	3	3	3	3	3	3	3	3	3	3	3	3	3	3
147	147	TS147	247	1	1	2	6	2	1	2	4	1	2	1	1	3	2	1	1	4	4	4	4	4	4	3	4	4	4	4	5	4	5	1	4	3	4	5	5	4	5	2	1	4	1	1	5	5	4
149	149	TS149	249	1	1	2	6	2	1	1	3	2	2	1	6	3	1	4	1	999	999	999	999	2	999	999	999	999	5	5	3	5	5	5	1	3	1	2	5	5	5	1	5	2	1	5	5	4	5
150	150	TS150	250	1	1	2	6	2	2	1	4	2	2	1	1	3	1	5	1	1	1	4	1	3	4	4	1	1	5	3	3	3	3	4	1	3	1	3	3	4	3	3	4	1	1	1	5	4	2
151	151	TS151	251	1	2	2	7	2	999	2	3	2	11	3	2	3	1	3	2	2	3	3	2	4	2	2	2	2	4	4	2	4	4	4	4	4	4	4	4	4	4	4	4	4	4	4	4	4	4
152	152	TS152	252	1	1	2	6	1	999	2	4	1	2	3	1	3	1	5	3	3	3	3	3	3	3	3	3	3	4	4	2	3	2	999	4	2	4	2	4	4	3	2	4	3	2	2	4	5	3
156	156	TS156	256	1	1	2	6	2	1	2	4	2	2	3	1	3	2	4	2	3	1	1	1	3	2	3	3	3	4	2	3	2	2	3	2	4	3	3	4	4	4	2	4	2	2	2	4	4	3
159	159	TS159	259	1	1	2	6	2	999	2	4	2	11	1	1	3	1	5	2	2	2	2	2	4	3	2	2	2	4	3	3	4	4	3	3	3	2	3	4	4	5	2	3	2	3	2	4	4	4
160	160	TS160	260	1	1	2	6	2	1	2	4	1	2	1	1	3	2	4	4	3	3	3	3	3	3	3	3	3	5	5	2	3	5	3	3	4	4	2	3	5	5	1	5	1	1	1	5	5	3
162	162	TS162	262	1	1	1	6	1	2	2	4	1	2	3	1	3	1	4	2	3	4	4	4	3	1	2	2	3	5	3	2	2	1	1	1	5	1	1	1	1	5	1	3	1	3	1	5	2	1
163	163	TS163	263	1	1	2	6	2	999	1	3	2	2	1	2	3	2	4	1	3	2	1	2	4	3	3	2	2	4	4	2	3	4	4	2	4	2	2	3	4	3	1	5	2	2	1	4	4	4
165	165	TS165	265	1	1	2	6	2	1	1	3	1	2	1	1	3	2	2	2	2	3	3	3	4	3	2	3	3	5	4	1	3	2	5	1	5	1	1	1	5	5	1	4	4	1	1	5	4	3
166	166	TS166	266	2	2	2	7	2	2	1	4	2	2	2	1	3	2	3	1	999	999	4	1	2	1	1	1	1	4	4	2	2	4	3	4	4	3	4	4	5	3	4	5	4	1	1	4	5	4
167	167	TS167	267	2	2	2	6	2	1	1	4	2	3	3	1	2	2	4	3	3	2	2	3	4	3	3	1	3	3	3	3	3	3	3	3	3	3	3	3	4	3	3	4	3	2	3	3	3	3
168	168	TS168	268	2	1	2	7	2	1	1	3	2	2	2	1	3	2	3	4	2	4	3	2	2	3	4	4	1	5	5	1	2	3	5	1	5	1	1	4	5	3	1	5	1	1	2	5	3	1
169	169	TS169	269	2	2	2	6	2	1	1	4	2	2	2	1	3	2	4	3	2	3	3	2	4	1	2	3	2	4	4	2	3	4	3	2	4	2	3	3	4	4	4	4	3	2	2	4	4	4
171	171	TS171	271	2	2	2	6	2	999	2	3	1	3	2	1	2	1	5	3	2	3	3	2	3	1	3	2	2	4	4	2	3	4	3	2	4	2	3	3	4	4	4	4	3	2	2	4	4	4
172	172	TS172	272	2	2	2	6	2	999	1	3	1	11	6	6	2	1	2	2	4	3	2	2	3	2	3	2	1	2	4	5	3	2	5	1	3	2	3	2	4	4	1	4	1	1	1	5	5	2
173	173	TS173	273	2	2	1	6	2	999	1	3	2	3	3	1	5	1	4	1	1	4	1	1	3	3	3	3	2	5	5	1	4	5	5	1	3	4	2	3	5	1	5	5	1	1	1	5	5	1
174	174	TS174	274	2	2	1	6	2	1	1	4	2	11	2	1	3	2	4	3	1	4	4	4	3	1	3	3	3	1	1	3	3	3	3	5	5	5	3	3	3	3	3	3	3	3	3	4	4	4
175	175	TS175	275	2	2	1	6	1	2	1	2	1	11	2	1	4	2	4	2	3	4	4	4	4	2	999	2	4	2	4	2	2	2	3	4	4	999	999	2	4	2	2	2	4	2	2	2	2	4
176	176	TS176	276	2	2	2	6	2	1	1	3	2	3	3	1	3	2	3	1	999	3	2	3	2	1	1	1	1	5	999	999	3	3	3	4	4	3	3	4	4	4	3	3	3	2	3	2	2	3
177	177	TS177	277	2	1	1	6	2	1	1	3	2	3	6	6	2	1	5	2	4	4	4	4	4	2	2	4	2	4	3	3	3	4	2	2	3	3	4	3	4	4	2	4	3	2	2	4	4	4
178	178	TS178	278	2	2	2	6	2	2	1	3	2	3	3	2	3	2	3	1	1	4	4	4	3	1	1	4	4	4	4	2	2	4	4	2	4	2	2	2	4	4	2	4	2	2	2	4	4	2
179	179	TS179	279	2	2	2	4	2	999	1	2	2	999	999	999	999	999	999	1	3	3	3	3	1	3	4	3	3	5	4	1	5	5	4	4	5	2	2	4	4	5	1	4	1	1	1	5	5	4
180	180	TS180	280	2	2	2	6	2	1	1	2	2	2	2	6	3	2	4	3	3	4	4	4	1	4	2	3	3	4	5	2	3	4	4	3	4	3	3	3	5	4	2	5	3	2	1	2	4	5
181	181	TS181	281	2	2	2	6	2	999	2	2	2	2	1	1	2	2	5	1	3	2	4	3	3	4	4	3	4	5	3	1	4	5	4	1	4	2	2	4	4	4	1	4	2	1	1	4	4	4
182	182	TS182	282	2	2	1	4	2	1	1	2	1	2	1	1	1	2	4	3	3	4	4	4	1	4	4	4	3	2	3	4	3	3	2	4	4	1	1	2	3	4	4	3	4	4	3	4	2	1
183	183	TS183	283	2	2	1	6	2	999	1	3	1	3	999	2	3	1	4	2	4	4	2	4	1	4	1	2	4	3	4	3	3	4	1	3	3	3	3	3	4	3	4	2	2	2	4	3	3	3
184	184	TS184	284	2	2	2	6	2	999	1	4	2	10	2	1	2	1	5	3	3	3	4	3	4	2	1	3	3	4	4	2	2	2	3	3	4	3	3	3	4	5	2	4	3	2	2	4	4	3
186	186	TS186	286	1	1	2	7	2	1	1	2	2	3	6	6	3	2	3	4	1	4	4	4	4	4	2	3	4	5	4	4	4	4	4	4	4	4	3	4	4	5	4	5	1	1	1	5	4	4
187	187	TS187	287	1	1	2	7	2	1	1	3	2	3	3	1	999	2	4	1	2	1	3	1	4	1	1	4	3	4	3	2	3	2	3	2	3	3	3	2	3	4	3	3	3	2	3	3	4	3
188	188	TS188	288	1	1	2	6	2	999	1	3	2	3	3	1	3	2	4	2	2	3	2	2	2	3	3	1	1	4	4	4	4	4	4	4	4	4	4	4	4	4	4	5	4	4	4	4	4	4
189	189	TS189	289	1	1	1	7	2	2	1	3	1	3	4	1	4	1	4	3	3	4	4	4	4	4	2	3	3	4	5	2	3	4	4	3	4	3	3	3	5	4	2	5	3	2	1	2	4	5
190	190	TS190	290	1	1	2	6	2	1	1	4	2	2	2	1	3	2	3	1	3	4	4	4	2	4	2	3	3	4	5	2	3	4	4	3	4	3	3	3	5	4	2	5	3	2	1	2	4	5
191	191	TS191	291	1	1	2	6	2	1	1	3	2	3	3	1	2	1	4	3	1	3	2	3	4	3	3	3	3	5	3	2	4	5	4	1	4	2	2	4	4	4	1	4	2	1	1	4	4	4
192	192	TS192	292	1	1	2	6	2	1	1	4	1	11	3	1	5	1	4	1	3	3	4	1	4	1	4	4	1	5	5	2	2	4	4	3	4	2	2	3	5	5	1	5	2	1	4	4	5	4
193	193	TS193	293	1	1	1	6	2	2	1	2	2	11	2	1	3	2	4	3	2	3	3	2	3	1	4	3	4	4	4	2	3	4	3	2	4	2	3	3	4	4	4	4	3	2	2	4	4	4
194	194	TS194	294	1	1	1	6	2	999	1	3	2	3	3	1	3	2	5	1	999	4	4	1	1	4	4	4	4	4	3	2	4	4	4	2	4	2	2	4	4	4	2	3	3	2	2	4	4	2
195	195	TS195	295	2	1	2	6	2	2	1	2	2	11	6	6	3	2	3	1	1	1	4	4	2	1	2	2	2	5	1	4	4	5	4	1	4	2	2	2	4	4	2	4	2	2	4	4	4	4
196	196	TS196	296	2	1	1	7	2	999	1	3	1	3	3	6	3	1	999	2	3	2	2	3	4	3	3	2	3	4	3	3	3	4	4	2	3	3	3	3	4	4	2	4	2	2	2	4	4	4
197	197	TS197	297	2	1	1	7	2	1	1	3	1	11	3	2	3	2	4	1	1	1	4	1	4	4	4	4	4	4	2	1	1	4	3	1	3	1	2	4	4	4	2	4	2	2	2	4	4	4
198	198	TS198	298	2	1	2	6	2	1	1	3	1	3	3	1	5	1	4	3	1	3	2	2	4	3	3	3	3	4	5	2	3	4	4	3	4	3	3	3	5	4	2	5	3	2	1	2	4	5
199	199	TS199	299	2	1	2	6	2	1	1	3	999	3	3	1	5	1	4	1	3	3	4	1	1	1	4	4	1	5	5	2	2	5	3	5	5	2	2	3	5	5	1	5	2	1	4	4	5	4
200	200	TS200	300	2	1	1	6	2	1	1	3	2	3	3	1	999	2	4	1	3	2	1	1	4	1	4	4	1	5	5	2	2	5	3	5	5	2	2	3	5	5	1	5	2	1	4	4	5	4
201	201	TS201	301	2	1	1	7	2	1	1	4	1	3	3	1	3	1	3	1	2	3	4	1	3	1	4	4	1	5	999	999	4	5	4	2	4	2	2	4	5	4	2	5	4	5	5	5	5	2
202	202	TS202	302	3	1	2	6	3	1	1	3	2	3	3	1	3	2	3	1	2	2	1	1	4	1	4	4	1	5	5	5	4	5	4	2	4	2	2	4	5	4	2	5	4	5	5	5	5	2
203	203	TS203	303	3	1	2	6	2	1	1	4	2	11	2	1	4	1	5	1	3	4	4	4	4	4	2	3	3	5	3	1	4	5	4	1	4	2	2	4	4	4	1	4	2	1	1	4	4	4
204	204	TS204	304	3	1	1	6	2	1	2	3	1	3	2	1	2	1	2	1	1	3	3	3	1	3	3	3	3	5	5	2	5	5	5	1	5	1	1	5	5	5	1	5	2	1	1	5	5	5
205	205	TS205	305	3	1	1	7	2	1	1	3	2	3	3	1	3	2	2	3	3	4	4	4	2	4	2	3	3	4	5	2	3	4	4	3	4	3	3	3	5	4	2	5	3	2	1	2	4	5
206	206	TS206	306	3	1	1	6	2	1	1	3	1	3	999	3	3	1	4	3	4	4	4	2	4	3	3	4	3	5	4	1	4	5	4	2	3	1	3	3	3	4	1	3	1	2	1	2	5	4
207	207	TS207	307	3	1	1	6	3	1	1	4	1	3	3	6	2	2	999	1	3	4	4	1	2	4	2	3	3	4	2	999	2	4	4	2	2	2	4	4	2	4	4	4	2	2	2	4	4	4
208	208	TS208	308	3	1	2	4	2	1	1	2	2	2	1	2	2	2	5	3	1	3	2	3	4	3	3	3	3	4	4	2	4	4	4	2	3	2	2	3	4	4	2	4	3	2	1	2	4	5
209	209	TS209	309	3	1	1	6	2	999	1	3	2	3	3	6	3	2	4	4	4	4	4	4	2	4	1	1	4	4	3	4	3	4	2	4	4	4	4	4	5	5	4	4	4	1	2	4	4	2
210	210	TS210	310	3	1	2	4	2	1	1	3	2	10	1	6	3	1	4	1	1	3	3	3	3	3	3	3	3	5	5	2	2	5	3	5	5	2	2	3	5	5	1	5	2	1	4	4	5	4
211	211	TS211	311	3	1	1	6	2	1	1	3	999	3	3	2	3	1	4	1	4	4	4	4	1	1	1	2	4	4	4	2	5	5	3	1	5	1	1	4	5	4	1	5	1	1	1	5	5	4
212	212	TS212	312	3	1	1	6	2	1	1	3	1	3	3	2	3	1	4	1	1	3	3	3	1	3	3	3	3	5	5	2	2	5	3	5	5	2	2	3	5	5	1	5	2	1	4	4	5	4
213	213	TS213	313	3	1	1	6	2	1	1	3	1	3	999	2	3	1	4	3	3	3	4	3	1	2	1	3	3	4	3	3	2	2	3	3	4	3	3	3	4	5	2	4	3	2	2	4	4	3
214	214	TS214	314	3	1	1	3	2	1	1	2	1	2	1	1	2	2	4	4	1	4	4	4	1	4	2	3	4	5	4	4	4	4	4	4	4	4	3	4	4	5	4	5	1	1	1	5	4	4
215	215	TS215	315	3	1	1	6	2	999	1	3	1	3	3	2	3	1	4	4	1	4	4	4	1	4	2	3	4	5	4	4	4	4	4	4	4	4	3	4	4	5	4	5	1	1	1	5	4	4
217	217	TS217	317	1	2	2	6	2	999	1	4	2	11	1	1	3	1	2	4	1	4	4	4	1	4	2	3	4	5	4	4	4	4	4	4	4	4	3	4	4	5	4	5	1	1	1	5	4	4
218	218	TS218	318	1	2	2	6	1	2	1	4	2	2	1	1	3	1	5	4	1	4	4	4	2	4	2	3	4	5	4	4	4	4	4	4	4	4	3	4	4	5	4	5	1	1	1	5	4	4
220	220	TS220	320	1	2	1	6	2	999	2	4	2	2	1	1	3	2	5	4	4	4	4	4	4	2	2	2	2	3	3	3	3	3	3	3	3	3	3	3	3	3	3	3	3	3	3	3	3	3
221	221	TS221	321	1	2	2	6	2	1	1	2	2	11	3	1	2	2	4	1	1	1	3	1	1	1	3	1	1	4	4	2	3	4	4	2	4	2	3	4	5	3	2	4	2	1	2	4	4	3
222	222	TS222	322	1	2	2	7	2	999	1	4	2	11	1	1	2	2	5	3	2	3	3	2	1	2	3	2	3	4	4	4	4	4	4	3	4	4	4	3	3	4	4	4	3	3	3	4	4	4
223	223	TS223	323	3	1	2	6	2	999	2	3	1	11	1	1	2	2	2	3	2	3	3	3	4	3	2	2	3	4	4	5	4	4	4	4	4	5	4	4	4	5	4	4	4	4	5	4	4	5
224	224	TS224	324	3	1	1	6	2	999	1	3	1	2	2	2	5	2	3	4	3	3	1	4	1	2	2	1	4	5	4	4	4	5	4	5	5	5	4	4	4	4	5	5	5	4	4	4	4	5
225	225	TS225	325	3	1	2	6	1	999	2	2	999	2	2	1	2	2	4	1	1	1	1	1	2	1	4	1	1	4	3	4	4	5	4	3	4	4	3	4	4	5	4	4	5	2	2	4	4	4
226	226	TS226	326	3	1	1	6	2	1	1	3	2	2	999	1	2	1	1	1	4	4	4	4	4	4	4	1	4	4	5	2	2	2	5	2	2	5	2	5	5	5	2	5	2	2	2	5	5	2
227	227	TS227	327	3	1	2	6	2	999	2	4	2	11	3	1	5	1	3	1	4	4	3	2	1	3	1	2	3	4	4	3	3	4	4	2	4	2	3	3	4	4	3	4	3	2	2	4	4	4
228	228	TS228	328	3	1	2	6	2	1	1	3	2	2	999	2	5	1	3	1	3	2	2	1	4	3	1	4	2	4	3	2	5	4	2	2	3	5	4	3	1	1	2	3	5	4	3	4	3	2
229	229	TS229	329	3	1	2	7	2	999	1	3	2	2	3	1	2	1	3	1	2	2	2	1	4	3	2	3	4	1	2	3	4	5	1	2	3	4	5	2	3	4	5	1	3	2	1	2	3	4
230	230	TS230	330	3	1	2	6	2	1	2	3	2	11	1	1	3	2	3	1	4	1	4	3	4	4	3	1	4	2	2	3	2	999	2	1	3	2	2	2	4	5	2	3	3	1	3	5	4	3
231	231	TS231	331	3	1	2	6	2	1	1	3	1	2	6	6	2	2	4	2	3	3	3	3	4	4	3	3	1	3	2	1	3	2	1	2	1	2	3	4	4	4	3	3	3	4	1	5	5	5
232	232	TS232	332	3	1	2	6	2	1	2	3	2	2	2	2	2	1	5	1	2	1	3	2	1	2	2	1	2	4	3	4	4	4	4	2	4	2	4	4	4	4	2	4	2	2	2	4	4	3
233	233	TS233	333	3	1	2	6	2	1	2	3	2	2	6	1	5	2	5	1	1	4	1	4	4	4	4	4	4	1	4	4	4	4	4	1	1	1	2	4	4	4	4	4	1	1	1	1	1	1
234	234	TS234	334	3	1	2	6	2	1	1	3	1	2	6	6	2	2	4	1	2	4	2	3	3	3	1	1	3	4	4	3	3	4	3	3	3	3	3	3	4	4	3	4	2	2	2	4	4	3
235	235	TS235	335	3	1	1	7	2	1	1	3	1	11	6	6	3	2	4	1	4	4	4	4	3	4	4	4	4	4	4	3	3	3	4	4	4	2	2	3	4	3	2	4	3	2	2	4	4	3
236	236	TS236	336	1	2	1	7	2	1	2	3	1	3	3	1	2	1	2	1	4	2	1	1	1	4	1	1	4	4	3	2	5	4	3	2	4	3	5	2	4	2	5	3	2	4	4	3	5	2
237	237	TS237	337	1	2	2	6	2	1	1	3	1	3	3	1	2	1	4	1	4	4	4	4	4	4	4	4	4	4	2	1	2	1	1	1	2	1	2	4	3	2	1	2	2	2	1	5	4	2
238	238	TS238	338	1	2	1	7	999	1	2	3	2	3	2	999	999	2	5	2	2	3	2	2	4	2	2	2	2	4	4	3	3	3	4	4	4	2	2	3	4	3	2	4	3	2	2	4	4	3
240	240	TS240	340	1	2	2	3	2	999	999	3	2	3	3	2	4	1	4	1	1	1	4	1	1	1	2	1	1	5	4	5	2	4	5	3	3	1	3	2	4	4	1	2	1	2	1	5	4	1
241	241	TS241	341	1	2	2	7	2	1	2	3	1	3	3	2	3	1	4	1	1	4	4	3	1	3	3	3	3	4	3	2	3	3	4	2	4	3	3	3	4	4	2	4	2	2	2	4	4	4
242	242	TS242	342	1	1	2	5	2	1	2	4	2	2	1	1	3	2	4	1	1	4	4	3	4	3	3	3	3	4	4	999	4	999	2	3	4	3	4	4	4	5	4	3	4	2	2	4	5	4
243	243	TS243	343	1	1	1	7	2	1	2	3	1	3	3	2	2	2	5	4	3	4	2	2	2	4	4	1	4	4	3	2	2	2	3	2	4	2	2	3	4	3	2	2	2	2	2	4	4	3
244	244	TS244	344	1	1	1	7	3	1	2	3	1	3	6	6	2	2	5	1	1	4	1	1	2	4	4	4	4	5	2	4	4	4	4	4	2	4	4	4	2	4	2	2	2	1	1	1	1	1
246	246	TS246	346	1	1	1	6	2	1	2	3	1	3	3	2	3	1	5	3	4	4	4	3	2	4	4	4	4	4	4	4	4	4	4	4	4	4	4	4	4	4	4	4	4	4	4	4	4	4
247	247	TS247	347	1	1	2	6	2	1	1	3	2	3	6	2	2	2	4	2	4	4	4	4	2	3	2	3	3	4	4	4	2	4	4	2	4	3	2	3	4	3	5	4	3	4	3	4	4	4
248	248	TS248	348	1	1	2	7	2	999	2	3	1	3	3	2	2	1	4	4	3	2	4	4	2	3	999	2	999	4	4	4	2	4	4	2	4	3	2	3	4	3	5	4	3	4	3	4	4	4
249	249	TS249	349	1	1	1	7	1	999	1	3	2	3	6	6	3	2	5	3	3	2	2	3	2	3	3	4	3	3	3	2	4	3	2	3	5	3	3	3	4	3	5	4	4	2	2	4	4	5
250	250	TS250	350	1	1	1	6	2	999	1	3	1	3	3	2	2	1	2	1	2	2	2	2	3	1	1	1	1	4	4	4	4	4	4	4	4	4	4	4	4	4	4	4	4	4	4	4	4	4
251	251	TS251	351	1	1	2	7	2	1	1	3	2	3	3	2	3	2	5	2	3	2	4	4	4	3	3	2	4	4	4	4	2	4	4	2	4	3	2	3	4	3	5	4	3	4	3	4	4	4
254	254	TS254	354	1	1	2	7	2	999	1	3	2	2	5	1	4	2	3	2	3	3	3	2	1	3	2	3	2	5	3	2	2	4	5	1	4	2	4	4	4	3	1	4	2	1	1	5	5	5
255	255	TS255	355	1	1	2	6	2	999	2	4	1	11	1	1	2	2	5	2	2	3	3	2	4	3	2	3	2	5	3	2	2	4	5	1	4	2	4	4	4	3	1	4	2	1	1	5	5	5
256	256	TS256	356	1	1	1	7	2	1	2	3	1	3	3	2	2	2	4	2	3	3	3	2	2	3	2	3	2	5	4	2	2	4	5	1	4	2	4	4	4	3	1	4	2	1	1	5	5	5
257	257	TS257	357	1	1	2	7	1	2	2	4	1	11	6	6	3	2	4	3	2	3	3	3	3	4	3	3	3	4	2	3	2	4	4	4	4	4	4	4	4	4	4	4	3	2	1	4	4	3
258	258	TS258	358	3	1	1	6	2	1	1	3	2	3	3	1	1	2	4	1	2	1	1	4	3	4	1	1	3	5	1	3	5	3	5	3	5	3	3	5	5	5	5	5	3	1	1	5	5	5
259	259	TS259	359	3	1	1	6	2	1	1	4	2	3	3	1	2	2	3	999	1	999	999	999	1	999	999	999	999	4	3	4	2	5	3	2	3	3	3	4	4	3	2	4	2	2	2	4	5	3
261	261	TS261	361	3	1	1	7	2	999	1	3	2	3	4	1	2	1	5	999	1	999	999	999	1	999	999	999	999	4	3	4	2	5	3	2	3	3	3	4	4	3	2	4	2	2	2	4	5	3
262	262	TS262	362	3	1	2	6	2	999	1	3	2	3	3	2	3	2	4	4	3	4	4	4	2	4	4	4	4	2	3	4	4	4	4	4	4	3	4	5	4	4	4	3	4	2	4	2	4	4
263	263	TS263	363	3	1	1	6	2	999	1	3	1	3	3	6	2	1	3	1	1	1	1	1	3	1	1	1	1	4	4	4	3	3	4	3	2	3	3	4	4	4	4	4	4	2	2	4	4	4
264	264	TS264	364	3	1	1	6	3	1	2	3	2	3	3	1	2	2	4	3	2	3	3	2	3	2	2	4	2	5	3	3	3	4	3	4	4	4	4	4	5	5	3	4	5	2	2	4	4	3
265	265	TS265	365	3	1	1	7	2	1	1	3	1	3	2	1	3	1	4	2	2	4	4	3	2	4	4	1	4	4	4	2	2	4	3	3	5	3	2	3	4	2	1	3	2	1	1	4	3	2
266	266	TS266	366	3	1	1	6	2	1	2	3	2	3	3	1	3	2	5	2	2	3	3	3	1	2	2	3	3	4	3	2	3	3	4	3	3	3	3	3	3	4	3	3	3	3	1	2	3	3
267	267	TS267	367	1	2	1	7	2	1	2	3	1	3	6	1	3	2	4	4	4	4	4	2	4	2	4	2	4	3	2	3	3	4	3	2	2	3	2	2	3	3	2	3	2	2	2	4	4	3
268	268	TS268	368	1	2	1	7	2	1	2	3	1	3	3	1	2	2	2	1	1	1	1	1	3	1	1	1	1	4	4	4	4	4	4	4	4	4	4	4	4	4	4	4	4	4	4	4	4	4
269	269	TS269	369	1	2	2	6	2	1	2	3	2	3	3	2	3	2	5	2	2	1	1	1	3	1	3	2	1	3	5	4	4	2	4	5	3	2	5	4	2	3	4	4	3	1	4	5	5	4
270	270	TS270	370	1	2	2	6	1	999	1	3	1	2	3	1	4	2	2	4	3	3	3	3	4	3	3	3	2	3	3	3	3	3	3	3	3	3	3	3	3	3	3	3	3	3	3	3	3	3
271	271	TS271	371	1	2	1	6	2	1	1	3	1	3	6	2	2	2	2	3	2	3	3	3	4	2	2	3	2	4	3	2	2	1	2	4	4	4	4	3	4	3	1	1	1	1	2	4	3	3
272	272	TS272	372	1	2	2	4	1	999	1	4	2	5	6	1	4	2	2	3	1	1	1	3	3	1	4	1	2	4	4	4	2	4	4	2	4	4	4	2	4	5	4	2	2	2	2	4	4	2
273	273	TS273	373	1	2	2	6	2	1	1	4	2	11	1	1	2	2	3	4	3	3	3	3	4	3	3	3	2	4	2	2	3	5	3	2	4	4	4	3	3	3	3	3	3	1	1	1	1	1
274	274	TS274	374	1	2	1	6	1	2	2	4	2	11	6	6	3	1	3	3	3	4	4	4	4	4	4	4	3	3	4	3	3	4	1	3	3	3	3	3	4	3	4	2	2	2	4	3	3	3
275	275	TS275	375	1	1	2	6	2	1	1	3	2	3	6	6	4	2	2	1	1	1	4	1	3	2	3	2	2	5	5	1	5	5	4	5	4	5	1	4	4	2	1	4	2	1	1	5	5	3
276	276	TS276	376	1	1	2	7	2	1	1	3	2	3	6	6	2	1	5	3	3	3	3	2	4	2	3	2	2	5	5	5	4	5	4	3	5	3	2	4	5	5	2	5	2	1	1	5	5	4
277	277	TS277	377	1	1	2	6	2	999	1	3	1	3	3	1	3	1	3	2	4	4	4	4	4	4	2	4	4	3	2	1	2	2	5	1	5	1	1	2	5	5	1	4	1	1	1	5	5	5
278	278	TS278	378	1	1	1	6	1	999	2	4	1	2	1	1	5	1	5	1	1	1	1	1	4	1	2	1	1	5	3	2	2	1	5	1	5	1	1	2	5	5	1	3	2	1	1	5	5	5
279	279	TS279	379	1	1	2	4	1	2	2	4	2	5	6	6	2	2	5	1	4	4	3	4	4	3	1	4	2	5	3	3	3	3	4	3	3	3	3	4	4	3	2	4	2	2	2	4	3	3
280	280	TS280	380	1	1	1	6	2	1	2	2	2	999	1	1	5	2	2	1	3	3	3	3	3	3	3	2	3	4	3	3	3	4	5	4	3	3	4	4	4	4	3	4	2	1	2	4	4	3
281	281	TS281	381	1	1	2	4	1	999	2	4	1	5	6	6	1	2	2	2	3	4	4	4	2	4	2	4	2	3	4	3	4	4	3	3	4	3	4	4	4	4	2	3	3	2	2	4	4	3
282	282	TS282	382	1	1	2	6	1	999	1	4	1	11	6	6	5	1	4	1	1	1	1	1	4	1	4	4	1	4	5	3	5	4	5	4	5	4	4	3	4	5	2	4	4	2	2	4	5	5
283	283	TS283	383	1	1	2	6	1	999	2	4	1	11	6	1	2	1	5	2	2	3	2	2	1	2	3	2	2	3	2	1	3	4	2	2	3	3	3	4	4	4	2	4	2	1	1	1	4	2
284	284	TS284	384	1	1	2	6	1	2	2	3	1	11	3	6	3	2	5	1	1	1	1	1	1	3	3	3	1	4	3	2	3	2	3	3	2	2	2	3	4	3	4	4	2	4	2	4	4	999
285	285	TS285	385	1	1	2	6	1	999	1	2	2	5	6	1	3	2	5	1	1	1	1	1	1	1	4	4	1	2	4	2	2	2	4	4	4	2	4	2	4	5	2	4	4	2	4	4	4	4
286	286	TS286	386	1	1	2	4	1	2	1	2	2	5	6	1	4	2	4	1	1	4	4	3	3	4	2	3	3	5	5	2	2	1	3	3	4	3	1	2	4	5	1	5	2	1	1	1	5	5
287	287	TS287	387	1	1	2	4	1	999	2	4	2	5	6	6	2	2	3	2	2	3	1	3	4	2	3	3	4	4	3	4	3	4	3	2	3	4	3	3	4	2	2	4	2	2	2	4	5	3
288	288	TS288	388	1	1	1	6	2	1	2	3	1	2	1	2	2	2	4	1	3	4	2	3	1	3	3	3	1	4	3	1	3	5	3	5	4	5	4	5	5	2	1	4	5	1	1	5	5	5
289	289	TS289	389	1	1	2	7	2	2	1	3	2	3	6	6	3	2	2	2	3	3	3	2	3	4	3	3	4	5	3	5	5	2	3	2	4	2	2	4	5	2	4	4	2	2	1	5	5	3
290	290	TS290	390	1	2	2	6	2	1	1	4	2	2	1	1	2	2	3	2	3	3	3	3	1	3	2	3	3	4	3	3	3	4	4	3	4	3	3	4	4	4	3	4	3	2	2	3	4	4
294	294	TS294	394	1	2	2	6	2	1	2	4	2	2	6	1	4	2	4	1	4	1	4	1	2	2	2	2	3	4	3	3	4	4	4	2	5	2	2	3	3	4	2	3	2	2	2	4	4	4
295	295	TS295	395	1	2	2	6	2	999	2	4	2	999	999	2	3	2	4	1	3	3	3	3	3	3	3	2	3	5	4	2	4	5	3	1	3	2	1	2	4	4	2	4	2	1	1	1	4	3
296	296	TS296	396	1	2	2	6	2	1	2	2	2	2	6	1	3	2	3	4	4	4	4	4	2	3	3	3	3	5	5	1	2	5	4	1	3	2	3	2	5	5	2	5	2	2	2	5	4	3
297	297	TS297	397	1	2	2	6	2	999	2	2	2	11	1	5	2	2	4	1	1	1	4	1	1	3	3	3	1	4	4	2	2	5	4	2	3	3	2	3	4	4	2	3	2	1	2	4	3	4
299	299	TS299	399	1	2	2	7	2	1	2	3	1	2	3	1	3	2	3	2	2	3	2	2	3	2	3	2	2	3	2	1	2	4	2	2	3	3	3	4	4	4	2	4	2	1	1	1	4	2
300	300	TS300	400	1	1	2	6	2	999	1	3	2	11	1	1	3	2	2	3	2	4	4	2	3	4	4	3	4	4	4	4	4	4	3	4	4	4	3	4	4	3	3	4	4	4	3	4	4	4
302	302	TS302	402	1	1	2	5	1	2	2	4	1	2	6	1	2	1	3	1	1	1	1	1	4	1	4	1	1	5	1	1	1	1	5	1	5	1	1	1	5	5	1	5	1	1	1	5	5	1
304	304	TS304	404	1	1	2	6	2	999	1	3	1	11	6	1	2	1	3	2	2	3	3	2	3	2	2	2	2	4	4	4	3	3	3	3	3	4	3	4	5	5	4	5	4	1	1	5	5	4
305	305	TS305	405	1	1	1	6	2	1	1	3	1	11	2	1	2	2	4	3	3	3	2	3	3	2	2	3	3	4	3	5	3	3	4	4	3	2	3	2	4	5	5	4	3	2	2	2	4	2
308	308	TS308	408	1	1	2	6	2	1	1	4	2	1	1	1	3	2	5	3	2	3	3	2	2	2	2	3	2	3	3	3	3	3	3	3	3	3	3	3	3	3	3	3	3	3	3	3	3	3
309	309	TS309	409	1	1	2	6	2	1	2	4	2	2	3	1	2	2	5	2	2	2	2	3	3	2	4	1	3	4	4	3	3	4	5	4	4	4	3	4	5	5	5	4	4	2	4	3	4	4
310	310	TS310	410	1	1	2	7	2	999	1	4	2	2	1	1	2	2	3	1	2	1	2	2	4	3	3	3	3	4	3	2	4	4	5	2	3	2	2	2	3	2	2	3	2	2	1	5	5	4
311	311	TS311	411	1	1	2	6	2	1	2	3	1	11	1	6	5	1	1	2	2	2	2	2	4	2	2	2	2	5	4	5	3	3	5	4	5	4	4	4	5	5	5	5	3	2	2	4	2	4
312	312	TS312	412	1	1	2	999	2	999	1	4	1	2	1	1	2	2	3	2	1	1	4	1	4	1	1	1	1	4	4	2	2	2	2	2	4	2	2	4	3	4	3	5	1	1	1	5	5	2
313	313	TS313	413	1	1	2	6	2	999	2	3	1	2	1	6	2	1	3	2	2	2	2	2	1	2	2	2	2	3	3	3	3	3	3	3	3	3	3	4	3	3	3	3	3	1	1	1	5	5
315	315	TS315	415	1	1	2	6	1	2	2	4	2	2	2	1	4	2	5	3	2	3	2	2	4	3	2	2	3	4	4	4	4	3	3	3	4	4	4	3	4	4	4	4	3	2	3	4	4	4
316	316	TS316	416	3	1	2	6	2	2	2	4	1	11	6	6	3	1	4	1	1	1	1	1	4	1	1	1	1	4	4	4	2	4	4	4	4	2	2	4	4	4	4	5	4	2	2	5	5	4
317	317	TS317	417	1	1	2	6	2	1	1	2	1	2	2	1	3	2	3	1	1	1	1	1	1	1	1	1	1	5	5	1	4	4	5	1	5	3	3	4	5	5	4	5	5	1	1	5	5	5
318	318	TS318	418	1	1	2	6	1	999	1	3	1	11	3	1	3	1	5	1	1	2	4	3	2	3	1	1	3	5	3	2	5	5	5	1	3	2	2	4	5	5	4	1	2	1	1	5	5	5
319	319	TS319	419	1	1	2	6	2	1	2	3	1	2	1	2	5	1	2	3	3	2	2	2	2	3	3	2	2	5	5	5	4	4	4	4	4	3	3	3	5	5	4	3	2	5	5	5	5	5
320	320	TS320	420	1	1	2	6	2	1	1	3	1	2	2	1	2	1	5	2	3	4	4	3	3	4	4	4	4	4	3	3	3	3	3	3	3	3	3	3	4	4	2	4	3	1	1	5	4	3
321	321	TS321	421	1	1	2	6	2	1	1	4	1	2	1	1	3	2	3	4	4	1	1	4	3	1	1	1	4	3	3	3	3	4	4	3	3	3	4	3	4	3	3	3	3	3	3	4	4	4
322	322	TS322	422	1	1	2	6	1	999	2	4	999	11	3	1	3	2	3	4	4	1	1	4	2	1	1	1	4	2	3	3	3	3	3	3	3	3	3	4	4	4	2	4	3	1	4	3	4	3
324	324	TS324	424	1	1	2	6	1	999	1	2	1	2	1	1	2	1	1	2	2	2	2	3	1	3	2	1	1	4	4	4	4	4	3	3	4	4	3	5	4	4	3	4	3	4	4	4	5	4
325	325	TS325	425	1	1	2	6	2	1	2	4	2	2	1	1	3	2	4	3	1	1	1	1	3	1	3	3	3	4	3	2	3	4	5	3	3	2	2	4	3	5	2	3	2	2	2	5	4	3
326	326	TS326	426	1	1	2	6	1	999	2	4	2	2	1	1	3	2	4	1	1	1	1	1	4	1	1	1	1	5	3	1	4	4	3	2	3	2	2	4	3	5	1	4	2	1	1	4	4	2
330	330	TS330	430	3	1	2	6	1	999	1	4	999	2	1	2	2	1	4	3	2	2	1	1	2	2	3	1	1	4	4	4	3	2	3	3	3	2	4	4	4	3	2	4	2	2	2	4	4	3
331	331	TS331	431	2	1	1	6	2	1	2	3	1	1	1	6	3	2	4	3	2	3	3	3	4	3	999	3	2	4	3	4	4	3	4	2	3	4	4	4	4	4	4	3	3	3	4	4	4	3
332	332	TS332	432	2	1	2	7	1	2	2	4	1	2	1	1	3	1	5	2	3	2	2	2	3	3	2	2	2	4	4	2	2	4	2	2	4	2	4	4	3	4	2	4	2	2	2	4	4	4
333	333	TS333	433	2	1	2	6	2	999	1	4	2	999	6	999	999	2	999	2	3	3	3	2	1	3	2	2	2	4	2	4	4	4	3	2	4	4	3	4	4	3	4	4	2	2	2	4	4	2
334	334	TS334	434	2	1	2	6	2	1	2	4	2	11	6	6	3	1	5	1	1	1	4	4	4	4	2	3	1	5	5	5	5	5	4	5	3	5	5	5	5	5	5	5	5	1	5	5	5	5
337	337	TS337	437	2	1	2	6	2	1	2	4	2	2	6	6	2	2	3	1	1	1	1	1	4	1	1	1	1	5	4	5	5	5	5	5	5	5	4	5	4	5	5	5	5	5	4	5	5	5
338	338	TS338	438	2	1	2	6	1	999	2	3	1	11	5	6	1	1	4	4	4	3	1	2	4	4	3	3	3	4	4	4	4	4	4	4	4	4	4	3	2	4	4	4	3	2	3	4	4	3
339	339	TS339	439	2	1	2	6	2	999	2	4	1	2	1	1	4	1	3	4	4	4	2	2	1	3	4	4	4	3	4	4	3	4	3	4	3	4	3	3	4	4	3	3	3	4	4	4	4	3
340	340	TS340	440	2	1	2	6	3	2	1	4	1	2	5	1	3	1	4	2	1	2	1	3	4	3	1	2	1	5	4	1	4	4	3	4	3	3	4	4	3	5	5	4	3	5	4	3	3	5
341	341	TS341	441	2	1	1	6	2	1	2	3	1	2	5	1	4	1	4	1	1	1	1	1	3	1	1	1	1	3	4	3	3	2	3	3	3	3	3	3	3	3	3	3	3	3	3	3	3	3
342	342	TS342	442	2	1	1	6	1	2	2	4	2	11	1	1	3	2	5	3	3	3	3	3	3	3	2	2	3	3	3	3	3	2	3	3	3	3	3	3	3	3	3	3	3	3	3	3	3	3
344	344	TS344	444	2	1	2	6	2	999	2	4	2	2	1	6	3	2	5	3	3	3	3	3	1	3	3	3	3	3	3	3	3	3	3	3	3	3	3	3	3	3	3	3	3	3	3	3	3	3
345	345	TS345	445	2	1	1	6	2	999	2	3	1	2	2	2	3	2	4	999	999	2	4	2	2	1	999	2	2	3	2	5	4	4	3	3	3	3	3	3	3	3	999	4	3	1	1	5	5	3
346	346	TS346	446	2	1	1	6	2	1	2	3	1	1	1	1	1	1	5	1	1	4	4	4	2	4	1	4	4	5	4	1	2	4	4	2	4	4	2	2	4	5	2	4	4	5	2	4	4	1
348	348	TS348	448	2	1	1	6	2	1	2	4	1	2	2	1	4	1	5	4	2	4	4	2	4	4	999	4	2	3	3	3	3	3	3	3	3	3	3	3	3	3	3	3	3	3	3	5	5	3
349	349	TS349	449	2	1	1	6	2	1	2	3	2	2	6	1	3	2	3	1	4	1	1	4	4	1	1	1	1	3	3	4	4	4	4	3	4	4	4	3	4	4	4	4	4	4	4	4	4	4
350	350	TS350	450	2	1	2	6	2	1	1	3	1	2	1	2	4	2	4	1	2	1	1	1	2	1	1	1	1	4	3	2	2	2	2	2	3	2	2	4	3	3	3	3	2	2	2	2	4	3
351	351	TS351	451	2	1	2	6	2	1	2	4	2	2	1	1	3	2	4	3	2	2	3	3	2	4	2	2	2	2	4	2	999	999	2	4	3	999	4	4	2	4	999	4	4	2	4	999	999	2
352	352	TS352	452	2	1	2	6	2	999	2	4	1	11	1	6	999	2	5	1	4	1	1	4	2	4	4	4	1	4	4	4	4	4	4	4	4	4	4	4	4	4	4	4	3	4	3	4	3	4
354	354	TS354	454	2	1	1	6	2	1	2	3	1	2	3	1	5	1	4	1	4	1	4	4	2	1	4	4	4	4	5	5	4	5	5	5	4	2	4	4	5	4	1	5	5	1	1	5	5	4
356	356	TS356	456	2	2	1	6	1	999	2	4	2	2	1	6	5	1	5	1	1	4	4	1	1	4	1	4	1	4	4	2	3	4	4	2	5	2	2	4	4	3	2	4	3	2	2	4	5	4
357	357	TS357	457	2	2	1	6	2	1	1	3	1	2	1	2	3	2	4	2	2	3	2	3	3	3	3	3	3	4	4	3	3	4	3	2	2	5	2	3	5	4	3	5	4	1	1	4	4	4
358	358	TS358	458	2	2	2	6	2	1	2	4	2	2	6	6	3	2	3	1	1	3	3	2	4	1	1	1	1	5	5	5	5	5	5	1	5	5	5	1	5	5	1	4	5	2	1	5	5	4
359	359	TS359	459	2	2	1	6	2	999	1	3	1	999	3	1	3	1	3	1	1	1	1	1	1	1	1	1	1	4	4	4	4	4	4	4	4	4	4	4	4	4	4	4	4	4	4	4	4	4
360	360	TS360	460	2	2	1	6	2	1	2	3	2	2	1	6	3	1	4	2	2	4	4	4	3	4	3	3	4	3	3	5	5	5	5	5	5	5	5	5	5	5	5	5	5	5	4	4	4	4
361	361	TS361	461	2	1	2	4	2	1	999	999	2	2	1	999	999	1	4	3	3	3	3	2	4	2	3	2	2	5	4	4	4	4	5	4	3	3	4	4	4	4	4	4	4	4	4	4	4	4
363	363	TS363	463	2	2	2	6	1	999	1	4	2	2	1	1	3	1	4	4	3	3	4	3	4	4	3	3	3	3	4	3	3	4	3	4	4	4	4	4	3	3	3	3	3	3	3	3	4	3
367	367	TS367	467	2	2	1	6	2	1	1	2	1	1	1	1	3	2	3	1	1	1	1	1	4	1	1	1	1	5	3	2	4	4	4	4	4	3	3	4	5	4	5	3	4	4	4	4	5	4
368	368	TS368	468	2	2	2	6	1	999	1	4	2	11	6	6	3	2	5	2	3	2	3	2	2	4	3	2	1	4	4	4	4	4	4	4	5	3	3	3	5	5	1	5	5	1	1	5	5	3
369	369	TS369	469	3	1	2	6	2	1	1	2	2	3	2	2	2	1	4	1	2	2	2	2	2	1	2	2	2	4	2	4	2	2	3	3	3	4	4	4	3	3	3	5	5	1	1	4	4	4
370	370	TS370	470	3	1	2	6	1	2	1	4	2	5	1	1	1	1	2	3	2	2	2	3	2	2	3	2	3	4	4	4	4	4	5	4	4	5	4	4	5	5	5	5	5	5	5	4	4	4
371	371	TS371	471	3	1	2	7	2	1	1	3	999	999	3	2	2	1	1	4	2	3	3	3	2	3	3	3	3	3	3	999	3	2	3	3	3	2	3	3	3	3	999	2	2	3	2	3	3	3
372	372	TS372	472	3	1	1	6	1	2	1	1	1	3	4	6	4	1	1	3	3	3	3	3	1	4	4	3	3	3	4	4	2	2	3	2	3	3	3	2	4	2	3	4	2	2	2	3	3	2
373	373	TS373	473	3	1	2	6	1	2	2	4	1	9	1	1	2	1	5	2	3	2	2	2	3	2	2	3	3	3	3	3	3	3	3	3	3	3	3	3	3	3	3	3	3	3	3	3	3	3
374	374	TS374	474	3	1	1	7	2	1	1	1	1	1	5	3	3	1	1	1	1	1	4	1	4	4	1	1	1	4	3	3	2	2	2	1	2	2	3	5	2	2	4	2	1	1	5	5	2	1
375	375	TS375	475	3	1	2	6	1	2	1	4	2	9	1	1	4	2	3	1	1	4	4	3	1	3	3	3	3	4	4	3	4	4	4	2	4	2	2	4	5	4	2	4	2	2	2	4	5	4
376	376	TS376	476	3	1	1	6	1	2	1	1	2	7	3	2	3	1	2	1	4	1	1	4	3	1	1	1	1	3	3	4	4	4	4	3	4	4	4	3	4	4	4	4	4	4	4	4	4	4
377	377	TS377	477	3	1	2	5	1	999	2	4	1	6	1	1	2	1	5	1	1	1	2	2	1	2	1	1	2	5	5	2	4	3	5	3	4	5	3	4	5	4	2	5	4	2	3	5	3	5
378	378	TS378	478	3	1	2	6	2	1	1	3	2	2	2	1	4	1	2	1	1	1	4	2	4	1	3	1	3	3	4	5	4	1	3	1	4	1	1	1	1	1	1	3	1	1	1	5	5	1
379	379	TS379	479	3	1	1	6	2	1	1	3	2	3	2	1	1	1	3	1	2	1	1	1	3	1	2	4	3	4	2	3	2	5	5	5	3	4	4	4	3	4	1	1	2	1	1	5	5	5
380	380	TS380	480	3	2	2	5	1	999	1	4	2	6	2	6	4	1	4	4	2	4	4	2	2	2	2	4	2	4	4	4	4	4	4	4	4	4	4	4	4	4	4	4	4	4	4	4	4	4
382	382	TS382	482	3	2	2	6	2	1	2	3	1	2	1	1	4	2	4	1	1	1	1	1	3	1	1	1	4	3	3	3	4	4	3	3	4	3	3	4	4	5	3	4	4	1	1	5	5	5
383	383	TS383	483	3	2	1	5	1	2	1	2	2	3	2	2	2	2	4	999	999	999	999	999	4	999	999	999	999	5	5	999	999	5	4	999	4	3	3	4	3	5	2	4	3	1	3	5	5	3
384	384	TS384	484	3	2	2	6	3	2	1	1	999	9	2	2	3	1	3	4	3	3	3	3	3	3	3	3	3	3	3	3	3	2	3	3	3	2	3	3	3	3	3	2	2	3	2	3	3	3
385	385	TS385	485	3	2	1	7	2	1	1	3	2	3	2	2	2	1	3	1	3	4	1	1	3	1	999	1	1	4	4	5	4	4	4	5	5	4	4	4	4	4	1	4	4	1	4	4	4	5
386	386	TS386	486	3	2	1	5	1	2	1	2	2	7	5	2	3	1	2	3	3	3	3	3	3	2	3	3	3	4	4	4	2	4	2	2	4	4	4	4	4	2	2	4	2	2	4	4	4	4
387	387	TS387	487	3	2	2	6	1	2	1	2	2	6	2	1	3	1	4	2	2	2	3	3	3	2	4	3	2	5	5	5	5	5	5	4	5	5	4	5	5	5	5	4	5	5	5	5	4	4
388	388	TS388	488	3	2	1	6	2	1	2	3	1	2	1	1	2	2	3	3	3	3	4	4	3	3	3	4	3	4	4	4	4	4	4	3	5	5	2	3	4	3	3	3	5	5	3	4	4	5
389	389	TS389	489	3	2	1	5	1	999	1	2	999	2	1	1	3	1	1	4	4	1	1	1	3	1	3	3	4	3	3	3	3	4	4	4	4	5	5	5	5	2	2	3	3	3	5	5	5	4
390	390	TS390	490	3	2	1	6	2	999	1	4	2	1	2	1	3	2	5	4	3	2	2	3	3	1	4	4	3	3	3	3	3	3	4	4	4	2	2	2	3	3	4	4	4	5	5	3	4	4
391	391	TS391	491	3	2	1	6	2	1	2	3	2	1	2	1	1	2	4	1	1	1	2	3	2	3	2	2	1	5	3	4	1	1	2	3	4	5	1	3	3	3	2	3	4	5	2	2	3	1
392	392	TS392	492	3	2	1	6	2	1	2	3	1	9	2	1	3	2	5	4	2	4	2	1	3	4	4	4	4	3	3	3	4	4	3	5	5	3	3	3	4	4	4	999	3	3	3	3	2	999
393	393	TS393	493	3	2	2	6	2	1	2	3	2	6	2	1	4	1	4	2	3	4	4	4	3	4	4	4	4	4	4	4	4	4	4	4	4	4	4	4	4	4	4	4	4	4	4	4	4	4
394	394	TS394	494	3	2	1	5	1	999	1	3	1	7	4	4	4	1	1	3	4	2	4	4	2	2	3	3	3	5	5	4	3	2	4	4	4	4	5	5	5	5	5	5	3	3	4	5	4	4
395	395	TS395	495	3	2	1	7	3	1	2	4	2	6	3	1	1	2	5	1	4	3	1	3	1	4	1	4	3	3	3	3	3	4	4	4	4	3	3	5	5	5	3	4	4	4	4	3	5	4
401	401	TS401	501	3	2	2	6	2	1	1	3	2	2	6	6	3	1	1	1	4	1	2	2	1	1	1	1	1	3	3	3	3	4	4	4	3	3	5	5	5	5	4	4	4	4	3	3	3	3
402	402	TS402	502	3	2	1	5	2	999	1	1	2	6	6	6	4	2	5	1	1	2	2	2	2	2	2	2	2	4	2	2	5	5	5	5	5	5	5	4	4	4	4	4	4	5	5	5	5	5
403	403	TS403	503	3	2	1	6	1	2	2	4	2	3	6	6	3	1	4	2	4	4	3	2	2	4	2	3	2	3	4	4	3	3	4	5	5	3	4	4	3	3	2	3	4	3	5	3	3	3
404	404	TS404	504	3	2	1	999	1	2	2	2	2	8	6	6	2	1	5	2	2	1	1	2	1	1	2	1	1	4	4	4	3	3	3	3	3	3	3	3	3	3	3	3	3	3	3	3	3	3
405	405	TS405	505	3	2	1	5	2	1	1	3	2	5	1	1	2	1	1	1	4	4	4	2	2	4	2	1	4	5	5	5	4	5	5	3	5	4	5	5	5	5	1	5	2	1	1	5	5	3
406	406	TS406	506	3	2	2	6	1	2	2	2	2	1	1	1	2	1	3	4	4	2	4	2	2	2	1	4	2	5	5	4	4	5	4	4	5	3	5	5	5	5	1	5	1	1	1	5	5	3
407	407	TS407	507	3	2	2	6	1	2	1	4	999	5	1	1	2	1	1	4	1	1	2	3	3	3	2	2	4	4	4	5	5	5	5	5	5	5	5	5	4	4	4	4	4	3	4	3	3	4
408	408	TS408	508	3	2	2	6	2	2	1	3	2	5	2	2	3	1	2	1	1	2	3	2	3	1	1	2	3	4	4	4	4	4	4	3	4	4	5	5	5	4	3	4	5	4	3	4	3	5
409	409	TS409	509	3	2	2	7	2	1	2	3	1	2	2	2	1	1	3	2	3	3	3	3	3	3	2	4	2	3	3	3	3	2	1	4	4	4	4	5	3	4	4	4	5	3	3	3	3	2
410	410	TS410	510	3	2	1	7	2	1	1	1	2	7	4	1	1	1	5	3	1	1	3	4	3	3	2	3	3	4	3	3	3	3	4	4	5	5	4	5	5	5	4	4	4	4	3	3	4	4
411	411	LW001	999	3	1	2	6	2	2	1	3	1	3	3	1	5	2	4	3	2	2	3	3	3	2	3	3	3	3	3	3	3	3	4	4	4	3	4	3	5	3	4	4	3	3	4	3	4	4
412	412	LW002	9999	3	1	2	6	2	1	1	3	1	3	6	6	3	1	4	1	1	3	2	3	3	3	2	2	3	4	5	3	5	4	4	5	5	5	5	3	3	3	3	4	4	5	4	5	4	5
413	413	LW003	9999	3	2	1	6	2	1	1	3	1	3	3	1	2	1	3	4	3	2	4	2	3	2	3	1	3	3	4	3	3	3	4	5	3	2	4	3	2	3	3	4	4	3	2	5	3	4
414	414	LW004	9999	3	2	2	6	2	999	1	3	1	3	2	2	2	2	3	1	1	2	2	3	3	2	2	2	3	4	4	5	4	4	5	3	4	4	4	3	5	5	5	5	3	4	4	3	3	3
415	415	LW005	9999	3	1	2	6	2	1	1	4	2	11	6	1	1	2	5	999	2	2	2	2	4	4	4	4	4	2	2	3	2	2	2	4	4	3	2	2	2	4	2	4	4	3	4	4	2	2
416	416	LW006	9999	3	1	1	6	2	999	1	3	2	3	999	2	4	1	4	2	4	4	3	3	3	2	2	3	3	5	4	3	5	4	3	2	3	4	5	3	2	4	3	2	4	4	4	3	2	2
417	417	LW007	9999	3	1	2	6	1	2	1	3	2	3	6	1	1	2	5	2	3	2	2	2	3	3	2	3	3	4	3	4	3	4	4	3	4	5	4	4	5	3	3	2	1	5	3	3	4	5
418	418	LW008	9999	3	1	2	6	2	1	1	3	2	11	6	1	1	2	3	3	2	4	3	2	3	1	1	4	2	4	3	3	4	2	3	2	3	4	2	2	5	3	4	3	2	3	4	5	3	5
419	419	LW009	9999	3	1	2	6	2	1	1	3	2	3	3	6	2	2	4	999	999	999	999	999	4	999	999	999	999	999	999	999	999	999	999	999	999	999	999	999	999	999	999	999	999	999	999	999	999	999
420	420	LW010	9999	3	1	2	6	2	1	1	3	2	3	6	2	5	1	4	999	999	999	999	999	3	999	999	999	999	999	999	999	999	999	999	999	999	999	999	999	999	999	999	999	999	999	999	999	999	999
421	421	LW011	9999	3	2	2	6	2	1	1	4	1	11	1	1	2	2	4	999	999	999	999	999	3	999	999	999	999	999	999	999	999	999	999	999	999	999	999	999	999	999	999	999	999	999	999	999	999	999
422	422	LW012	999	3	2	2	6	2	999	2	3	2	3	2	1	4	1	5	999	999	999	999	999	2	999	999	999	999	999	999	999	999	999	999	999	999	999	999	999	999	999	999	999	999	999	999	999	999	999
423	423	LW013	9999	3	2	2	7	2	1	1	3	2	3	3	1	4	2	4	2	2	3	2	3	3	999	999	999	999	3	5	2	999	999	999	999	999	999	999	999	999	999	999	999	999	999	999	999	999	999
424	424	LW014	9999	3	2	2	6	2	999	1	4	2	3	2	2	3	1	4	2	4	1	1	4	4	2	2	1	3	3	3	2	4	5	2	3	3	3	3	3	4	5	2	2	3	3	3	3	3	2
425	425	LW015	9999	3	2	2	4	2	1	1	3	2	11	1	1	3	2	4	3	4	2	2	3	3	2	4	1	3	2	3	4	3	4	2	3	4	5	3	4	3	3	4	3	3	3	4	2	4	2
426	426	LW016	9999	3	2	2	3	2	999	2	4	2	11	1	6	2	1	5	3	4	3	1	2	2	4	4	3	2	3	2	3	2	3	3	2	3	3	2	3	2	3	3	3	3	3	3	3	3	3
427	427	LW017	9999	3	2	2	6	2	1	1	4	1	3	2	1	2	2	4	3	1	1	1	4	3	2	2	2	2	3	3	2	3	3	3	2	4	3	2	2	3	4	4	4	4	5	3	2	2	4
429	429	LW019	9999	3	2	1	7	2	999	1	3	1	3	3	2	5	1	4	1	3	2	1	2	4	3	4	4	4	5	4	4	3	4	4	4	4	4	3	3	3	5	3	3	5	5	5	5	5	5
430	430	LW020	9999	3	2	2	6	2	999	1	3	1	2	1	1	2	1	4	4	4	3	1	1	1	2	4	2	3	5	5	5	5	5	5	5	5	5	5	5	5	4	4	4	4	4	3	3	3	3
431	431	LW021	9999	3	2	2	6	2	1	1	3	1	3	3	1	2	2	4	1	2	1	2	2	3	3	4	4	3	3	3	3	3	3	3	3	4	4	4	4	5	5	5	5	5	5	5	5	5	5
432	432	LW022	9999	3	2	2	4	1	1	1	3	2	3	6	6	3	1	5	1	2	1	4	4	4	3	1	1	1	4	4	4	4	4	4	4	4	4	4	3	3	4	3	3	4	5	5	5	5	5
433	433	LW023	9999	3	2	2	6	2	999	2	4	2	2	1	1	2	2	5	4	2	2	1	4	2	3	3	1	4	1	3	3	3	2	3	4	5	1	2	3	4	5	3	2	1	3	2	4	5	3
434	434	LW024	9999	3	2	2	6	1	999	2	3	1	3	3	2	5	1	4	4	4	4	4	4	4	4	4	4	4	4	3	2	4	4	4	3	4	3	2	4	4	4	2	4	2	2	2	4	4	4
436	436	LW026	9999	3	2	2	6	2	999	2	4	1	11	1	1	5	1	4	2	2	4	3	3	4	2	3	3	3	4	4	2	4	4	4	3	4	3	2	4	4	4	2	4	1	1	2	4	5	1
437	437	LW027	9999	3	2	2	6	2	2	1	3	1	11	6	6	1	1	5	2	2	4	3	3	4	2	3	3	3	5	5	2	4	5	5	4	5	1	1	1	5	4	2	4	1	1	1	5	5	4
438	438	LW028	9999	3	2	2	6	2	999	2	4	2	11	6	6	3	2	4	1	1	4	4	4	3	1	1	1	4	5	3	2	2	4	4	3	4	4	5	3	5	4	4	5	5	2	2	2	5	5
439	439	LW029	9999	3	2	2	6	2	1	1	3	2	3	3	1	2	2	5	2	2	4	4	2	1	1	2	3	4	3	3	3	3	4	4	2	4	3	3	4	3	4	4	4	3	2	2	5	4	4
440	440	LW030	9999	3	2	2	4	2	1	1	2	2	9	1	1	3	1	4	3	3	1	4	3	1	3	4	3	3	4	4	4	4	3	4	3	3	3	4	3	4	4	3	4	3	3	3	4	3	2
441	441	LW031	9999	3	2	2	7	2	1	1	3	1	3	3	1	2	1	4	1	2	3	3	2	4	2	2	2	2	4	3	4	3	4	4	3	4	4	5	3	5	4	4	5	5	2	2	2	5	5
443	443	LW033	9999	3	2	2	4	1	2	2	4	2	1	1	1	3	2	4	1	3	1	4	3	3	3	4	1	3	4	2	2	3	4	3	2	4	2	2	4	4	2	2	4	3	1	1	4	5	5
444	444	LW034	9999	3	2	2	4	2	1	1	4	2	1	6	6	3	2	4	2	3	3	2	2	3	2	2	2	3	2	2	2	4	5	2	4	4	4	5	2	4	4	2	5	5	2	2	2	4	4
445	445	LW035	9999	3	2	2	4	1	1	1	2	2	2	6	6	2	1	2	2	4	2	3	2	3	1	2	1	3	2	2	2	4	5	2	4	4	5	2	2	4	4	2	5	4	5	2	2	4	4
447	447	LW037	9999	1	2	2	6	2	1	1	4	2	3	6	1	3	2	4	1	1	4	4	1	4	1	1	1	1	4	3	4	4	2	4	4	4	5	2	4	4	2	5	5	5	2	2	2	4	4
448	448	LW038	9999	1	2	2	6	2	1	1	3	2	3	6	2	5	1	4	1	2	2	3	4	3	4	2	4	3	4	4	2	4	4	4	2	5	2	2	2	4	4	4	4	2	2	2	4	4	2
449	449	LW039	9999	1	2	1	6	2	999	1	4	2	2	6	6	4	1	4	3	4	2	1	2	3	3	2	4	3	4	4	2	4	4	2	2	4	3	3	3	3	4	2	4	3	1	2	5	4	3
450	450	LW040	9999	1	2	2	6	2	999	1	3	2	2	2	2	2	2	4	2	3	3	2	2	2	2	2	2	3	2	2	2	4	5	2	4	4	4	4	3	2	4	2	5	5	2	2	2	4	4
451	451	LW041	9999	1	2	2	6	2	2	1	3	1	3	3	1	3	2	4	1	1	1	4	1	3	4	1	2	2	3	3	3	4	4	4	4	4	4	4	4	4	4	4	4	4	4	4	4	4	4
452	452	LW042	9999	1	2	2	6	2	1	1	3	2	3	6	1	2	2	3	3	4	4	2	4	3	3	3	3	3	2	4	2	5	5	5	1	5	3	2	2	3	2	2	2	5	2	2	4	4	4
453	453	LW043	999	1	2	2	6	2	1	1	3	2	3	6	1	3	2	5	1	4	1	4	4	3	4	4	1	4	5	4	2	2	4	4	4	4	2	2	4	4	4	2	4	2	2	2	4	4	4
454	454	LW044	9999	1	2	2	6	2	1	2	999	2	11	1	1	3	1	2	3	3	3	3	2	4	3	3	3	3	4	4	2	4	4	4	3	4	2	2	2	4	4	2	4	3	2	2	4	4	3
455	455	LW045	9999	1	2	2	6	1	999	2	4	2	11	6	1	2	2	4	1	3	4	2	3	1	4	3	4	3	1	5	5	5	5	3	5	5	5	5	5	5	5	1	5	1	1	5	5	5	5
456	456	LW046	9999	1	2	2	6	2	1	1	3	2	3	1	1	3	1	4	3	3	3	1	3	4	3	4	3	3	4	4	2	4	4	4	2	4	2	2	2	4	4	4	4	2	2	2	4	4	2
457	457	LW047	9999	1	2	2	5	2	999	2	3	2	2	6	6	1	1	5	1	3	4	2	4	3	2	1	1	3	5	5	1	3	5	3	1	4	1	1	3	5	5	5	5	2	1	1	5	4	5
458	458	LW048	999	1	2	2	4	2	1	1	2	2	11	1	1	2	2	4	1	4	1	4	4	3	4	4	1	4	3	2	5	3	5	5	5	3	3	3	2	5	5	4	5	3	1	1	1	1	5
459	459	LW049	9999	1	2	2	6	2	999	2	4	2	3	1	6	2	1	5	2	1	1	4	1	3	3	3	3	4	4	5	1	3	5	3	1	4	1	1	3	5	5	5	5	2	1	1	5	4	5
461	461	LW051	9999	1	2	2	6	2	1	1	3	1	3	6	6	3	1	4	3	3	2	2	3	3	3	3	2	3	4	4	2	3	4	4	2	4	2	4	4	4	4	2	4	2	2	2	4	4	3
462	462	LW052	9999	1	2	2	6	2	999	1	4	2	3	2	2	3	1	4	4	4	4	4	4	4	4	4	4	4	4	4	4	4	4	4	4	4	4	4	4	4	4	4	1	1	1	1	4	4	4
463	463	LW053	9999	1	2	2	6	2	1	1	3	2	3	3	6	2	2	4	1	4	1	4	4	4	4	4	1	4	5	4	2	2	4	4	2	4	2	2	4	4	4	2	4	2	2	2	4	4	4
464	464	LW054	9999	3	2	2	4	1	2	1	4	2	2	1	3	3	2	5	3	3	3	3	3	3	3	3	3	3	4	4	2	4	4	4	3	4	2	2	2	4	4	2	4	3	2	2	4	4	3
465	465	LW055	999	3	2	2	4	1	999	2	3	2	9	6	6	4	2	5	1	1	1	4	1	1	4	1	1	1	4	4	4	4	3	4	4	4	4	4	3	4	4	4	4	4	4	4	4	4	4
466	466	LW056	9999	3	2	1	4	1	2	2	4	2	2	6	6	2	2	5	3	4	3	4	3	4	3	3	3	3	4	4	2	4	4	4	2	4	2	2	2	4	4	4	4	2	2	2	4	4	2
467	467	LW057	9999	3	2	2	4	2	999	2	4	2	2	6	6	5	1	5	2	2	3	3	2	3	3	2	3	3	4	4	1	3	4	4	1	4	1	2	3	4	4	1	4	2	1	1	4	5	4
468	468	LW058	9999	3	2	2	4	1	2	2	4	2	2	1	1	5	1	5	3	3	3	2	3	3	3	2	2	2	3	3	1	1	1	4	3	3	3	3	3	4	3	3	3	3	1	1	4	3	3
469	469	LW059	9999	3	2	2	6	2	1	1	4	1	11	1	1	1	1	4	1	2	4	4	4	2	4	4	4	4	4	5	2	2	2	4	2	5	2	2	5	5	4	2	5	2	2	5	5	5	2
470	470	LW060	9999	3	2	2	5	2	999	2	3	2	9	6	6	4	2	5	1	1	4	4	4	1	1	1	1	4	5	3	2	2	4	4	3	4	4	5	3	5	4	4	5	5	2	2	2	5	5
471	471	LW061	9999	3	2	2	6	2	1	1	3	2	3	6	1	2	2	4	1	3	1	4	3	3	3	3	4	3	4	2	2	3	4	3	2	4	2	2	4	4	2	2	4	3	1	1	4	5	5
472	472	LW062	9999	3	2	2	6	1	999	1	4	2	11	1	1	5	1	5	1	3	2	2	4	4	3	3	4	3	4	4	3	2	2	4	2	5	3	3	2	4	4	2	4	4	2	2	4	4	5
473	473	LW063	9999	3	2	2	4	1	999	2	4	2	2	1	1	2	2	4	1	1	3	4	2	2	2	4	1	3	4	3	4	2	4	3	3	4	4	3	4	4	4	4	5	4	3	4	4	4	3
474	474	LW064	9999	3	2	1	4	2	999	1	4	2	3	1	999	2	2	5	4	4	4	4	4	4	4	4	4	4	4	3	2	4	4	4	3	4	3	2	4	4	4	3	4	2	2	2	4	4	4
475	475	LW065	9999	1	2	2	5	2	2	2	4	1	1	1	1	3	1	4	1	2	3	3	2	4	2	2	2	2	4	3	4	3	4	4	3	4	4	5	3	5	4	4	5	5	2	2	2	5	5
476	476	LW066	9999	1	2	2	6	2	1	2	3	1	8	1	1	3	1	5	3	3	1	4	3	1	3	4	3	3	4	4	4	4	4	4	3	3	4	3	4	4	4	3	4	3	3	3	4	3	2
477	477	LW067	9999	1	2	1	6	2	1	2	4	1	2	1	1	2	2	3	1	4	1	1	4	4	4	4	1	4	5	5	1	2	5	5	1	5	1	1	2	5	2	1	5	2	1	1	5	4	5
478	478	LW068	9999	1	2	2	8	1	999	2	4	2	1	1	1	2	1	4	4	2	2	4	2	3	2	2	2	4	5	3	1	2	3	3	2	3	2	3	3	5	4	2	4	2	1	2	2	5	3
479	479	LW069	9999	1	2	2	6	2	999	2	3	2	3	4	1	5	2	4	1	4	4	1	4	3	4	4	1	4	5	4	2	2	4	4	2	4	2	2	4	4	4	2	4	2	2	4	4	4	4
480	480	LW070	9999	1	2	2	4	2	1	2	4	1	11	1	1	3	2	5	3	4	4	3	3	3	3	3	3	4	4	4	2	4	4	4	2	4	2	2	2	4	4	4	4	4	2	2	4	4	4
481	481	LW071	9999	1	2	1	6	2	1	2	3	1	3	3	2	3	1	5	1	2	2	3	4	2	4	2	4	4	4	3	2	2	4	4	2	2	3	3	3	4	4	2	4	2	2	2	4	4	3
482	482	LW072	9999	1	2	1	6	2	999	2	4	1	10	1	1	5	2	5	3	4	3	4	3	4	3	3	3	3	4	4	2	4	4	4	2	4	2	2	2	4	4	4	4	2	2	2	4	4	2
483	483	LW073	9999	1	2	2	7	2	1	2	4	1	3	2	1	2	1	5	1	4	1	4	4	3	4	4	1	4	4	4	4	4	3	4	4	4	4	4	3	4	4	4	4	4	4	4	4	4	4
484	484	LW074	9999	1	2	2	6	2	1	1	3	2	3	2	1	1	1	4	1	1	2	2	2	2	2	4	1	3	4	3	4	2	4	3	3	4	4	3	4	4	4	4	4	4	2	4	4	4	3
486	486	LW076	9999	1	2	2	6	2	1	1	3	2	3	3	1	2	2	5	1	1	1	2	1	4	1	2	3	1	3	3	3	3	4	3	4	3	3	3	3	3	4	4	4	3	3	4	4	3	3
488	488	LW078	9999	1	2	2	6	2	1	1	3	2	3	2	1	3	1	2	1	2	3	3	2	3	3	2	2	3	4	4	3	2	3	3	2	5	2	2	1	5	4	1	4	2	1	1	5	4	3
489	489	LW079	9999	1	2	1	6	2	1	2	3	1	3	3	1	3	1	4	1	4	1	1	4	3	4	1	1	4	4	2	2	3	4	4	3	3	3	3	2	4	4	2	3	2	2	2	4	4	4
490	490	LW080	9999	1	2	2	6	2	1	1	3	999	2	6	6	3	2	5	3	1	1	2	2	2	3	1	2	2	4	2	3	3	3	2	2	1	2	1	3	3	4	3	3	3	2	3	3	4	4
491	491	LW081	9999	1	2	2	6	2	1	2	3	2	3	3	3	3	2	5	3	1	1	2	2	4	3	1	2	2	3	4	3	3	3	2	2	1	2	1	3	3	4	3	3	3	2	3	3	4	4
492	492	LW082	9999	1	2	2	6	2	2	1	3	2	11	3	1	4	1	4	2	2	1	3	4	4	2	3	2	3	4	5	3	3	3	4	4	4	4	3	3	4	4	3	4	3	3	3	3	4	3
493	493	LW083	9999	1	2	1	6	2	1	1	3	2	3	3	6	5	2	3	1	2	3	3	2	2	3	2	2	3	4	4	3	2	3	3	2	5	2	2	1	5	4	1	4	2	1	1	5	4	3
494	494	LW084	9999	1	2	2	5	1	999	1	1	2	11	1	1	2	1	4	3	3	3	3	3	1	3	3	3	2	2	4	2	3	4	4	3	4	3	2	4	4	5	2	4	2	2	2	4	5	4
495	495	LW085	9999	1	2	2	6	1	999	2	4	2	11	6	6	3	1	5	2	4	4	2	2	3	3	2	2	4	4	5	5	4	5	5	3	4	2	3	4	3	5	5	5	3	1	1	4	4	4
496	496	LW086	9999	2	2	1	6	2	999	2	3	1	3	2	2	4	1	5	1	1	3	3	1	1	3	3	3	3	5	3	5	4	5	4	4	5	4	3	4	3	5	4	3	2	1	4	5	5	5
497	497	LW087	9999	2	2	1	6	2	2	2	3	2	1	2	1	3	1	4	1	4	1	1	4	4	4	1	1	4	4	4	4	4	4	4	4	4	4	3	3	4	4	4	4	3	2	2	4	4	4
498	498	LW088	9999	2	2	1	5	2	1	2	3	2	3	3	2	2	2	3	4	3	4	4	4	3	4	2	4	4	4	4	2	2	2	4	2	4	2	2	4	2	2	2	4	2	2	2	4	4	2
502	502	LW092	9999	2	2	2	3	2	999	2	4	2	1	6	6	2	1	5	3	2	4	3	3	3	3	3	3	2	5	4	4	4	5	4	3	3	3	4	4	3	3	4	5	3	3	3	4	4	4
503	503	LW093	9999	2	2	2	4	1	2	2	4	2	2	6	6	2	1	5	1	2	4	1	1	4	2	1	1	2	4	4	2	4	4	4	4	4	4	4	4	4	4	4	4	4	2	2	4	4	4
504	504	LW094	9999	2	2	2	6	2	1	1	2	2	3	3	6	3	2	4	4	1	4	4	3	4	3	4	4	4	4	3	3	4	4	4	3	3	2	4	4	4	4	2	4	2	2	3	4	4	4
505	505	LW095	9999	2	2	1	6	2	1	1	3	2	3	2	1	4	1	5	2	4	4	2	2	4	3	3	3	3	4	4	4	4	4	3	4	3	3	3	4	4	4	4	3	3	3	4	4	4	4
506	506	LW096	9999	3	2	2	6	2	1	1	3	1	3	6	1	2	2	4	3	3	4	4	2	4	3	3	3	3	5	3	2	4	4	4	2	3	2	2	3	4	5	2	2	2	1	2	5	4	4
507	507	LW097	9999	3	2	2	6	2	1	2	3	2	3	3	1	2	2	5	2	1	2	3	2	1	1	2	2	2	4	4	2	3	1	3	2	4	2	1	1	4	4	2	4	2	1	1	5	5	3
508	508	LW098	999	3	2	2	6	2	999	1	3	1	3	2	1	1	2	3	4	1	1	1	2	1	3	1	3	2	4	5	2	2	4	4	4	4	2	4	4	5	5	2	5	2	1	2	5	5	5
509	509	LW099	9999	3	2	2	6	2	999	1	3	1	3	6	6	2	1	5	1	2	3	3	3	3	3	3	2	3	4	3	2	3	3	4	4	4	3	3	4	4	4	3	4	3	2	2	4	5	5
510	510	LW100	9999	2	2	1	5	2	999	2	3	1	3	2	1	4	1	5	2	2	2	2	2	2	2	2	2	3	4	3	2	4	4	2	2	2	4	4	2	3	4	2	2	2	2	2	2	4	2
511	511	LW101	9999	2	2	1	6	2	1	1	3	1	3	4	2	4	1	4	1	1	1	1	1	1	1	4	1	1	4	3	2	2	2	4	1	3	3	2	4	3	4	1	3	2	1	1	5	5	3
512	512	LW102	999	2	2	2	6	2	1	1	3	2	3	3	6	4	1	3	1	4	1	4	4	2	1	4	4	4	4	4	2	4	2	2	2	4	2	2	4	4	4	2	4	2	2	2	4	4	4
513	513	LW103	9999	2	2	1	4	2	1	2	4	1	2	6	6	2	1	5	1	2	1	2	1	2	1	2	1	1	4	3	4	4	4	4	4	4	4	4	4	4	4	4	4	4	4	4	4	4	4
514	514	LW104	9999	2	2	2	4	2	999	999	999	999	2	1	1	3	1	5	1	1	1	2	2	2	2	2	2	2	4	4	4	4	4	4	4	4	4	4	4	4	4	4	4	4	4	4	4	4	4
516	516	DP001	ID17	1	1	2	4	1	2	2	4	2	5	6	6	1	2	3	2	2	4	4	2	2	2	2	3	4	3	2	5	3	5	4	2	5	3	3	3	2	2	3	2	4	5	3	3	2	1
517	517	DP002	ID16	1	1	2	4	1	2	1	4	2	11	6	6	1	2	2	3	3	4	2	4	1	4	3	4	3	5	4	4	4	4	4	3	2	2	2	4	4	4	1	5	4	1	1	5	5	4
518	518	DP003	ID15	1	1	1	4	1	999	2	2	2	5	6	6	3	2	5	3	3	3	2	2	2	4	3	3	3	5	4	4	4	4	3	3	2	2	2	4	4	4	1	5	4	1	1	5	5	4
519	519	DP004	ID14	1	1	2	4	1	2	2	3	1	5	6	6	3	2	5	1	1	4	4	4	1	4	4	1	4	4	4	3	4	4	3	3	3	4	3	4	3	4	4	4	3	2	2	4	4	3
520	520	DP005	ID13	1	1	2	4	1	1	2	2	2	5	6	6	3	2	4	1	1	1	1	1	2	4	4	1	4	5	3	4	3	5	3	4	4	2	2	3	3	4	4	4	2	2	2	5	5	4
521	521	DP006	ID12	1	1	2	6	1	2	2	2	1	5	6	6	3	2	4	3	4	4	4	4	3	3	4	4	4	4	4	2	4	5	5	2	4	2	2	3	5	5	1	5	2	1	1	4	5	4
522	522	DP007	ID11	1	2	2	6	1	999	2	2	1	5	6	6	2	2	5	1	1	1	1	1	4	3	4	3	3	4	4	3	4	4	4	2	3	3	3	3	4	4	4	4	3	2	2	5	4	4
523	523	DP008	ID10	1	1	2	4	1	2	2	2	1	11	6	1	2	1	4	2	1	1	1	1	4	1	3	1	1	4	4	4	4	4	4	3	3	3	3	4	4	4	2	5	5	2	1	4	4	4
524	524	DP009	ID09	1	1	2	6	1	2	1	2	1	2	1	1	4	1	2	1	1	2	2	2	4	2	3	2	2	4	2	4	5	5	4	3	3	2	4	3	3	2	4	3	2	2	3	4	4	4
525	525	DP010	ID08	1	1	2	4	1	2	2	2	2	6	6	6	2	2	4	4	2	2	2	3	4	3	2	2	2	4	4	4	3	3	3	4	4	3	4	2	5	4	3	4	3	1	4	5	4	5
526	526	DP011	ID07	1	1	2	4	1	999	2	2	2	5	6	6	3	2	3	3	3	3	4	2	3	1	3	2	2	4	4	4	4	4	4	4	5	5	5	3	3	4	4	4	4	5	5	5	4	4
527	527	DP012	ID06	1	1	2	4	1	2	2	2	1	5	6	1	3	1	4	2	2	1	4	4	4	3	4	4	4	4	2	4	2	4	2	2	4	4	4	2	4	4	2	4	2	2	2	4	4	2
528	528	DP013	ID05	1	1	2	6	1	2	2	2	2	11	6	1	3	1	4	2	3	2	2	3	4	2	999	2	2	3	4	3	4	5	5	3	3	4	3	3	3	4	3	3	4	5	3	3	3	4
529	529	DP014	ID04	1	1	2	6	1	1	2	2	2	5	6	6	3	2	5	2	3	4	4	3	4	3	3	4	3	4	4	4	4	5	4	2	4	3	999	4	5	4	2	5	3	1	2	4	4	4
530	530	DP015	ID03	1	1	2	4	1	2	2	2	2	5	1	6	3	2	4	3	4	4	2	4	3	2	2	2	4	5	4	1	2	1	4	2	4	2	1	4	4	5	1	5	2	2	2	4	4	3
531	531	DP016	ID02	1	1	1	4	1	999	2	4	1	5	6	6	2	1	5	1	1	4	4	3	3	4	4	4	4	4	2	2	999	4	999	2	4	2	2	2	4	2	2	4	2	2	2	4	4	2
532	532	DP017	ID01	1	1	1	4	1	999	2	4	2	5	6	6	3	2	5	1	4	1	1	4	4	1	1	1	1	4	4	2	3	2	5	3	4	3	2	3	4	4	2	4	2	2	3	4	4	3
533	533	DP018	IQ01	1	2	1	6	1	999	2	4	2	1	1	1	4	1	4	1	2	3	4	4	1	4	3	3	4	4	4	2	4	2	4	4	4	2	2	4	4	2	2	4	2	2	2	4	4	2
534	534	DP019	IQ02	1	2	2	6	1	999	2	4	2	11	1	1	2	2	4	1	2	3	4	4	3	4	3	3	4	4	5	2	3	3	3	4	5	3	4	5	3	4	5	5	4	4	3	3	3	4
535	535	DP020	IQ03	1	2	2	6	2	999	1	2	2	11	6	6	4	1	2	3	3	3	4	3	3	3	3	4	1	5	4	2	2	1	3	4	5	1	1	5	5	5	1	4	1	1	1	5	5	4
536	536	DP021	IQ04	1	1	2	6	2	1	2	3	2	11	1	2	3	2	3	2	2	2	3	3	4	2	3	3	3	4	4	3	5	4	4	4	5	4	3	3	3	4	4	3	3	3	4	3	3	3
537	537	DP022	IQ05	1	1	2	6	2	999	1	3	2	2	1	2	2	2	5	1	3	1	2	4	4	1	3	4	4	5	4	3	3	5	5	3	5	3	3	3	4	5	2	5	2	2	2	5	5	3
538	538	DP023	IQ06	1	1	2	6	2	1	1	2	1	11	1	1	2	2	3	2	2	4	3	3	4	3	2	2	3	4	4	4	4	4	4	4	3	4	4	3	4	4	4	4	3	1	1	4	4	4
539	539	DP024	IQ07	1	1	2	6	2	999	1	3	2	11	1	2	2	2	4	2	3	3	2	3	4	3	2	2	2	4	4	4	4	5	4	2	4	3	4	5	4	2	5	3	2	1	4	4	4	4
540	540	DP025	IQ08	1	2	999	6	1	999	2	4	2	1	1	1	4	1	4	2	2	2	2	2	3	1	2	2	2	4	4	3	2	4	3	3	4	3	3	4	4	4	4	4	3	2	2	4	4	4
541	541	DP026	IQ09	1	2	1	6	2	2	2	4	1	11	1	1	3	1	4	1	1	1	1	1	3	1	1	1	1	4	4	4	4	4	4	4	4	4	4	4	4	4	4	4	4	4	4	4	4	4
542	542	DP027	IQ10	1	2	1	6	2	1	1	4	1	2	6	6	5	1	3	3	3	3	4	2	4	3	2	1	3	4	5	3	2	2	2	4	4	3	2	4	5	4	2	4	3	2	5	4	5	4
543	543	DP028	IQ11	1	1	1	6	2	1	1	4	2	11	1	1	3	2	4	1	1	1	2	2	3	1	2	2	1	3	4	3	1	3	5	3	4	3	3	3	3	4	3	5	3	4	3	1	3	3
544	544	DP029	IQ12	1	1	1	6	2	1	1	3	2	11	1	1	1	1	4	3	2	2	2	2	2	3	3	4	2	4	4	3	3	4	2	1	4	4	2	3	1	1	3	2	1	1	1	4	4	4
545	545	DP030	IQ13	1	1	2	7	1	999	2	4	1	6	1	2	5	2	3	1	1	2	1	1	4	3	1	1	1	5	4	4	4	4	3	4	3	4	1	3	5	5	1	5	4	3	1	1	5	3
546	546	DP031	IQ14	1	2	2	6	2	1	1	4	2	11	2	2	2	2	5	1	3	1	4	1	3	4	4	2	1	5	3	3	3	5	3	1	5	3	3	3	5	5	1	5	3	2	3	5	5	3
547	547	DP032	IQ15	1	2	1	4	2	999	1	3	2	2	1	1	1	1	999	1	1	3	3	3	1	4	3	3	2	4	3	2	4	4	2	2	3	3	4	4	5	4	2	5	4	2	2	5	4	4
548	548	DP033	749	3	2	1	6	1	2	2	4	1	5	1	1	2	1	4	1	1	4	4	4	1	4	5	5	5	4	2	4	3	4	4	2	4	3	3	4	2	4	3	4	3	4	4	4	4	4
549	549	DP034	750	3	1	1	4	1	999	2	4	2	5	6	1	1	2	5	4	4	4	4	4	3	4	1	4	4	5	5	2	2	5	5	2	5	2	3	4	5	5	1	5	1	1	1	5	5	2
550	550	DP035	751	3	1	2	4	1	999	2	4	2	11	6	1	1	1	5	3	1	4	4	4	4	3	3	4	1	5	4	3	5	5	4	2	5	2	2	5	5	4	2	5	1	1	1	5	4	4
551	551	DP036	752	3	1	2	4	1	2	2	3	2	5	6	6	3	2	4	4	2	3	3	2	4	1	4	1	4	4	4	2	3	3	3	2	4	2	4	3	5	5	2	5	2	1	1	4	4	5
552	552	DP037	753	3	1	2	4	1	999	2	3	1	5	6	6	3	2	4	1	1	4	4	4	1	4	4	4	2	4	3	4	3	2	4	1	3	2	4	3	5	3	3	4	3	1	1	4	4	3
553	553	DP038	754	3	1	1	6	1	2	2	3	1	5	6	1	2	1	5	1	1	4	4	4	2	4	1	4	4	5	2	2	4	5	5	1	2	2	2	4	5	5	2	5	1	2	1	5	5	5
554	554	DP039	755	3	1	1	6	1	2	1	2	1	5	1	1	4	1	4	4	4	999	4	4	1	4	3	3	4	5	4	2	4	5	4	2	4	1	2	4	5	2	2	4	2	1	1	4	3	3
555	555	DP040	756	3	1	1	4	1	2	2	2	2	1	1	1	2	1	4	1	1	1	1	1	1	1	2	1	1	4	3	4	4	5	3	2	2	2	3	3	2	4	1	4	2	2	2	4	4	4
557	557	DP042	758	3	1	2	6	2	1	2	4	1	2	6	6	3	2	4	2	4	2	3	2	4	4	2	3	2	5	3	4	3	4	3	3	5	4	4	4	5	4	2	4	3	2	2	4	4	3
558	558	DP043	759	3	1	1	6	2	1	2	3	999	2	1	1	999	2	3	3	1	4	4	1	3	4	4	1	4	4	4	2	2	2	4	2	4	2	2	4	5	3	2	5	2	5	1	4	3	3
559	559	DP044	760	3	1	2	6	2	1	2	4	2	2	1	1	3	2	5	3	3	1	1	3	3	2	4	2	4	5	3	2	3	5	4	1	4	2	1	1	4	4	1	5	1	1	1	5	5	4
560	560	DP045	761	3	1	1	6	2	1	2	4	1	2	1	6	3	1	4	4	4	3	3	3	4	3	3	4	3	4	4	3	4	4	4	3	3	4	4	3	3	3	3	3	4	3	3	4	4	4
561	561	DP046	597	2	2	2	6	2	1	2	4	1	2	3	1	4	1	3	3	2	4	2	2	3	3	3	4	3	4	4	2	3	3	4	2	4	2	2	2	4	4	2	4	2	1	1	4	4	3
562	562	DP047	598	2	2	2	6	2	1	2	3	2	2	2	1	1	2	3	3	3	2	2	3	2	2	2	2	2	5	5	4	3	5	5	4	4	5	4	3	4	3	4	4	4	4	5	3	4	3
563	563	DP048	599	2	2	1	7	2	1	2	3	2	2	2	1	3	2	4	1	4	4	1	1	1	1	4	1	1	5	4	2	3	2	4	2	3	2	2	3	4	4	2	4	2	1	1	5	5	4
564	564	DP049	600	2	2	1	6	1	999	2	4	2	1	1	1	3	2	5	1	1	1	4	4	4	4	1	1	4	4	4	2	2	2	5	2	4	3	3	2	4	3	4	2	4	2	2	5	3	2
565	565	DP050	601	2	2	2	6	2	1	2	3	2	999	1	999	1	2	1	1	3	3	4	4	4	2	3	2	1	4	3	5	2	4	5	3	4	2	3	5	4	5	1	4	1	1	1	5	4	3
566	566	DP051	602	2	2	2	6	2	1	2	3	2	1	6	6	5	1	5	1	4	2	1	1	3	1	4	1	1	4	3	2	2	2	3	2	3	3	2	4	4	4	2	2	2	2	2	4	4	2
567	567	DP052	603	2	2	2	7	2	999	2	3	2	2	3	1	2	2	5	2	2	3	1	3	2	2	3	4	1	4	3	1	4	5	5	2	4	2	2	3	4	4	1	4	2	2	1	2	4	3
568	568	DP053	604	2	2	1	6	1	999	2	3	2	2	6	6	1	1	4	1	2	3	3	2	1	3	2	3	2	4	4	2	2	2	4	2	4	2	3	3	3	4	1	3	2	2	2	4	4	3
569	569	DP054	605	2	2	2	4	2	1	2	2	2	2	1	1	2	2	5	1	1	1	1	1	2	1	1	1	1	4	4	2	3	2	2	4	4	2	2	4	4	2	2	4	4	3	3	3	3	2
570	570	DP055	606	2	2	1	6	2	1	2	3	2	1	1	3	5	2	3	1	4	1	3	2	2	2	2	2	1	3	4	4	3	3	3	3	3	3	4	4	4	3	3	3	4	3	3	3	3	3
571	571	DP056	614	2	1	2	6	1	2	2	3	2	2	2	1	2	2	4	1	2	2	3	2	2	2	3	3	3	4	4	2	2	2	2	2	2	2	2	2	2	4	4	4	4	2	2	4	4	4
572	572	DP057	615	2	1	2	6	2	999	1	3	2	2	2	1	4	1	3	1	1	4	4	4	2	4	4	4	4	3	4	2	3	3	3	2	3	3	2	3	4	4	2	4	2	1	1	1	4	3
573	573	DP058	616	2	1	2	6	2	1	2	3	2	2	1	1	2	2	5	4	1	2	4	1	2	1	4	1	1	4	4	2	3	4	4	4	3	2	3	3	4	4	2	4	2	1	1	5	5	2
574	574	DP059	617	2	1	1	6	2	1	1	3	2	2	2	1	4	1	3	4	3	4	4	1	3	2	1	4	1	4	4	3	3	4	4	4	3	3	3	5	5	5	4	4	4	4	4	4	4	4
575	575	DP060	618	2	1	1	6	2	999	1	4	1	2	1	1	1	1	4	2	2	4	3	1	1	3	3	3	1	4	4	2	3	4	3	2	3	2	2	3	4	4	2	3	2	2	2	4	4	4
576	576	DP061	613	3	2	2	6	2	1	2	3	2	2	1	6	3	2	5	4	2	4	4	4	2	4	4	4	4	5	5	3	5	5	5	2	3	2	3	2	5	5	1	5	2	1	1	5	5	3
577	577	DP062	624	3	2	1	7	2	1	2	4	2	2	3	1	3	1	5	2	1	1	1	1	2	1	1	1	1	4	5	4	5	4	5	5	5	4	5	5	5	5	1	5	1	1	1	5	5	3
578	578	DP063	619	2	1	1	6	2	1	2	3	1	2	6	1	4	1	1	2	1	4	4	2	4	3	4	999	2	4	3	4	3	5	4	3	3	3	3	3	4	5	3	5	3	1	1	5	5	5
579	579	DP064	620	2	1	1	7	2	1	2	3	1	2	6	1	4	1	1	4	4	4	4	1	4	1	4	1	4	4	3	4	4	5	4	3	3	3	3	3	4	4	3	5	3	1	1	5	5	5
580	580	DP065	621	2	1	1	7	2	1	2	3	1	2	6	1	2	1	3	2	4	2	1	1	4	1	3	4	4	3	2	4	4	4	2	4	3	3	4	3	4	3	4	3	3	4	4	4	4	4
581	581	DP066	622	2	1	1	5	2	999	2	3	1	2	1	1	2	1	3	4	3	4	2	4	1	4	3	3	4	4	5	1	4	1	1	5	3	3	5	5	1	3	2	5	1	1	3	2	5	4
582	582	DP067	623	2	1	2	6	2	1	2	3	2	2	1	6	1	2	5	3	1	1	1	1	4	3	4	1	1	3	5	4	3	4	3	3	3	3	2	3	5	3	4	5	3	3	3	4	4	4
584	584	DP069	608	3	2	1	6	2	999	2	3	1	2	2	2	2	1	3	1	2	1	4	1	4	1	2	2	2	4	4	3	3	5	5	3	3	3	3	4	5	4	1	5	3	1	1	5	5	3
585	585	DP070	609	3	2	1	6	2	999	2	3	2	2	6	6	1	2	5	1	3	4	4	1	4	3	3	3	2	4	2	4	3	4	2	2	4	4	2	2	4	4	2	4	4	2	2	4	4	4
587	587	DP072	611	3	2	2	4	1	999	2	3	2	2	3	1	3	1	3	1	2	2	4	2	1	3	2	3	4	5	4	5	4	4	4	3	4	2	3	4	5	5	1	4	3	2	1	5	5	2
588	588	DP073	612	3	2	1	6	2	999	1	3	2	6	2	6	2	2	5	1	1	1	1	1	1	1	4	4	1	3	4	4	4	4	3	2	4	4	4	4	5	4	2	5	1	1	1	1	5	3
589	589	DP074	531	3	2	1	4	3	2	2	1	1	2	1	1	3	1	4	2	2	3	3	2	1	3	3	3	2	4	3	3	3	4	3	3	4	3	4	3	3	3	4	3	3	3	3	3	4	3
590	590	DP075	532	3	2	2	4	2	2	2	2	2	10	1	1	2	1	3	4	1	3	3	2	1	3	3	4	1	5	4	3	2	5	5	2	2	3	4	5	3	4	4	4	2	1	1	5	5	2
591	591	DP076	533	3	1	2	6	1	999	2	4	2	2	1	1	3	2	4	4	2	3	2	2	3	3	3	3	2	3	3	4	3	4	3	3	4	3	3	3	4	4	3	3	4	4	3	4	4	4
592	592	DP077	534	3	2	2	6	2	1	1	3	1	2	1	1	2	2	3	1	1	1	1	1	4	1	2	1	1	3	3	3	3	3	2	3	4	4	4	4	3	2	3	4	3	1	3	4	4	4
593	593	DP078	535	3	2	2	7	2	1	2	4	2	7	1	2	3	2	4	2	1	1	1	1	4	3	2	2	2	2	4	2	2	2	2	2	3	2	4	3	5	2	2	2	2	1	2	4	5	4
594	594	DP079	536	3	2	2	5	2	999	2	3	1	8	1	1	3	1	3	2	4	4	2	2	2	4	4	4	1	4	4	4	999	999	999	999	999	999	999	999	999	999	999	999	999	999	999	999	999	999
595	595	DP080	537	3	2	1	6	2	1	2	3	1	2	1	1	2	1	2	1	1	2	3	3	1	3	3	3	2	4	3	4	3	3	3	3	4	2	3	4	4	4	4	2	4	2	4	5	4	3
596	596	DP081	538	3	2	2	6	2	2	2	4	1	1	6	6	3	1	4	1	1	1	3	3	2	1	1	1	2	4	4	4	4	4	4	4	4	4	4	3	4	4	2	2	4	2	1	4	5	4
597	597	DP082	539	3	2	2	4	2	1	1	4	2	2	1	1	3	1	4	2	2	2	3	2	3	2	3	2	2	3	3	2	3	3	3	2	3	3	3	4	3	3	3	4	3	2	2	4	4	5
598	598	DP083	540	3	2	2	6	2	1	1	4	999	11	1	1	2	1	2	3	4	3	4	3	1	3	3	2	3	3	4	2	4	2	4	4	4	4	2	4	2	4	4	4	4	2	4	2	4	2
600	600	DP085	542	3	2	2	6	2	999	2	4	2	2	6	6	4	2	4	3	1	1	1	1	4	2	2	3	1	4	4	3	4	4	3	2	3	2	2	3	5	4	1	5	3	1	2	5	4	3
601	601	DP086	543	3	2	1	6	2	2	2	4	1	1	6	5	1	1	5	3	1	1	1	1	4	2	2	2	1	4	5	3	3	4	4	5	3	4	4	4	4	4	3	3	4	3	4	3	4	3
602	602	DP087	544	3	2	2	6	1	999	2	4	2	1	1	1	2	1	3	1	4	1	1	1	2	1	3	1	3	4	3	4	1	1	4	2	3	2	2	4	5	5	4	5	5	1	1	5	5	3
603	603	DP088	545	3	1	1	6	2	1	2	3	1	2	1	1	3	1	3	1	3	3	2	2	4	1	2	4	1	5	3	3	4	5	4	2	3	2	2	4	5	5	4	5	5	1	1	5	5	3
604	604	DP089	546	3	1	2	6	2	1	2	4	1	11	1	1	3	1	4	1	1	1	1	1	3	4	4	4	3	5	5	1	5	5	4	1	5	1	1	4	5	5	5	5	5	1	1	5	5	3
605	605	DP090	547	3	1	2	6	2	1	2	3	2	11	6	6	4	2	4	2	2	2	3	2	3	2	2	2	2	4	3	3	3	4	3	3	3	3	3	2	4	4	2	3	3	2	2	2	4	2
606	606	DP091	548	3	1	2	6	2	1	2	3	1	2	1	1	3	2	4	2	2	3	3	3	4	3	3	3	3	4	2	3	4	3	4	2	3	3	3	4	4	4	3	4	4	2	2	3	3	3
607	607	DP092	549	3	1	2	6	3	1	2	4	1	2	6	1	3	2	4	1	1	1	1	1	4	1	2	1	1	4	4	2	4	5	4	2	4	2	2	4	4	4	2	3	2	1	1	4	5	4
608	608	DP093	550	3	1	2	6	2	999	2	4	1	2	1	1	3	2	4	1	1	1	1	1	4	1	1	1	1	4	4	2	4	5	4	2	4	2	2	4	4	4	2	3	2	1	1	4	5	4
609	609	DP094	551	3	1	2	5	1	999	2	4	1	5	1	6	4	1	1	1	1	1	1	1	4	1	2	1	1	5	3	3	4	5	4	2	3	2	2	4	5	5	4	5	5	1	1	5	5	3
610	610	DP095	552	3	1	2	6	2	1	2	4	2	1	1	2	3	2	4	1	1	1	1	1	2	4	4	4	2	5	3	2	4	5	4	2	3	2	2	4	5	5	4	5	5	1	1	5	5	3
611	611	DP096	553	3	1	2	4	1	999	2	4	2	5	1	1	2	1	4	1	1	1	1	1	2	1	2	1	1	4	4	4	4	5	4	2	3	2	2	4	5	5	4	5	5	1	1	5	5	3
612	612	DP097	554	3	1	2	6	2	1	2	3	1	11	1	1	3	1	4	4	4	3	4	4	3	4	4	4	3	4	4	2	4	4	4	4	4	4	4	4	4	4	4	4	2	4	2	4	2	4
613	613	DP098	555	3	1	2	6	1	2	2	4	2	2	1	1	4	2	4	1	1	1	1	1	2	1	2	1	1	5	3	3	4	5	4	2	3	2	2	4	5	5	4	5	5	1	1	5	5	3
614	614	DP099	556	3	1	2	6	2	1	2	3	1	2	1	1	3	2	1	1	1	1	1	1	3	1	1	1	1	4	4	4	4	4	4	4	4	4	4	4	4	4	2	3	2	1	1	4	5	4
615	615	DP100	557	3	1	2	6	2	999	1	4	2	2	1	1	3	1	1	4	4	3	3	4	4	2	4	4	1	4	4	2	4	4	4	4	4	4	4	4	4	2	4	2	4	4	4	4	4	4
616	616	DP101	558	3	1	2	4	2	1	2	4	2	11	1	1	2	1	1	2	1	1	1	1	4	1	1	1	2	3	3	4	3	2	3	3	3	3	3	3	3	3	3	4	3	2	4	4	4	4
618	618	JKP001	43	2	2	1	6	2	1	2	3	2	11	1	1	5	2	4	1	1	1	4	4	1	1	1	4	4	4	4	3	5	4	2	3	4	2	4	4	4	2	2	5	2	1	1	1	5	2
619	619	JKP002	44	2	2	2	6	2	999	2	4	1	10	1	1	3	1	5	4	4	4	4	4	4	4	4	4	4	5	5	1	5	5	5	4	5	1	4	5	5	1	1	5	2	1	1	5	5	4
620	620	JKP003	45	2	2	2	6	2	1	2	4	1	2	1	1	2	1	3	1	1	2	2	4	4	1	3	1	2	2	2	2	4	4	2	2	2	3	4	4	2	4	4	4	2	2	4	4	4	4
621	621	JKP004	46	2	2	2	6	2	1	2	4	2	2	1	1	3	2	3	1	2	1	4	4	4	4	1	1	4	4	4	3	2	2	2	2	3	3	3	3	4	3	2	5	3	1	3	5	5	3
623	623	JKP006	48	2	2	1	6	2	999	2	3	1	11	1	1	3	1	3	1	4	4	4	4	4	3	1	4	1	5	1	1	4	4	1	1	3	1	4	4	2	5	2	4	2	2	2	4	4	4
624	624	JKP007	49	2	2	2	6	2	1	1	3	2	11	1	1	3	2	3	1	2	2	3	1	1	1	2	1	1	4	4	1	4	5	4	4	4	1	1	4	4	5	1	4	1	1	1	5	5	4
625	625	JKP008	50	2	2	1	7	2	1	2	3	2	2	3	1	5	2	3	1	3	2	3	3	2	1	4	4	1	4	3	4	3	3	3	4	3	3	4	3	3	3	4	3	3	3	3	3	3	3
626	626	JKP009	51	2	2	1	6	2	1	2	3	2	2	1	1	3	2	3	4	4	4	4	4	4	4	4	4	4	5	3	1	4	1	2	2	3	2	4	999	4	4	3	3	3	1	1	1	4	4
627	627	JKP010	52	2	2	1	6	2	1	1	4	1	3	2	1	5	1	2	1	2	2	2	2	3	1	1	1	1	4	4	3	4	3	5	1	3	3	3	3	3	4	2	3	3	2	2	4	4	4
628	628	JKP011	53	2	2	1	6	2	2	1	2	1	1	3	2	2	1	3	1	1	2	3	3	3	1	2	1	2	5	3	2	2	2	3	2	4	4	4	4	4	2	3	4	4	2	2	4	5	4
629	629	JKP012	54	2	1	2	6	2	2	2	3	1	2	6	6	3	2	4	3	2	2	4	4	1	1	1	2	3	4	3	2	2	2	4	2	3	2	2	2	4	2	2	4	2	1	4	4	4	4
[truncated: 387 more rows]
[truncated: 208 more columns]
